# Supplementary material for: OAS3 Deubiquitination Due to E3 Ligase TRIM21 Downregulation Promotes Epithelial Cell Apoptosis and Drives Sepsis-induced Acute Lung Injury
Source: Int J Biol Sci. 2024 Oct 14;20(14):5594–607. doi: 10.7150/ijbs.96089 (PMC11528449; doi:10.7150/ijbs.96089)
Supplement: Supplementary file 2 — Supplementary tables. [file ijbsv20p5594s2.xlsx]

## Sheet: Table S1
Table S1. The information on key materials used in this study
Reagent	SOURCE	IDENTIFIER
Antibodies
Anti-OAS3	Santa Cruz Biotechnology	Cat#sc-398225
Anti-Ubiquitin (P4D1)	Santa Cruz Biotechnology	Cat#sc-8017
Anti-TRIM21	Proteintech	Cat#12108-1-AP
Anti-TRIM21-HRP Conjugated	Bioss	Cat#bs-0635R
Anti-Flag	Proteintech	Cat#66008-4-Ig
Anti-Flag-HRP Conjugated	Abclonal	Cat#AE024
Anti-HA	Proteintech	Cat#51064-2-AP
Anti-HA-HRP Conjugated	Abclonal	Cat#AE025
Anti-Myc-HRP Conjugated	Abclonal	Cat#AE026
Anti-β-actin	Beijing Ray Antibody Biotech	Cat#RM2001
Anti-GAPDH	Beijing Ray Antibody Biotech	Cat#RM2002
CD16/32	Biolegend	Cat#101301
APC anti-mouse CD45	Biolegend	Cat#103111
PE anti-mouse CD326	Biolegend	Cat#118205
FITC anti-mouse CD31	Biolegend	Cat#102405
Recombinant DNA
pcDNA3.1	GENEYUAN	N/A
pcDNA3.1-OAS3-3xFlag	GENEYUAN	N/A
pcDNA3.1-OAS3 K1009R-3×Flag	GENEYUAN	N/A
pcDNA3.1-OAS3 K1079R-3×Flag	GENEYUAN	N/A
pcDNA3.1-OAS3 K1130R-3×Flag	GENEYUAN	N/A
pcDNA3.1-3×Myc-Ub	MiaoLingBio	Cat#P0565
pCMV-3×Myc-Ub-K6	MiaoLingBio	Cat#P40977
pCMV-3×Myc-Ub-K11	MiaoLingBio	Cat#P42324
pCMV-3×Myc-Ub-K27	MiaoLingBio	Cat#P42326
pCMV-3×Myc-Ub-K29	MiaoLingBio	Cat#P40976
pCMV-3×Myc-Ub-K33	MiaoLingBio	Cat#P40978
pCMV-3×Myc-Ub-K48	MiaoLingBio	Cat#P41632
pCMV-3×Myc-Ub-K63	MiaoLingBio	Cat#P42340
pCMV-TRIM21(mouse)-3×HA	MiaoLingBio	Cat#G35296
pCMV-RNF133(mouse)-3×HA	MiaoLingBio	Cat#G35294
pCMV-NEURL3(mouse)-3×HA	MiaoLingBio	Cat#G35295
Chemicals
LPS(0111:B4)	Sigma-Aldrich	Cat#L2630
MG132	Selleck	Cat#S2619
Chloroquine, CHQ	TargetMol	Cat#T8689
Ellagic acid, EA	Selleck	Cat#S1327
Myricetin	TargetMol	Cat#T0579

## Sheet: Table S2
Table S2. Significantly differentially expressed genes in lung tissue of Sham and CLP mouse identified by transcriptome
gene id	CLP	Sham	log2FoldChange	pvalue	padj	gene name	gene chr	gene start	gene end	gene strand	gene length	gene biotype	gene description	tf family	CLP count	Sham count	CLP fpkm	Sham fpkm
ENSMUSG00000040026	21500.7	108.626	7.62715	5.22345e-43	1.17872e-38	Saa3	7	46711998	46715700	-	2606	protein_coding	serum amyloid A 3 [Source:MGI Symbol;Acc:MGI:98223]	-	20135	116	469.497	2.39862		CLP vs Sham	Threshold
ENSMUSG00000032484	11483.4	73.0402	7.29409	5.73383e-40	6.46948e-36	Ngp	9	110419747	110423012	+	1222	protein_coding	neutrophilic granule protein [Source:MGI Symbol;Acc:MGI:105983]	-	10754	78	534.754	3.43954		Up	FoldChange≥2, Padj≤0.05
ENSMUSG00000007682	1296.35	2.80392	8.78741	4.93953e-37	3.71552e-33	Dio2	12	90724552	90738438	-	5815	protein_coding	deiodinase, iodothyronine, type II [Source:MGI Symbol;Acc:MGI:1338833]	-	1214	3	12.686	0.0278003		Down	FoldChange≤1/2, Padj≤0.05
ENSMUSG00000074115	979.203	0.930906	9.84993	3.35139e-35	1.89068e-31	Saa1	7	46740497	46742980	-	2478	protein_coding	serum amyloid A 1 [Source:MGI Symbol;Acc:MGI:98221]	-	917	1	22.4866	0.0217458
ENSMUSG00000038357	1017.64	2.80392	8.43823	1.68635e-34	7.61086e-31	Camp	9	109847379	109849617	-	758	protein_coding	cathelicidin antimicrobial peptide [Source:MGI Symbol;Acc:MGI:108443]	-	953	3	76.3975	0.21327
ENSMUSG00000057465	572.361	1.38778e-17	12.1642	4.96139e-31	1.86598e-27	Saa2	7	46751790	46754313	+	2518	protein_coding	serum amyloid A 2 [Source:MGI Symbol;Acc:MGI:98222]	-	536	0	12.9349	0
ENSMUSG00000031762	1573.98	18.7242	6.38349	4.70187e-30	1.51575e-26	Mt2	8	94172664	94173568	+	588	protein_coding	metallothionein 2 [Source:MGI Symbol;Acc:MGI:97172]	-	1474	20	152.326	1.83286
ENSMUSG00000058427	1269.65	14.9783	6.39307	5.72765e-29	1.61563e-25	Cxcl2	5	90903871	90905938	+	2068	protein_coding	chemokine (C-X-C motif) ligand 2 [Source:MGI Symbol;Acc:MGI:1340094]	-	1189	16	34.9371	0.416914
ENSMUSG00000029380	392.966	0.930906	8.53298	7.03872e-26	1.62453e-22	Cxcl1	5	90891241	90893115	+	1875	protein_coding	chemokine (C-X-C motif) ligand 1 [Source:MGI Symbol;Acc:MGI:108068]	-	368	1	11.9262	0.0287393
ENSMUSG00000039196	601.192	6.54992	6.4921	7.19903e-26	1.62453e-22	Orm1	4	63344560	63348163	+	775	protein_coding	orosomucoid 1 [Source:MGI Symbol;Acc:MGI:97443]	-	563	7	44.143	0.486714
ENSMUSG00000034855	2080.13	55.247	5.23132	1.50157e-24	3.0804e-21	Cxcl10	5	92346638	92348889	-	2252	protein_coding	chemokine (C-X-C motif) ligand 10 [Source:MGI Symbol;Acc:MGI:1352450]	-	1948	59	52.5625	1.41176
ENSMUSG00000027832	670.601	11.2324	5.88336	3.22505e-24	6.06471e-21	Ptx3	3	66219910	66225805	+	2682	protein_coding	pentraxin related gene [Source:MGI Symbol;Acc:MGI:104641]	-	628	12	14.2284	0.241101
ENSMUSG00000006403	1051.82	29.962	5.12751	1.96143e-22	3.40474e-19	Adamts4	1	171250421	171260637	+	4810	protein_coding	a disintegrin-like and metallopeptidase (reprolysin type) with thrombospondin type 1 motif, 4 [Source:MGI Symbol;Acc:MGI:1339949]	-	985	32	12.4436	0.358494
ENSMUSG00000031765	24309.1	997.347	4.60707	4.2804e-22	6.89939e-19	Mt1	8	94179082	94180327	+	1246	protein_coding	metallothionein 1 [Source:MGI Symbol;Acc:MGI:97171]	-	22765	1065	1110.21	46.0584
ENSMUSG00000024401	466.646	9.35939	5.62021	1.24457e-21	1.87233e-18	Tnf	17	35199381	35202007	-	1639	protein_coding	tumor necrosis factor [Source:MGI Symbol;Acc:MGI:104798]	-	437	10	16.2016	0.328775
ENSMUSG00000038067	349.185	5.61343	5.92638	3.41698e-21	4.81922e-18	Csf3	11	98701263	98703629	+	1413	protein_coding	colony stimulating factor 3 (granulocyte) [Source:MGI Symbol;Acc:MGI:1339751]	-	327	6	14.0624	0.228816
ENSMUSG00000000982	681.279	23.4067	4.85551	5.32149e-20	7.06381e-17	Ccl3	11	83647844	83649355	-	766	protein_coding	chemokine (C-C motif) ligand 3 [Source:MGI Symbol;Acc:MGI:98260]	-	638	25	50.6113	1.75869
ENSMUSG00000035385	417.526	11.2324	5.19992	1.35872e-19	1.70338e-16	Ccl2	11	82035571	82037453	+	1138	protein_coding	chemokine (C-C motif) ligand 2 [Source:MGI Symbol;Acc:MGI:98259]	-	391	12	20.878	0.56822
ENSMUSG00000026981	4245.69	231.306	4.19736	7.79335e-19	9.25604e-16	Il1rn	2	24336853	24351494	+	5535	protein_coding	interleukin 1 receptor antagonist [Source:MGI Symbol;Acc:MGI:96547]	-	3976	247	43.65	2.40468
ENSMUSG00000016529	151.637	1.38778e-17	10.2487	2.79564e-18	3.15432e-15	Il10	1	131019845	131024974	+	1310	protein_coding	interleukin 10 [Source:MGI Symbol;Acc:MGI:96537]	-	142	0	6.58677	0
ENSMUSG00000029379	156.976	0.930906	7.20978	2.88826e-17	3.10364e-14	Cxcl3	5	90786103	90789600	+	3498	protein_coding	chemokine (C-X-C motif) ligand 3 [Source:MGI Symbol;Acc:MGI:3037818]	-	147	1	2.5536	0.0154048
ENSMUSG00000026822	40741.9	2781.34	3.8726	3.96609e-17	3.9873e-14	Lcn2	2	32384633	32388252	-	2623	protein_coding	lipocalin 2 [Source:MGI Symbol;Acc:MGI:96757]	-	38154	2970	883.888	61.0148
ENSMUSG00000079012	2088.68	131.102	3.99248	4.06398e-17	3.9873e-14	Serpina3m	12	104338486	104394257	+	1719	protein_coding	serine (or cysteine) peptidase inhibitor, clade A, member 3M [Source:MGI Symbol;Acc:MGI:98378]	-	1956	140	69.143	4.38863
ENSMUSG00000066363	6145.35	424.221	3.85619	8.87586e-17	8.34552e-14	Serpina3f	12	104214544	104221129	+	2290	protein_coding	serine (or cysteine) peptidase inhibitor, clade A, member 3F [Source:MGI Symbol;Acc:MGI:2182838]	-	5755	453	152.709	10.6596
ENSMUSG00000079014	322.489	12.1688	4.71317	9.45007e-17	8.53001e-14	Serpina3i	12	104263122	104269372	+	2224	protein_coding	serine (or cysteine) peptidase inhibitor, clade A, member 3I [Source:MGI Symbol;Acc:MGI:2182841]	-	302	13	8.2514	0.314982
ENSMUSG00000076563	1.38778e-17	121.737	-9.93227	1.85647e-16	1.61127e-13	Igkv5-48	6	69726573	69727138	-	360	IG_V_gene	immunoglobulin kappa variable 5-48 [Source:MGI Symbol;Acc:MGI:3642817]	-	0	130	0	19.4589
ENSMUSG00000035373	246.674	8.4229	4.85072	3.43685e-16	2.87244e-13	Ccl7	11	82045712	82047525	+	801	protein_coding	chemokine (C-C motif) ligand 7 [Source:MGI Symbol;Acc:MGI:99512]	-	231	9	17.5241	0.605463
ENSMUSG00000001131	1248.3	88.9604	3.80868	1.16416e-15	9.38229e-13	Timp1	X	20870166	20874735	+	888	protein_coding	tissue inhibitor of metalloproteinase 1 [Source:MGI Symbol;Acc:MGI:98752]	-	1169	95	79.9939	5.76485
ENSMUSG00000018930	591.582	37.4539	3.97668	1.97879e-15	1.53977e-12	Ccl4	11	83662584	83664683	+	660	protein_coding	chemokine (C-C motif) ligand 4 [Source:MGI Symbol;Acc:MGI:98261]	-	554	40	51.006	3.26583
ENSMUSG00000029417	951.44	67.4213	3.81624	2.40869e-15	1.81181e-12	Cxcl9	5	92321347	92328079	-	3016	protein_coding	chemokine (C-X-C motif) ligand 9 [Source:MGI Symbol;Acc:MGI:1352449]	-	891	72	17.9515	1.28641
ENSMUSG00000063234	104.653	1.38778e-17	9.71421	3.76863e-15	2.74332e-12	Gpr84	15	103308235	103310612	-	1725	protein_coding	G protein-coupled receptor 84 [Source:MGI Symbol;Acc:MGI:1934129]	-	98	0	3.45217	0
ENSMUSG00000012428	4812.7	397.063	3.59897	4.30461e-15	3.03556e-12	Steap4	5	7960457	7982213	+	3155	protein_coding	STEAP family member 4 [Source:MGI Symbol;Acc:MGI:1923560]	-	4507	424	86.8047	7.24175
ENSMUSG00000022026	505.088	32.7715	3.94065	5.44116e-15	3.72076e-12	Olfm4	14	79984081	80023139	+	2962	protein_coding	olfactomedin 4 [Source:MGI Symbol;Acc:MGI:2685142]	-	473	35	9.70357	0.636737
ENSMUSG00000022126	1263.25	97.3887	3.69545	5.73249e-15	3.80469e-12	Acod1	14	103046977	103056573	+	2623	protein_coding	aconitate decarboxylase 1 [Source:MGI Symbol;Acc:MGI:103206]	-	1183	104	27.4058	2.13655
ENSMUSG00000028766	832.911	64.6119	3.6856	1.73623e-14	1.11942e-11	Alpl	4	137741733	137796384	-	4033	protein_coding	alkaline phosphatase, liver/bone/kidney [Source:MGI Symbol;Acc:MGI:87983]	-	780	69	11.7523	0.92193
ENSMUSG00000097815	5421.36	487.901	3.47364	2.31067e-14	1.44841e-11	Gm26809	6	18844220	18847360	+	2981	lincRNA	predicted gene, 26809 [Source:MGI Symbol;Acc:MGI:5477303]	-	5077	521	103.49	9.41788
ENSMUSG00000027513	17.0909	312.779	-4.18443	2.48117e-14	1.51325e-11	Pck1	2	173153048	173159273	+	3429	protein_coding	phosphoenolpyruvate carboxykinase 1, cytosolic [Source:MGI Symbol;Acc:MGI:97501]	-	16	334	0.283536	5.24875
ENSMUSG00000001670	266.962	14.0418	4.23617	2.86521e-14	1.70148e-11	Tat	8	109990437	109999803	+	2405	protein_coding	tyrosine aminotransferase [Source:MGI Symbol;Acc:MGI:98487]	-	250	15	6.31655	0.336088
ENSMUSG00000045551	1656.21	143.276	3.5298	3.20382e-14	1.85378e-11	Fpr1	17	17876471	17883940	-	1324	protein_coding	formyl peptide receptor 1 [Source:MGI Symbol;Acc:MGI:107443]	-	1551	153	71.1835	6.22703
ENSMUSG00000095079	380.152	4145.8	-3.44659	4.22714e-14	2.38474e-11	Igha	12	113254830	113260236	-	2668	IG_C_gene	immunoglobulin heavy constant alpha [Source:MGI Symbol;Acc:MGI:96444]	-	356	4427	8.10811	89.4131
ENSMUSG00000022094	3893.3	359.603	3.43604	4.74423e-14	2.61118e-11	Slc39a14	14	70303469	70351425	-	10550	protein_coding	solute carrier family 39 (zinc transporter), member 14 [Source:MGI Symbol;Acc:MGI:2384851]	-	3646	384	21	1.96135
ENSMUSG00000076666	1.38778e-17	88.0239	-9.46506	6.32411e-14	3.39785e-11	Ighv14-4	12	114176438	114176867	-	351	IG_V_gene	immunoglobulin heavy variable 14-4 [Source:MGI Symbol;Acc:MGI:4439765]	-	0	94	0	14.4311
ENSMUSG00000066361	2568.13	238.797	3.42614	7.3659e-14	3.86555e-11	Serpina3c	12	104146382	104153870	-	2213	protein_coding	serine (or cysteine) peptidase inhibitor, clade A, member 3C [Source:MGI Symbol;Acc:MGI:102848]	-	2405	255	66.0372	6.20921
ENSMUSG00000033213	534.987	41.1998	3.69457	8.36899e-14	4.29215e-11	AA467197	2	122636986	122641191	+	1203	protein_coding	expressed sequence AA467197 [Source:MGI Symbol;Acc:MGI:3034182]	-	501	44	25.3062	1.9709
ENSMUSG00000031551	363.067	25.2796	3.83726	1.16455e-13	5.83985e-11	Ido1	8	24584136	24597009	-	1825	protein_coding	indoleamine 2,3-dioxygenase 1 [Source:MGI Symbol;Acc:MGI:96416]	-	340	27	11.3206	0.79722
ENSMUSG00000076613	19.2265	296.859	-3.94033	2.60921e-13	1.27999e-10	Ighg2b	12	113302965	113307933	-	2678	IG_C_gene	immunoglobulin heavy constant gamma 2B [Source:MGI Symbol;Acc:MGI:96445]	-	18	317	0.40843	6.37861
ENSMUSG00000023011	9.61611	191.973	-4.30253	3.81134e-13	1.82993e-10	Faim2	15	99497012	99528165	-	12520	protein_coding	Fas apoptotic inhibitory molecule 2 [Source:MGI Symbol;Acc:MGI:1919643]	-	9	205	0.0436811	0.882321
ENSMUSG00000004359	216.775	13.1053	4.03451	7.16499e-13	3.30765e-10	Spic	10	88674772	88685015	-	3841	protein_coding	Spi-C transcription factor (Spi-1/PU.1 related) [Source:MGI Symbol;Acc:MGI:1341168]	ETS	203	14	3.21149	0.196409
ENSMUSG00000026073	2535.03	264.082	3.2623	7.27189e-13	3.30765e-10	Il1r2	1	40074079	40125231	+	1908	protein_coding	interleukin 1 receptor, type II [Source:MGI Symbol;Acc:MGI:96546]	-	2374	282	75.6062	7.96431
ENSMUSG00000041449	311.811	23.4067	3.72824	7.32884e-13	3.30765e-10	Serpina3h	12	104247905	104253669	+	1434	transcribed_unprocessed_pseudogene	serine (or cysteine) peptidase inhibitor, clade A, member 3H [Source:MGI Symbol;Acc:MGI:2182839]	-	292	25	12.3734	0.939438
ENSMUSG00000011008	272.302	19.6607	3.78293	7.96963e-13	3.52633e-10	Mcoln2	3	146149833	146195513	+	3288	protein_coding	mucolipin 2 [Source:MGI Symbol;Acc:MGI:1915529]	-	255	21	4.71263	0.344163
ENSMUSG00000074217	39.5153	454.188	-3.51888	1.3808e-12	5.99215e-10	2210011C24Rik	8	84010222	84012171	-	1413	protein_coding	RIKEN cDNA 2210011C24 gene [Source:MGI Symbol;Acc:MGI:1917384]	-	37	485	1.59116	18.496
ENSMUSG00000040328	973.864	100.198	3.27917	2.03773e-12	8.6761e-10	Olfr56	11	48978889	49135387	+	4537	protein_coding	olfactory receptor 56 [Source:MGI Symbol;Acc:MGI:1333785]	-	912	107	12.2147	1.27084
ENSMUSG00000031891	292.59	23.4067	3.63648	2.48271e-12	1.03101e-09	Hsd11b2	8	105518755	105523988	+	1840	protein_coding	hydroxysteroid 11-beta dehydrogenase 2 [Source:MGI Symbol;Acc:MGI:104720]	-	274	25	9.04874	0.732149
ENSMUSG00000020684	798.74	81.4685	3.29133	2.51288e-12	1.03101e-09	Rasl10b	11	83409137	83421039	+	4010	protein_coding	RAS-like, family 10, member B [Source:MGI Symbol;Acc:MGI:2685575]	-	748	87	11.3348	1.1691
ENSMUSG00000067149	86.4997	839.082	-3.27628	3.17724e-12	1.28031e-09	Jchain	5	88519809	88527891	-	2517	protein_coding	immunoglobulin joining chain [Source:MGI Symbol;Acc:MGI:96493]	-	81	896	1.9555	19.1824
ENSMUSG00000022548	3055.06	347.429	3.13593	3.38697e-12	1.34088e-09	Apod	16	31296192	31314808	-	2577	protein_coding	apolipoprotein D [Source:MGI Symbol;Acc:MGI:88056]	-	2861	371	67.4619	7.75777
ENSMUSG00000025044	1411.67	155.451	3.18179	3.71454e-12	1.43147e-09	Msr1	8	39581685	39642673	-	6344	protein_coding	macrophage scavenger receptor 1 [Source:MGI Symbol;Acc:MGI:98257]	-	1322	166	12.6626	1.41001
ENSMUSG00000048572	2726.17	309.97	3.13613	3.74265e-12	1.43147e-09	Tmem252	19	24674008	24679661	+	2462	protein_coding	transmembrane protein 252 [Source:MGI Symbol;Acc:MGI:3583948]	-	2553	331	63.0112	7.24465
ENSMUSG00000030142	1751.24	196.656	3.15378	4.06337e-12	1.52823e-09	Clec4e	6	123281789	123289870	-	4965	protein_coding	C-type lectin domain family 4, member e [Source:MGI Symbol;Acc:MGI:1861232]	-	1640	210	20.0715	2.27917
ENSMUSG00000052270	2480.57	297.796	3.05771	1.06354e-11	3.9344e-09	Fpr2	17	17887824	17893952	+	1296	protein_coding	formyl peptide receptor 2 [Source:MGI Symbol;Acc:MGI:1278319]	-	2323	318	108.918	13.2221
ENSMUSG00000087684	219.978	17.7878	3.61867	1.23223e-11	4.48492e-09	1200007C13Rik	2	167827693	167833646	-	2455	lincRNA	RIKEN cDNA 1200007C13 gene [Source:MGI Symbol;Acc:MGI:1921369]	-	206	19	5.09884	0.417042
ENSMUSG00000057967	4.27702	115.182	-4.71319	1.28665e-11	4.60865e-09	Fgf18	11	33117430	33147400	-	1187	protein_coding	fibroblast growth factor 18 [Source:MGI Symbol;Acc:MGI:1277980]	-	4	123	0.204769	5.58382
ENSMUSG00000021091	26695.7	3352.6	2.99321	1.34338e-11	4.71455e-09	Serpina3n	12	104406729	104414329	+	2064	protein_coding	serine (or cysteine) peptidase inhibitor, clade A, member 3N [Source:MGI Symbol;Acc:MGI:105045]	-	25000	3580	736.013	93.4653
ENSMUSG00000057657	22.43	265.955	-3.56075	1.358e-11	4.71455e-09	Rps18-ps3	8	107262793	107263248	-	456	processed_pseudogene	ribosomal protein S18, pseudogene 3 [Source:MGI Symbol;Acc:MGI:3642474]	-	21	284	2.7984	33.5607
ENSMUSG00000004668	124.941	6.54992	4.22661	1.48485e-11	5.07685e-09	Abca13	11	9191942	9684259	+	19737	protein_coding	ATP-binding cassette, sub-family A (ABC1), member 13 [Source:MGI Symbol;Acc:MGI:2388707]	-	117	7	0.360214	0.0191115
ENSMUSG00000050896	890.573	103.944	3.09732	1.96564e-11	6.62039e-09	Rtn4rl2	2	84871924	84886710	-	1506	protein_coding	reticulon 4 receptor-like 2 [Source:MGI Symbol;Acc:MGI:2669796]	-	834	111	33.6509	3.97169
ENSMUSG00000042349	1738.43	216.322	3.00576	2.85168e-11	9.46339e-09	Ikbke	1	131254343	131279606	-	9018	protein_coding	inhibitor of kappaB kinase epsilon [Source:MGI Symbol;Acc:MGI:1929612]	-	1628	231	10.9698	1.38032
ENSMUSG00000009350	61.9396	1.38778e-17	8.95867	3.47788e-11	1.13742e-08	Mpo	11	87793581	87804413	+	3424	protein_coding	myeloperoxidase [Source:MGI Symbol;Acc:MGI:97137]	-	58	0	1.02932	0
ENSMUSG00000105096	298.997	29.0255	3.35886	4.00256e-11	1.29031e-08	Gbp10	5	105215699	105239533	-	3873	protein_coding	guanylate-binding protein 10 [Source:MGI Symbol;Acc:MGI:4359647]	-	280	31	4.39305	0.431312
ENSMUSG00000105504	3802.54	496.33	2.93726	4.21549e-11	1.33981e-08	Gbp5	3	142493978	142522344	+	6637	protein_coding	guanylate binding protein 5 [Source:MGI Symbol;Acc:MGI:2429943]	-	3561	530	32.6028	4.3031
ENSMUSG00000049303	140.959	9.35939	3.89401	5.12587e-11	1.60653e-08	Syt12	19	4445908	4477447	-	5539	protein_coding	synaptotagmin XII [Source:MGI Symbol;Acc:MGI:2159601]	-	132	10	1.4481	0.097285
ENSMUSG00000042265	1174.62	149.832	2.96967	6.47058e-11	2.00021e-08	Trem1	17	48232768	48246924	+	2996	protein_coding	triggering receptor expressed on myeloid cells 1 [Source:MGI Symbol;Acc:MGI:1930005]	-	1100	160	22.3103	2.87777
ENSMUSG00000106609	175.129	14.0418	3.62829	8.90179e-11	2.71456e-08	Gm43181	5	43784046	43786117	-	2072	TEC	predicted gene 43181 [Source:MGI Symbol;Acc:MGI:5663318]	-	164	15	4.8096	0.390103
ENSMUSG00000040298	57.6683	1.38778e-17	8.85579	9.91633e-11	2.94437e-08	Btbd16	7	130774069	130825899	+	3722	protein_coding	BTB (POZ) domain containing 16 [Source:MGI Symbol;Acc:MGI:3045247]	-	54	0	0.881602	0
ENSMUSG00000071311	57.6683	1.38778e-17	8.85579	9.91633e-11	2.94437e-08	Gpr31b	17	13051014	13052296	-	1283	protein_coding	G protein-coupled receptor 31, D17Leh66b region [Source:MGI Symbol;Acc:MGI:1354372]	-	54	0	2.55754	0
ENSMUSG00000113701	215.707	20.5972	3.38026	1.23709e-10	3.62547e-08	B230303A05Rik	13	15813548	16023423	-	3776	transcribed_processed_pseudogene	RIKEN cDNA B230303A05 gene [Source:MGI Symbol;Acc:MGI:3646895]	-	202	22	3.25068	0.313955
ENSMUSG00000095585	322.489	35.5809	3.17534	1.34808e-10	3.90009e-08	CR974586.3	JH584293.1	41602	43114	-	312	protein_coding		-	302	38	58.8176	6.56306
ENSMUSG00000093861	5.34483	107.69	-4.30256	1.62829e-10	4.64394e-08	Igkv1-110	6	68270485	68271267	+	401	IG_V_gene	immunoglobulin kappa variable 1-110 [Source:MGI Symbol;Acc:MGI:4439558]	-	5	115	0.757671	15.4536
ENSMUSG00000076523	4.27702	99.2617	-4.49885	1.65287e-10	4.64394e-08	Igkv15-103	6	68437440	68437925	+	375	IG_V_gene	immunoglobulin kappa chain variable 15-103 [Source:MGI Symbol;Acc:MGI:96513]	-	4	106	0.648163	15.2318
ENSMUSG00000053113	8000.17	1139.69	2.81124	1.66693e-10	4.64394e-08	Socs3	11	117966079	117970047	-	2891	protein_coding	suppressor of cytokine signaling 3 [Source:MGI Symbol;Acc:MGI:1201791]	-	7492	1217	157.473	22.684
ENSMUSG00000020125	55.5327	1.38778e-17	8.80146	1.70322e-10	4.68718e-08	Elane	10	79886247	79888215	+	984	protein_coding	elastase, neutrophil expressed [Source:MGI Symbol;Acc:MGI:2679229]	-	52	0	3.21117	0
ENSMUSG00000024027	99.3136	769.782	-2.9529	1.85269e-10	5.0371e-08	Glp1r	17	30901867	30936510	+	1480	protein_coding	glucagon-like peptide 1 receptor [Source:MGI Symbol;Acc:MGI:99571]	-	93	822	3.81836	29.9287
ENSMUSG00000027737	671.669	86.1509	2.96089	1.93726e-10	5.20432e-08	Slc7a11	3	49892526	50443614	-	13922	protein_coding	solute carrier family 7 (cationic amino acid transporter, y+ system), member 11 [Source:MGI Symbol;Acc:MGI:1347355]	-	629	92	2.74539	0.356093
ENSMUSG00000025746	72.6179	1.8674	5.18628	3.11306e-10	8.19839e-08	Il6	5	30013114	30019981	+	2428	protein_coding	interleukin 6 [Source:MGI Symbol;Acc:MGI:96559]	-	68	2	1.70183	0.0443873
ENSMUSG00000102697	37.3796	327.763	-3.12831	3.12444e-10	8.19839e-08	Pcdhac2	18	37143503	37187657	+	5888	protein_coding	protocadherin alpha subfamily C, 2 [Source:MGI Symbol;Acc:MGI:1891443]	-	35	350	0.361206	3.20315
ENSMUSG00000024222	9928.66	1471.21	2.75449	3.41977e-10	8.87018e-08	Fkbp5	17	28399094	28517527	-	9468	protein_coding	FK506 binding protein 5 [Source:MGI Symbol;Acc:MGI:104670]	-	9298	1571	59.6742	8.94119
ENSMUSG00000076609	534.987	3661.64	-2.77464	3.52301e-10	9.03411e-08	Igkc	6	70726435	70726966	+	532	IG_C_gene	immunoglobulin kappa constant [Source:MGI Symbol;Acc:MGI:96495]	-	501	3910	57.2244	396.043
ENSMUSG00000030069	216.775	22.4702	3.26257	3.69236e-10	9.34389e-08	Prok2	6	99711299	99726392	-	1917	protein_coding	prokineticin 2 [Source:MGI Symbol;Acc:MGI:1354178]	-	203	24	6.43471	0.674631
ENSMUSG00000016496	3758.76	551.582	2.76831	3.72663e-10	9.34389e-08	Cd274	19	29367455	29388095	+	3622	protein_coding	CD274 antigen [Source:MGI Symbol;Acc:MGI:1926446]	-	3520	589	59.054	8.76282
ENSMUSG00000003665	131.348	10.2959	3.65644	4.28602e-10	1.06284e-07	Has1	17	17843323	17855205	-	4518	protein_coding	hyaluronan synthase 1 [Source:MGI Symbol;Acc:MGI:106590]	-	123	11	1.6543	0.131197
ENSMUSG00000028001	86.4997	4.67693	4.17143	4.92328e-10	1.2076e-07	Fga	3	83026076	83033627	+	3010	protein_coding	fibrinogen alpha chain [Source:MGI Symbol;Acc:MGI:1316726]	-	81	5	1.63521	0.0895119
ENSMUSG00000029371	77.957	3.74043	4.33423	6.21778e-10	1.50871e-07	Cxcl5	5	90759360	90761624	+	1863	protein_coding	chemokine (C-X-C motif) ligand 5 [Source:MGI Symbol;Acc:MGI:1096868]	-	73	4	2.38103	0.115698
ENSMUSG00000039883	1.07364	59.9295	-5.65426	6.58751e-10	1.58142e-07	Lrrc17	5	21543559	21575904	+	3608	protein_coding	leucine rich repeat containing 17 [Source:MGI Symbol;Acc:MGI:1921761]	-	1	64	0.0168418	0.955852
ENSMUSG00000039364	167.655	16.8513	3.30449	7.92663e-10	1.88287e-07	Sectm1b	11	121053458	121063569	-	2780	protein_coding	secreted and transmembrane 1B [Source:MGI Symbol;Acc:MGI:1929083]	-	157	18	3.43171	0.348903
ENSMUSG00000078794	49.1257	387.698	-2.97737	8.41008e-10	1.95945e-07	Dact3	7	16875317	16887462	+	2989	protein_coding	dishevelled-binding antagonist of beta-catenin 3 [Source:MGI Symbol;Acc:MGI:3654828]	-	46	414	0.935163	7.46366
ENSMUSG00000005800	3937.08	604.025	2.70418	8.42272e-10	1.95945e-07	Mmp8	9	7558456	7568485	+	2425	protein_coding	matrix metallopeptidase 8 [Source:MGI Symbol;Acc:MGI:1202395]	-	3687	645	92.3882	14.3326
ENSMUSG00000038037	480.528	65.5483	2.87149	9.99695e-10	2.30195e-07	Socs1	16	10782240	10785536	-	2908	protein_coding	suppressor of cytokine signaling 1 [Source:MGI Symbol;Acc:MGI:1354910]	-	450	70	9.40315	1.29712
ENSMUSG00000031444	1883.65	289.367	2.702	1.20316e-09	2.73419e-07	F10	8	13037308	13056676	+	2731	protein_coding	coagulation factor X [Source:MGI Symbol;Acc:MGI:103107]	-	1764	309	39.2493	6.09697
ENSMUSG00000082292	2353.5	364.286	2.69122	1.21164e-09	2.73419e-07	Gm12250	11	58187739	58189012	+	1274	processed_pseudogene	predicted gene 12250 [Source:MGI Symbol;Acc:MGI:3649299]	-	2204	389	105.123	16.4535
ENSMUSG00000054072	12414.6	1974.1	2.65269	1.24484e-09	2.76462e-07	Iigp1	18	60376029	60392627	+	3121	protein_coding	interferon inducible GTPase 1 [Source:MGI Symbol;Acc:MGI:1926259]	-	11626	2108	226.356	36.396
ENSMUSG00000026580	782.723	114.245	2.77494	1.24963e-09	2.76462e-07	Selp	1	164115264	164150026	+	4413	protein_coding	selectin, platelet [Source:MGI Symbol;Acc:MGI:98280]	-	733	122	10.0931	1.48971
ENSMUSG00000078922	1325.18	201.338	2.71769	1.29518e-09	2.83757e-07	Tgtp1	11	48985327	48994172	-	3205	protein_coding	T cell specific GTPase 1 [Source:MGI Symbol;Acc:MGI:98734]	-	1241	215	23.5288	3.61483
ENSMUSG00000031538	7746.02	1234.28	2.64966	1.34708e-09	2.92291e-07	Plat	8	22757727	22782844	+	6241	protein_coding	plasminogen activator, tissue [Source:MGI Symbol;Acc:MGI:97610]	-	7254	1318	70.6283	11.3799
ENSMUSG00000045555	32.0405	263.146	-3.03326	1.37823e-09	2.96201e-07	Mettl24	10	40683282	40811083	+	1529	protein_coding	methyltransferase like 24 [Source:MGI Symbol;Acc:MGI:3045338]	-	30	281	1.19225	9.90321
ENSMUSG00000028965	412.187	56.1835	2.87216	1.57516e-09	3.35331e-07	Tnfrsf9	4	150914562	150946102	+	2722	protein_coding	tumor necrosis factor receptor superfamily, member 9 [Source:MGI Symbol;Acc:MGI:1101059]	-	386	60	8.61697	1.18779
ENSMUSG00000026109	16.0231	158.26	-3.29458	1.83594e-09	3.87194e-07	Tmeff2	1	50900647	51187270	+	6707	protein_coding	transmembrane protein with EGF-like and two follistatin-like domains 2 [Source:MGI Symbol;Acc:MGI:1861735]	-	15	169	0.1359	1.3578
ENSMUSG00000087006	5928.58	959.888	2.62658	1.86359e-09	3.89388e-07	Gm13889	2	93955810	93957201	-	1392	protein_coding	predicted gene 13889 [Source:MGI Symbol;Acc:MGI:3652053]	-	5552	1025	242.363	39.6791
ENSMUSG00000091625	99.3136	7.48641	3.7065	2.19571e-09	4.54573e-07	Lsm5	6	56701063	56704710	-	792	protein_coding	LSM5 homolog, U6 small nuclear RNA and mRNA degradation associated [Source:MGI Symbol;Acc:MGI:1913623]	-	93	8	7.13531	0.544305
ENSMUSG00000024673	46.9901	348.366	-2.88706	2.2266e-09	4.56776e-07	Ms4a1	19	11249675	11266241	-	6187	protein_coding	membrane-spanning 4-domains, subfamily A, member 1 [Source:MGI Symbol;Acc:MGI:88321]	-	44	372	0.432143	3.23996
ENSMUSG00000030022	2098.29	336.191	2.64138	2.38184e-09	4.84221e-07	Adamts9	6	92772699	92943492	-	15048	protein_coding	a disintegrin-like and metallopeptidase (reprolysin type) with thrombospondin type 1 motif, 9 [Source:MGI Symbol;Acc:MGI:1916320]	-	1965	359	7.93486	1.28556
ENSMUSG00000020848	1162.87	182.609	2.66998	2.54476e-09	5.12723e-07	Doc2b	11	75768966	75796049	-	4361	protein_coding	double C2, beta [Source:MGI Symbol;Acc:MGI:1100497]	-	1089	195	15.1739	2.40949
ENSMUSG00000081665	143.094	14.0418	3.33706	2.6514e-09	5.29482e-07	Gm15922	7	3731630	3739889	-	3462	polymorphic_pseudogene	predicted gene 15922 [Source:MGI Symbol;Acc:MGI:3802148]	-	134	15	2.35198	0.233476
ENSMUSG00000000157	265.895	34.6444	2.9354	2.92438e-09	5.78874e-07	Itgb2l	16	96422288	96443619	-	4324	protein_coding	integrin beta 2-like [Source:MGI Symbol;Acc:MGI:1277979]	-	249	37	3.4992	0.461098
ENSMUSG00000009214	45.9222	1.38778e-17	8.52796	3.08575e-09	6.05504e-07	Mymk	2	27061636	27072179	-	1511	protein_coding	myomaker, myoblast fusion factor [Source:MGI Symbol;Acc:MGI:1913389]	-	43	0	1.72926	0
ENSMUSG00000052212	1650.87	268.765	2.61821	3.53917e-09	6.88491e-07	Cd177	7	24743983	24760311	-	2840	protein_coding	CD177 antigen [Source:MGI Symbol;Acc:MGI:1916141]	-	1546	287	33.0785	5.44554
ENSMUSG00000022416	6.41265	95.5158	-3.87217	3.5981e-09	6.93972e-07	Cacna1i	15	80287238	80398279	+	9862	protein_coding	calcium channel, voltage-dependent, alpha 1I subunit [Source:MGI Symbol;Acc:MGI:2178051]	-	6	102	0.0369693	0.55733
ENSMUSG00000076665	1.07364	52.4376	-5.46204	4.10498e-09	7.85025e-07	Ighv7-1	12	113896408	113896946	-	363	IG_V_gene	immunoglobulin heavy variable 7-1 [Source:MGI Symbol;Acc:MGI:4439622]	-	1	56	0.167397	8.31302
ENSMUSG00000068606	223.182	28.0891	2.98424	4.44364e-09	8.42648e-07	Gm4841	18	60268301	60273267	-	2838	protein_coding	predicted gene 4841 [Source:MGI Symbol;Acc:MGI:3643814]	-	209	30	4.47496	0.569621
ENSMUSG00000074207	133.484	837.209	-2.64786	5.22101e-09	9.81811e-07	Adh1	3	138260991	138290698	+	2233	protein_coding	alcohol dehydrogenase 1 (class I) [Source:MGI Symbol;Acc:MGI:87921]	-	125	894	3.40155	21.5738
ENSMUSG00000046688	1548.35	258.464	2.58209	5.76355e-09	1.07488e-06	Tifa	3	127789805	127832164	+	3199	protein_coding	TRAF-interacting protein with forkhead-associated domain [Source:MGI Symbol;Acc:MGI:2182965]	-	1450	276	27.5429	4.64913
ENSMUSG00000031872	66.2109	3.74043	4.09901	6.67578e-09	1.22893e-06	Bean1	8	104170442	104219122	+	3494	protein_coding	brain expressed, associated with Nedd4, 1 [Source:MGI Symbol;Acc:MGI:1929597]	-	62	4	1.07826	0.0616899
ENSMUSG00000035356	2289.43	390.507	2.55116	6.69848e-09	1.22893e-06	Nfkbiz	16	55811375	55838899	-	5018	protein_coding	nuclear factor of kappa light polypeptide gene enhancer in B cells inhibitor, zeta [Source:MGI Symbol;Acc:MGI:1931595]	-	2144	417	25.9627	4.47799
ENSMUSG00000104713	1274.99	214.449	2.57104	7.64569e-09	1.39139e-06	Gbp6	5	105270702	105293698	-	5954	protein_coding	guanylate binding protein 6 [Source:MGI Symbol;Acc:MGI:2140937]	-	1194	229	12.1857	2.07254
ENSMUSG00000046719	26.7013	209.766	-2.96828	7.76909e-09	1.40254e-06	Nxph3	11	95509845	95514570	-	2099	protein_coding	neurexophilin 3 [Source:MGI Symbol;Acc:MGI:1336188]	-	25	224	0.72374	5.7506
ENSMUSG00000117257	41.6509	1.38778e-17	8.3875	1.08849e-08	1.93937e-06	AC159187.1	17	73870431	73871350	-	920	processed_pseudogene	trans-2,3-enoyl-CoA reductase (Tecr) pseudogene	-	39	0	2.57592	0
ENSMUSG00000045875	42.7187	295.923	-2.7889	1.09147e-08	1.93937e-06	Adra1a	14	66635251	66771168	+	8728	protein_coding	adrenergic receptor, alpha 1a [Source:MGI Symbol;Acc:MGI:104773]	-	40	316	0.278484	1.95097
ENSMUSG00000104728	83.2962	6.54992	3.64237	1.14523e-08	2.01901e-06	Gm42462	5	43752909	43754271	-	1363	TEC	predicted gene 42462 [Source:MGI Symbol;Acc:MGI:5662599]	-	78	7	3.47739	0.276745
ENSMUSG00000097804	76.8892	5.61343	3.74498	1.31748e-08	2.30468e-06	Gm16685	3	7612705	7690001	+	1592	antisense	predicted gene, 16685 [Source:MGI Symbol;Acc:MGI:4439609]	-	72	6	2.74818	0.203089
ENSMUSG00000003477	5068.98	27894	-2.46016	1.33259e-08	2.31316e-06	Inmt	6	55170626	55175043	-	1600	protein_coding	indolethylamine N-methyltransferase [Source:MGI Symbol;Acc:MGI:102963]	-	4747	29786	180.283	1003.16
ENSMUSG00000044338	212.503	1226.79	-2.52867	1.36838e-08	2.35717e-06	Aplnr	2	85136225	85139923	+	3699	protein_coding	apelin receptor [Source:MGI Symbol;Acc:MGI:1346086]	-	199	1310	3.26907	19.0838
ENSMUSG00000079355	8.54829	99.2617	-3.51946	1.40697e-08	2.40528e-06	Ackr4	9	104084157	104126933	-	5380	protein_coding	atypical chemokine receptor 4 [Source:MGI Symbol;Acc:MGI:2181676]	-	8	106	0.0903572	1.0617
ENSMUSG00000019850	4300.15	777.274	2.46769	1.49356e-08	2.53411e-06	Tnfaip3	10	19000910	19015657	-	7226	protein_coding	tumor necrosis factor, alpha-induced protein 3 [Source:MGI Symbol;Acc:MGI:1196377]	-	4027	830	33.8641	6.18953
ENSMUSG00000073125	40.5831	1.38778e-17	8.35014	1.50714e-08	2.53806e-06	Xlr3b	X	73192207	73202930	+	3780	protein_coding	X-linked lymphocyte-regulated 3B [Source:MGI Symbol;Acc:MGI:109505]	-	38	0	0.610868	0
ENSMUSG00000029915	630.024	105.817	2.57233	1.56246e-08	2.61174e-06	Clec5a	6	40574894	40585821	-	3840	protein_coding	C-type lectin domain family 5, member a [Source:MGI Symbol;Acc:MGI:1345151]	-	590	113	9.33633	1.58571
ENSMUSG00000020227	1423.42	250.972	2.50314	1.5955e-08	2.64735e-06	Irak3	10	120141648	120202130	-	3676	protein_coding	interleukin-1 receptor-associated kinase 3 [Source:MGI Symbol;Acc:MGI:1921164]	-	1333	268	22.0348	3.92859
ENSMUSG00000037872	99.3136	9.35939	3.38931	1.64615e-08	2.71146e-06	Ackr1	1	173331886	173333750	-	1405	protein_coding	atypical chemokine receptor 1 (Duffy blood group) [Source:MGI Symbol;Acc:MGI:1097689]	-	93	10	4.02218	0.383531
ENSMUSG00000095351	3.20922	61.8024	-4.21788	1.67587e-08	2.74042e-06	Igkv3-2	6	70698449	70699067	+	378	IG_V_gene	immunoglobulin kappa variable 3-2 [Source:MGI Symbol;Acc:MGI:1330850]	-	3	66	0.482264	9.4087
ENSMUSG00000041481	5402.14	995.474	2.43992	1.89099e-08	3.06994e-06	Serpina3g	12	104236245	104241939	+	2105	protein_coding	serine (or cysteine) peptidase inhibitor, clade A, member 3G [Source:MGI Symbol;Acc:MGI:105046]	-	5059	1063	146.039	27.2119
ENSMUSG00000051439	4243.55	779.147	2.4451	1.97238e-08	3.1792e-06	Cd14	18	36725074	36726736	-	1572	protein_coding	CD14 antigen [Source:MGI Symbol;Acc:MGI:88318]	-	3974	832	153.614	28.5199
ENSMUSG00000030554	255.216	1430	-2.48568	2.01197e-08	3.22002e-06	Synm	7	67730160	67759742	-	7933	protein_coding	synemin, intermediate filament protein [Source:MGI Symbol;Acc:MGI:2661187]	-	239	1527	1.83069	10.3724
ENSMUSG00000060275	22.43	175.117	-2.95825	2.08256e-08	3.30951e-06	Nrg2	18	36017707	36197380	-	3081	protein_coding	neuregulin 2 [Source:MGI Symbol;Acc:MGI:1098246]	-	21	187	0.414174	3.2706
ENSMUSG00000048636	61.9396	3.74043	4.00298	2.12049e-08	3.34622e-06	A730049H05Rik	6	92816478	92847174	+	3739	protein_coding	RIKEN cDNA A730049H05 gene [Source:MGI Symbol;Acc:MGI:1921766]	-	58	4	0.942601	0.0576477
ENSMUSG00000054203	920.473	162.006	2.50536	2.2591e-08	3.54021e-06	Ifi205	1	174011998	174031810	-	4177	protein_coding	interferon activated gene 205 [Source:MGI Symbol;Acc:MGI:101847]	-	862	173	12.54	2.23182
ENSMUSG00000037035	2035.28	372.714	2.44867	2.35893e-08	3.67115e-06	Inhbb	1	119415465	119422248	-	4255	protein_coding	inhibin beta-B [Source:MGI Symbol;Acc:MGI:96571]	-	1906	398	27.2194	5.04035
ENSMUSG00000003949	71.5501	436.395	-2.60664	2.45701e-08	3.7976e-06	Hlf	11	90336536	90390895	-	6681	protein_coding	hepatic leukemia factor [Source:MGI Symbol;Acc:MGI:96108]	TF_bZIP	67	466	0.609381	3.75856
ENSMUSG00000092021	113.195	12.1688	3.20372	2.64379e-08	4.05848e-06	Gbp11	5	105323042	105346472	-	2692	polymorphic_pseudogene	guanylate binding protein 11 [Source:MGI Symbol;Acc:MGI:3646307]	-	106	13	2.39269	0.260223
ENSMUSG00000051906	1.38778e-17	37.4539	-8.23515	2.92755e-08	4.46373e-06	Cd209f	8	4102787	4105835	-	1988	protein_coding	CD209f antigen [Source:MGI Symbol;Acc:MGI:1916392]	-	0	40	0	1.08423
ENSMUSG00000021708	105.721	609.644	-2.5264	3.06497e-08	4.64188e-06	Rasgrf2	13	91880400	92131656	-	9237	protein_coding	RAS protein-specific guanine nucleotide-releasing factor 2 [Source:MGI Symbol;Acc:MGI:109137]	-	99	651	0.651268	3.79776
ENSMUSG00000103254	8.54829	94.5793	-3.44984	3.11386e-08	4.68449e-06	Ighv1-15	12	114657353	114657786	-	351	IG_V_gene	immunoglobulin heavy variable 1-15 [Source:MGI Symbol;Acc:MGI:4439782]	-	8	101	1.38496	15.5057
ENSMUSG00000049892	1085.99	198.529	2.4508	3.45223e-08	5.15914e-06	Rasd1	11	59963181	59964944	-	1611	protein_coding	RAS, dexamethasone-induced 1 [Source:MGI Symbol;Acc:MGI:1270848]	-	1017	212	38.3602	7.09116
ENSMUSG00000044337	3063.6	584.359	2.39004	4.10001e-08	6.0869e-06	Ackr3	1	90203980	90216751	+	3348	protein_coding	atypical chemokine receptor 3 [Source:MGI Symbol;Acc:MGI:109562]	-	2869	624	52.0715	10.0433
ENSMUSG00000067780	933.286	171.371	2.44429	4.24737e-08	6.26446e-06	Pi15	1	17601901	17630939	+	6923	protein_coding	peptidase inhibitor 15 [Source:MGI Symbol;Acc:MGI:1934659]	-	874	183	7.67136	1.42441
ENSMUSG00000047330	675.94	122.674	2.46079	4.90651e-08	7.18963e-06	Kcne4	1	78816758	78820028	+	2657	protein_coding	potassium voltage-gated channel, Isk-related subfamily, gene 4 [Source:MGI Symbol;Acc:MGI:1891125]	-	633	131	14.4766	2.65679
ENSMUSG00000029299	24.5657	176.053	-2.83538	5.07298e-08	7.3856e-06	Abcg3	5	104935057	104982718	-	3550	protein_coding	ATP binding cassette subfamily G member 3 [Source:MGI Symbol;Acc:MGI:1351624]	-	23	188	0.39369	2.85369
ENSMUSG00000028270	9259.13	1814.9	2.35091	5.20422e-08	7.5281e-06	Gbp2	3	142620602	142638008	+	2516	protein_coding	guanylate binding protein 2 [Source:MGI Symbol;Acc:MGI:102772]	-	8671	1938	209.418	41.5069
ENSMUSG00000076934	11.7518	107.69	-3.18313	5.33791e-08	7.6723e-06	Iglv1	16	19085017	19085500	-	391	IG_V_gene	immunoglobulin lambda variable 1 [Source:MGI Symbol;Acc:MGI:96530]	-	11	115	1.70951	15.8489
ENSMUSG00000037379	30.9726	206.021	-2.7291	5.54624e-08	7.9213e-06	Spon2	5	33198184	33218455	-	2947	protein_coding	spondin 2, extracellular matrix protein [Source:MGI Symbol;Acc:MGI:1923724]	-	29	220	0.597961	4.02272
ENSMUSG00000038301	2417.57	468.235	2.36792	5.75412e-08	8.1665e-06	Snx10	6	51523901	51590679	+	9300	protein_coding	sorting nexin 10 [Source:MGI Symbol;Acc:MGI:1919232]	-	2264	500	14.7927	2.89711
ENSMUSG00000024681	36.3118	1.38778e-17	8.19019	5.79163e-08	8.16838e-06	Ms4a3	19	11629496	11640851	-	1884	protein_coding	membrane-spanning 4-domains, subfamily A, member 3 [Source:MGI Symbol;Acc:MGI:2158468]	-	34	0	1.09661	0
ENSMUSG00000064325	134.552	732.323	-2.4433	5.94281e-08	8.32954e-06	Hhip	8	79965851	80058006	-	9076	protein_coding	Hedgehog-interacting protein [Source:MGI Symbol;Acc:MGI:1341847]	-	126	782	0.84359	4.6429
ENSMUSG00000040724	48.0579	291.24	-2.59644	6.23944e-08	8.6913e-06	Kcna2	3	107101146	107115005	+	11906	protein_coding	potassium voltage-gated channel, shaker-related subfamily, member 2 [Source:MGI Symbol;Acc:MGI:96659]	-	45	311	0.229669	1.40758
ENSMUSG00000051748	880.963	165.752	2.40912	6.46585e-08	8.95144e-06	Wfdc21	11	83746940	83752642	+	434	protein_coding	WAP four-disulfide core domain 21 [Source:MGI Symbol;Acc:MGI:1913357]	-	825	177	115.51	21.9766
ENSMUSG00000048040	30.9726	203.211	-2.7093	7.01853e-08	9.65732e-06	Arxes2	X	135993824	135995355	+	1532	protein_coding	adipocyte-related X-chromosome expressed sequence 2 [Source:MGI Symbol;Acc:MGI:1924226]	-	29	217	1.15026	7.6327
ENSMUSG00000056643	43.7866	0.930906	5.37062	7.2206e-08	9.87515e-06	Chst13	6	90308349	90325185	-	1653	protein_coding	carbohydrate (chondroitin 4) sulfotransferase 13 [Source:MGI Symbol;Acc:MGI:1919047]	-	41	1	1.50718	0.032599
ENSMUSG00000034591	636.431	117.991	2.43	7.951e-08	1.08086e-05	Slc41a2	10	83230848	83337882	-	5349	protein_coding	solute carrier family 41, member 2 [Source:MGI Symbol;Acc:MGI:2442940]	-	596	126	6.77063	1.26933
ENSMUSG00000042677	1442.64	280.939	2.35983	8.18153e-08	1.10553e-05	Zc3h12a	4	125118423	125127840	-	2882	protein_coding	zinc finger CCCH type containing 12A [Source:MGI Symbol;Acc:MGI:2385891]	-	1351	300	28.485	5.60925
ENSMUSG00000060548	156.976	826.908	-2.39631	8.37133e-08	1.12445e-05	Tnfrsf19	14	60963875	61046490	-	4738	protein_coding	tumor necrosis factor receptor superfamily, member 19 [Source:MGI Symbol;Acc:MGI:1352474]	-	147	883	1.88529	10.0425
ENSMUSG00000041828	387.627	1946.94	-2.32812	1.00133e-07	1.33704e-05	Abca8a	11	110025634	110095978	-	6272	protein_coding	ATP-binding cassette, sub-family A (ABC1), member 8a [Source:MGI Symbol;Acc:MGI:2386846]	-	363	2079	3.51687	17.8618
ENSMUSG00000040017	34.1761	1.38778e-17	8.10304	1.16814e-07	1.51644e-05	Saa4	7	46727998	46732603	-	2094	protein_coding	serum amyloid A 4 [Source:MGI Symbol;Acc:MGI:98224]	-	32	0	0.9286	0
ENSMUSG00000069873	34.1761	1.38778e-17	8.10304	1.16814e-07	1.51644e-05	4930438A08Rik	11	58274799	58294289	+	2093	protein_coding	RIKEN cDNA 4930438A08 gene [Source:MGI Symbol;Acc:MGI:1921238]	-	32	0	0.929043	0
ENSMUSG00000056328	34.1761	1.38778e-17	8.10304	1.16814e-07	1.51644e-05	Myh1	11	67200052	67224575	+	6353	protein_coding	myosin, heavy polypeptide 1, skeletal muscle, adult [Source:MGI Symbol;Acc:MGI:1339711]	-	32	0	0.306074	0
ENSMUSG00000058420	8.54829	86.1509	-3.31538	1.16819e-07	1.51644e-05	Syt17	7	118380717	118448222	-	5205	protein_coding	synaptotagmin XVII [Source:MGI Symbol;Acc:MGI:104966]	-	8	92	0.0933952	0.952455
ENSMUSG00000034266	568.09	107.69	2.3978	1.16929e-07	1.51644e-05	Batf	12	85686669	85709087	+	1406	protein_coding	basic leucine zipper transcription factor, ATF-like [Source:MGI Symbol;Acc:MGI:1859147]	TF_bZIP	532	115	22.9923	4.40747
ENSMUSG00000028633	2737.91	556.265	2.29896	1.22025e-07	1.57349e-05	Ctps	4	120539868	120570276	-	3316	protein_coding	cytidine 5'-triphosphate synthase [Source:MGI Symbol;Acc:MGI:1858304]	-	2564	594	46.985	9.65271
ENSMUSG00000079293	136.688	708.911	-2.37373	1.30062e-07	1.6676e-05	Clec7a	6	129461591	129472779	-	2638	polymorphic_pseudogene	C-type lectin domain family 7, member a [Source:MGI Symbol;Acc:MGI:1861431]	-	128	757	2.94843	15.4632
ENSMUSG00000021614	1927.43	392.38	2.29597	1.41878e-07	1.80172e-05	Vcan	13	89655312	89742509	-	14462	protein_coding	versican [Source:MGI Symbol;Acc:MGI:102889]	-	1805	419	7.5841	1.56122
ENSMUSG00000094006	5.34483	69.2943	-3.66745	1.42119e-07	1.80172e-05	Igkv4-59	6	69438218	69438757	-	368	IG_V_gene	immunoglobulin kappa variable 4-59 [Source:MGI Symbol;Acc:MGI:3646808]	-	5	74	0.825615	10.8358
ENSMUSG00000038600	421.797	78.6591	2.42089	1.47956e-07	1.86523e-05	Atp6v0a4	6	38048483	38124586	-	4973	protein_coding	ATPase, H+ transporting, lysosomal V0 subunit A4 [Source:MGI Symbol;Acc:MGI:2153480]	-	395	84	4.82652	0.910203
ENSMUSG00000024679	1486.42	301.542	2.30091	1.50241e-07	1.88282e-05	Ms4a6d	19	11586604	11604849	-	1735	protein_coding	membrane-spanning 4-domains, subfamily A, member 6D [Source:MGI Symbol;Acc:MGI:1916024]	-	1392	322	48.7523	10.0008
ENSMUSG00000017832	53.397	2.80392	4.18895	1.51019e-07	1.88282e-05	Hspb9	11	100713850	100714575	+	726	protein_coding	heat shock protein, alpha-crystallin-related, B9 [Source:MGI Symbol;Acc:MGI:1922732]	-	50	3	4.18493	0.22267
ENSMUSG00000035407	122.806	633.993	-2.36699	1.53815e-07	1.90713e-05	Kank4	4	98754898	98817537	-	4795	protein_coding	KN motif and ankyrin repeat domains 4 [Source:MGI Symbol;Acc:MGI:3043381]	-	115	677	1.45735	7.60812
ENSMUSG00000029778	247.742	42.1363	2.55195	1.57069e-07	1.9325e-05	Adcyap1r1	6	55451978	55501451	+	6601	protein_coding	adenylate cyclase activating polypeptide 1 receptor 1 [Source:MGI Symbol;Acc:MGI:108449]	-	232	45	2.13567	0.36735
ENSMUSG00000030093	22.43	154.514	-2.77781	1.57573e-07	1.9325e-05	Wnt7a	6	91363981	91411363	-	3172	protein_coding	wingless-type MMTV integration site family, member 7A [Source:MGI Symbol;Acc:MGI:98961]	-	21	165	0.402292	2.80303
ENSMUSG00000052353	64.0753	5.61343	3.48241	1.60369e-07	1.95615e-05	Cemip	7	83932857	84086502	-	12232	protein_coding	cell migration inducing protein, hyaluronan binding [Source:MGI Symbol;Acc:MGI:2443629]	-	60	6	0.298064	0.0264321
ENSMUSG00000047945	2289.43	473.854	2.27215	1.71135e-07	2.07625e-05	Marcksl1	4	129513581	129515985	+	1605	protein_coding	MARCKS-like 1 [Source:MGI Symbol;Acc:MGI:97143]	-	2144	506	81.1718	16.9884
ENSMUSG00000037106	5.34483	68.3578	-3.64785	1.74269e-07	2.10298e-05	Fer1l6	15	58510048	58665092	+	8053	protein_coding	fer-1-like 6 (C. elegans) [Source:MGI Symbol;Acc:MGI:3645398]	-	5	73	0.0377283	0.488475
ENSMUSG00000050141	58.7362	4.67693	3.61392	1.79102e-07	2.1498e-05	Fam205c	4	42868004	42874234	-	1871	protein_coding	family with sequence similarity 205, member C [Source:MGI Symbol;Acc:MGI:2679716]	-	55	5	1.78626	0.144004
ENSMUSG00000056054	20695.6	4378.04	2.24093	1.81354e-07	2.16531e-05	S100a8	3	90668978	90670035	+	694	protein_coding	S100 calcium binding protein A8 (calgranulin A) [Source:MGI Symbol;Acc:MGI:88244]	-	19381	4675	1696.96	362.994
ENSMUSG00000095127	1.07364	39.3269	-5.04815	1.82531e-07	2.16789e-05	Ighv1-82	12	115952538	115953005	-	386	IG_V_gene	immunoglobulin heavy variable 1-82 [Source:MGI Symbol;Acc:MGI:4439671]	-	1	42	0.157423	5.86326
ENSMUSG00000047146	24.5657	162.006	-2.71551	1.86117e-07	2.19891e-05	Tet1	10	62804570	62908996	-	15457	protein_coding	tet methylcytosine dioxygenase 1 [Source:MGI Symbol;Acc:MGI:1098693]	-	23	173	0.0904186	0.603112
ENSMUSG00000028871	42.7187	248.162	-2.53508	1.87788e-07	2.20709e-05	Rspo1	4	124986430	125009099	+	1938	protein_coding	R-spondin 1 [Source:MGI Symbol;Acc:MGI:2183426]	-	40	265	1.25418	7.36834
ENSMUSG00000078532	3.20922	51.5011	-3.95542	1.95094e-07	2.28108e-05	Nkain1	4	130531602	130574173	-	1426	protein_coding	Na+/K+ transporting ATPase interacting 1 [Source:MGI Symbol;Acc:MGI:1914399]	-	3	55	0.127837	2.07836
ENSMUSG00000106874	128.145	18.7242	2.76615	2.10491e-07	2.44842e-05	Gm20186	6	18845910	18848207	-	1050	lincRNA	predicted gene, 20186 [Source:MGI Symbol;Acc:MGI:5012371]	-	120	20	6.9446	1.0264
ENSMUSG00000053175	2296.9	481.346	2.25423	2.13513e-07	2.47084e-05	Bcl3	7	19808462	19822770	-	2475	protein_coding	B cell leukemia/lymphoma 3 [Source:MGI Symbol;Acc:MGI:88140]	-	2151	514	52.8105	11.1909
ENSMUSG00000041644	16.0231	117.991	-2.87137	2.17896e-07	2.50869e-05	Slc5a12	2	110597298	110647779	+	4061	protein_coding	solute carrier family 5 (sodium/glucose cotransporter), member 12 [Source:MGI Symbol;Acc:MGI:2138890]	-	15	126	0.224447	1.67192
ENSMUSG00000044103	715.45	144.213	2.30959	2.42812e-07	2.78137e-05	Il1f9	2	24186476	24193568	+	1648	protein_coding	interleukin 1 family, member 9 [Source:MGI Symbol;Acc:MGI:2449929]	-	670	154	24.7043	5.03548
ENSMUSG00000094910	28.837	178.863	-2.62796	2.46144e-07	2.80529e-05	D430019H16Rik	12	105453856	105493095	+	5786	protein_coding	RIKEN cDNA D430019H16 gene [Source:MGI Symbol;Acc:MGI:2443127]	-	27	191	0.283557	1.77882
ENSMUSG00000054855	1262.18	263.146	2.2614	2.59574e-07	2.94349e-05	Rnd1	15	98663421	98677461	-	2967	protein_coding	Rho family GTPase 1 [Source:MGI Symbol;Acc:MGI:2444878]	-	1182	281	24.2078	5.10348
ENSMUSG00000022534	596.921	118.928	2.32616	2.62732e-07	2.96441e-05	Mefv	16	3707218	3718097	-	3251	protein_coding	Mediterranean fever [Source:MGI Symbol;Acc:MGI:1859396]	-	559	127	10.4484	2.10506
ENSMUSG00000086481	45.9222	1.8674	4.52652	2.67252e-07	3.0004e-05	Gm11707	11	106972058	106973090	-	490	lincRNA	predicted gene 11707 [Source:MGI Symbol;Acc:MGI:3651836]	-	43	2	5.33246	0.219944
ENSMUSG00000050370	521.105	103.008	2.33733	2.71104e-07	3.02858e-05	Ch25h	19	34473786	34475135	-	1350	protein_coding	cholesterol 25-hydroxylase [Source:MGI Symbol;Acc:MGI:1333869]	-	488	110	21.9655	4.39072
ENSMUSG00000059108	2386.6	508.504	2.23033	2.73543e-07	3.04078e-05	Ifitm6	7	141015699	141017924	-	905	protein_coding	interferon induced transmembrane protein 6 [Source:MGI Symbol;Acc:MGI:2686976]	-	2235	543	150.067	32.3317
ENSMUSG00000112792	82.2283	9.35939	3.11731	2.76157e-07	3.05479e-05	Gm38407	12	10446388	10531303	+	2738	lincRNA	predicted gene, 38407 [Source:MGI Symbol;Acc:MGI:5621292]	-	77	10	1.70888	0.196808
ENSMUSG00000046093	26.7013	167.625	-2.64495	2.83475e-07	3.12043e-05	Hpcal4	4	123183227	123194701	+	5339	protein_coding	hippocalcin-like 4 [Source:MGI Symbol;Acc:MGI:2157521]	-	25	179	0.284535	1.80663
ENSMUSG00000020407	879.895	182.609	2.26775	3.04838e-07	3.3393e-05	Upp1	11	9118103	9136170	+	1961	protein_coding	uridine phosphorylase 1 [Source:MGI Symbol;Acc:MGI:1097668]	-	824	195	25.5332	5.35839
ENSMUSG00000024353	23.4979	152.641	-2.69348	3.10044e-07	3.36656e-05	Mzb1	18	35647266	35649367	-	905	protein_coding	marginal zone B and B1 cell-specific protein 1 [Source:MGI Symbol;Acc:MGI:1917066]	-	22	163	1.47717	9.70546
ENSMUSG00000105906	17.0909	119.864	-2.80165	3.10309e-07	3.36656e-05	Iglc1	16	19061618	19062071	-	454	IG_C_gene	immunoglobulin lambda constant 1 [Source:MGI Symbol;Acc:MGI:99546]	-	16	128	2.14151	15.1926
ENSMUSG00000046908	696.229	143.276	2.2797	3.37993e-07	3.64935e-05	Ltb4r1	14	55765962	55768494	+	1394	protein_coding	leukotriene B4 receptor 1 [Source:MGI Symbol;Acc:MGI:1309472]	-	652	153	28.421	5.91433
ENSMUSG00000076586	1.38778e-17	30.8985	-7.95863	3.47842e-07	3.73781e-05	Igkv8-21	6	70314895	70315472	-	382	IG_V_gene	immunoglobulin kappa variable 8-21 [Source:MGI Symbol;Acc:MGI:1330840]	-	0	33	0	4.65509
ENSMUSG00000087059	44.8544	1.8674	4.49267	3.56323e-07	3.81079e-05	Gm12339	11	75794768	75825241	+	881	processed_transcript	predicted gene 12339 [Source:MGI Symbol;Acc:MGI:3650628]	-	42	2	2.89687	0.12233
ENSMUSG00000031972	95.0423	12.1688	2.95184	3.62828e-07	3.86206e-05	Acta1	8	123891769	123894751	-	1536	protein_coding	actin, alpha 1, skeletal muscle [Source:MGI Symbol;Acc:MGI:87902]	-	89	13	3.5209	0.456068
ENSMUSG00000078853	5662.69	1251.13	2.17813	3.99725e-07	4.23483e-05	Igtp	11	58199556	58207591	+	2022	protein_coding	interferon gamma induced GTPase [Source:MGI Symbol;Acc:MGI:107729]	-	5303	1336	159.366	35.6043
ENSMUSG00000030895	127.077	19.6607	2.68415	4.14249e-07	4.36269e-05	Hpx	7	105591613	105600137	-	1499	protein_coding	hemopexin [Source:MGI Symbol;Acc:MGI:105112]	-	119	21	4.82393	0.75491
ENSMUSG00000046532	28.837	172.307	-2.57413	4.1566e-07	4.36269e-05	Ar	X	98148769	98323215	+	10048	protein_coding	androgen receptor [Source:MGI Symbol;Acc:MGI:88064]	ESR-like	27	184	0.163282	0.986769
ENSMUSG00000046879	5476.89	1213.67	2.17385	4.2086e-07	4.39682e-05	Irgm1	11	48861968	48871683	-	5810	protein_coding	immunity-related GTPase family M member 1 [Source:MGI Symbol;Acc:MGI:107567]	-	5129	1296	53.6428	12.02
ENSMUSG00000003379	144.162	691.118	-2.26032	4.56829e-07	4.7506e-05	Cd79a	7	24897381	24902197	+	1457	protein_coding	CD79A antigen (immunoglobulin-associated alpha) [Source:MGI Symbol;Acc:MGI:101774]	-	135	738	5.63027	27.2944
ENSMUSG00000017697	476.257	97.3887	2.28835	4.7956e-07	4.96411e-05	Ada	2	163726584	163750239	-	2002	protein_coding	adenosine deaminase [Source:MGI Symbol;Acc:MGI:87916]	-	446	104	13.5371	2.79928
ENSMUSG00000078137	120.67	579.677	-2.26308	5.20383e-07	5.36208e-05	Ankrd63	2	118699103	118703963	-	4861	protein_coding	ankyrin repeat domain 63 [Source:MGI Symbol;Acc:MGI:2686183]	-	113	619	1.41256	6.86187
ENSMUSG00000000901	106.788	514.123	-2.26612	5.6904e-07	5.8368e-05	Mmp11	10	75923222	75936496	-	2778	protein_coding	matrix metallopeptidase 11 [Source:MGI Symbol;Acc:MGI:97008]	-	100	549	2.18737	10.6492
ENSMUSG00000014030	65.1431	332.446	-2.34936	5.94334e-07	6.06866e-05	Pax5	4	44524757	44710487	-	8853	protein_coding	paired box 5 [Source:MGI Symbol;Acc:MGI:97489]	PAX	61	355	0.418692	2.1608
ENSMUSG00000066842	531.784	2375.85	-2.15929	6.10921e-07	6.20993e-05	Hmcn1	1	150562524	150993435	-	21191	protein_coding	hemicentin 1 [Source:MGI Symbol;Acc:MGI:2685047]	-	498	2537	1.42802	6.45129
ENSMUSG00000072812	80.0927	397.063	-2.30795	6.21352e-07	6.28763e-05	Ahnak2	12	112772194	112802657	-	14163	protein_coding	AHNAK nucleoprotein 2 [Source:MGI Symbol;Acc:MGI:2144831]	-	75	424	0.321782	1.6132
ENSMUSG00000017400	2.14143	41.1998	-4.19255	6.39568e-07	6.44307e-05	Stac2	11	98036623	98053462	-	3139	protein_coding	SH3 and cysteine rich domain 2 [Source:MGI Symbol;Acc:MGI:2144518]	-	2	44	0.0387163	0.755333
ENSMUSG00000040314	36.3118	0.930906	5.10138	6.64018e-07	6.65965e-05	Ctsg	14	56099881	56102574	-	1033	protein_coding	cathepsin G [Source:MGI Symbol;Acc:MGI:88563]	-	34	1	2.00002	0.0521647
ENSMUSG00000028003	112.128	534.725	-2.25248	6.87841e-07	6.82914e-05	Lrat	3	82892579	82903973	-	5351	protein_coding	lecithin-retinol acyltransferase (phosphatidylcholine-retinol-O-acyltransferase) [Source:MGI Symbol;Acc:MGI:1891259]	-	105	571	1.19237	5.75014
ENSMUSG00000057182	60.8718	307.161	-2.33294	6.88455e-07	6.82914e-05	Scn3a	2	65457118	65567627	-	12459	protein_coding	sodium channel, voltage-gated, type III, alpha [Source:MGI Symbol;Acc:MGI:98249]	-	57	328	0.278001	1.41863
ENSMUSG00000104213	146.298	682.69	-2.22142	6.89995e-07	6.82914e-05	Ighd	12	113406604	113416324	-	1900	IG_C_gene	immunoglobulin heavy constant delta [Source:MGI Symbol;Acc:MGI:96447]	-	137	729	4.38149	20.6753
ENSMUSG00000009900	40.5831	218.195	-2.4233	7.53031e-07	7.42048e-05	Wnt3a	11	59248033	59290752	-	2761	protein_coding	wingless-type MMTV integration site family, member 3A [Source:MGI Symbol;Acc:MGI:98956]	-	38	233	0.83632	4.54744
ENSMUSG00000026475	85.4318	11.2324	2.9125	8.4118e-07	8.25307e-05	Rgs16	1	153740349	153745468	+	2339	protein_coding	regulator of G-protein signaling 16 [Source:MGI Symbol;Acc:MGI:108407]	-	80	12	2.07833	0.276457
ENSMUSG00000034881	44.8544	233.179	-2.37509	8.84525e-07	8.64078e-05	Tbxa2r	10	81328731	81335172	+	1919	protein_coding	thromboxane A2 receptor [Source:MGI Symbol;Acc:MGI:98496]	-	42	249	1.32993	6.992
ENSMUSG00000006818	6838.37	1592.95	2.10186	9.19619e-07	8.91835e-05	Sod2	17	13006846	13040063	+	10008	protein_coding	superoxide dismutase 2, mitochondrial [Source:MGI Symbol;Acc:MGI:98352]	-	6404	1701	38.883	9.15871
ENSMUSG00000042607	89.7031	12.1688	2.86853	9.20844e-07	8.91835e-05	Asb4	6	5383386	5433022	+	3932	protein_coding	ankyrin repeat and SOCS box-containing 4 [Source:MGI Symbol;Acc:MGI:1929751]	-	84	13	1.29814	0.178159
ENSMUSG00000039699	447.425	95.5158	2.22626	9.55586e-07	9.21528e-05	Batf2	19	6140983	6172476	+	2522	protein_coding	basic leucine zipper transcription factor, ATF-like 2 [Source:MGI Symbol;Acc:MGI:1921731]	TF_bZIP	419	102	10.0954	2.17938
ENSMUSG00000078956	172.994	30.8985	2.48004	9.86751e-07	9.47533e-05	Gm14221	2	160568379	160619971	-	1667	lincRNA	predicted gene 14221 [Source:MGI Symbol;Acc:MGI:3650696]	-	162	33	5.9052	1.06673
ENSMUSG00000022218	403.644	85.2145	2.24214	1.00265e-06	9.58723e-05	Tgm1	14	55700009	55713926	-	3162	protein_coding	transglutaminase 1, K polypeptide [Source:MGI Symbol;Acc:MGI:98730]	-	378	91	7.26416	1.5508
ENSMUSG00000079654	176.197	790.385	-2.16463	1.07589e-06	0.000102441	Prrt4	6	29169232	29179584	-	3411	protein_coding	proline-rich transmembrane protein 4 [Source:MGI Symbol;Acc:MGI:2141677]	-	165	844	2.93939	13.3333
ENSMUSG00000076596	1.38778e-17	28.0891	-7.82171	1.08934e-06	0.000102853	Igkv3-10	6	70572633	70573230	+	365	IG_V_gene	immunoglobulin kappa variable 3-10 [Source:MGI Symbol;Acc:MGI:1330821]	-	0	30	0	4.429
ENSMUSG00000043286	28.837	1.38778e-17	7.8589	1.08934e-06	0.000102853	Pnpla1	17	28858411	28890309	+	4837	protein_coding	patatin-like phospholipase domain containing 1 [Source:MGI Symbol;Acc:MGI:3617850]	-	27	0	0.33919	0
ENSMUSG00000028268	4126.09	969.253	2.08968	1.10508e-06	0.000103718	Gbp3	3	142560026	142573209	+	3265	protein_coding	guanylate binding protein 3 [Source:MGI Symbol;Acc:MGI:1926263]	-	3864	1035	71.9133	17.0818
ENSMUSG00000033508	705.839	157.324	2.16466	1.10768e-06	0.000103718	Asprv1	6	86628164	86629710	+	1547	protein_coding	aspartic peptidase, retroviral-like 1 [Source:MGI Symbol;Acc:MGI:1915105]	-	661	168	25.9637	5.85189
ENSMUSG00000052563	12.8196	91.7698	-2.82838	1.16014e-06	0.00010818	D930048N14Rik	11	51650954	51657681	+	3429	protein_coding	RIKEN cDNA D930048N14 gene [Source:MGI Symbol;Acc:MGI:2144709]	-	12	98	0.212652	1.54005
ENSMUSG00000107770	60.8718	6.54992	3.19065	1.17426e-06	0.000109046	Gm44126	6	76284416	76284929	+	514	processed_pseudogene	predicted gene, 44126 [Source:MGI Symbol;Acc:MGI:5690518]	-	57	7	6.73856	0.733858
ENSMUSG00000112449	398.305	85.2145	2.22293	1.21553e-06	0.000112416	Srp54b	12	55155104	55189573	+	4513	protein_coding	signal recognition particle 54B [Source:MGI Symbol;Acc:MGI:3714357]	-	373	91	5.02226	1.08656
ENSMUSG00000053338	284.048	58.0565	2.28798	1.22442e-06	0.000112777	Tarm1	7	3486500	3502624	-	2066	protein_coding	T cell-interacting, activating receptor on myeloid cells 1 [Source:MGI Symbol;Acc:MGI:2442280]	-	266	62	7.8236	1.61711
ENSMUSG00000028356	34.1761	0.930906	5.01422	1.29886e-06	0.00011909	Ambp	4	63143275	63154799	-	1409	protein_coding	alpha 1 microglobulin/bikunin [Source:MGI Symbol;Acc:MGI:88002]	-	32	1	1.38005	0.0382443
ENSMUSG00000026494	53.397	265.019	-2.30876	1.30352e-06	0.00011909	Kif26b	1	178529125	178939200	+	14696	protein_coding	kinesin family member 26B [Source:MGI Symbol;Acc:MGI:2447076]	-	50	283	0.206741	1.03768
ENSMUSG00000050288	127.077	569.375	-2.16265	1.38087e-06	0.000125648	Fzd2	11	102604396	102608058	+	3663	protein_coding	frizzled class receptor 2 [Source:MGI Symbol;Acc:MGI:1888513]	-	119	608	1.97408	8.94425
ENSMUSG00000079363	5145.86	1234.28	2.05963	1.49584e-06	0.000135563	Gbp4	5	105115767	105139586	-	7494	protein_coding	guanylate binding protein 4 [Source:MGI Symbol;Acc:MGI:97072]	-	4819	1318	39.075	9.47718
ENSMUSG00000024774	54.4648	5.61343	3.24844	1.56316e-06	0.000140404	Ankrd22	19	34122549	34166053	-	1972	protein_coding	ankyrin repeat domain 22 [Source:MGI Symbol;Acc:MGI:1277101]	-	51	6	1.57152	0.163954
ENSMUSG00000032496	4751.84	1142.5	2.05616	1.56574e-06	0.000140404	Ltf	9	111019271	111042767	+	3450	protein_coding	lactotransferrin [Source:MGI Symbol;Acc:MGI:96837]	-	4450	1220	78.3784	19.0554
ENSMUSG00000101389	1330.52	312.779	2.0883	1.56792e-06	0.000140404	Ms4a4a	19	11375523	11392790	+	836	protein_coding	membrane-spanning 4-domains, subfamily A, member 4A [Source:MGI Symbol;Acc:MGI:3643932]	-	1246	334	90.5664	21.5287
ENSMUSG00000015134	158.044	29.0255	2.43957	1.60913e-06	0.000143524	Aldh1a3	7	66390890	66427517	-	4617	protein_coding	aldehyde dehydrogenase family 1, subfamily A3 [Source:MGI Symbol;Acc:MGI:1861722]	-	148	31	1.94786	0.361809
ENSMUSG00000116946	886.302	205.084	2.11086	1.61917e-06	0.00014357	AC130815.2	16	31233590	31248313	+	4634	lincRNA	novel transcript	-	830	219	10.8837	2.54663
ENSMUSG00000027500	294.726	1256.75	-2.09182	1.62237e-06	0.00014357	Stmn2	3	8509360	8561606	+	5602	protein_coding	stathmin-like 2 [Source:MGI Symbol;Acc:MGI:98241]	-	276	1342	2.99379	12.9088
ENSMUSG00000037798	947.168	221.004	2.09888	1.75663e-06	0.000154844	Mat1a	14	41105035	41124412	+	3468	protein_coding	methionine adenosyltransferase I, alpha [Source:MGI Symbol;Acc:MGI:88017]	-	887	236	15.5417	3.66699
ENSMUSG00000095630	5.34483	58.0565	-3.41269	1.8279e-06	0.000160499	Igkv6-23	6	70260409	70260955	-	369	IG_V_gene	immunoglobulin kappa variable 6-23 [Source:MGI Symbol;Acc:MGI:3711980]	-	5	62	0.823377	9.05404
ENSMUSG00000021943	36.3118	188.227	-2.37024	1.95539e-06	0.000171029	Gdf10	14	33923587	33937983	+	5210	protein_coding	growth differentiation factor 10 [Source:MGI Symbol;Acc:MGI:95684]	-	34	201	0.396549	2.07891
ENSMUSG00000055546	97.1779	14.9783	2.68704	2.00299e-06	0.000174515	Timd4	11	46810800	46844332	+	2173	protein_coding	T cell immunoglobulin and mucin domain containing 4 [Source:MGI Symbol;Acc:MGI:2445125]	-	91	16	2.5447	0.396769
ENSMUSG00000036158	602.26	2491.97	-2.04862	2.01169e-06	0.0001746	Prickle1	15	93499114	93595891	-	4345	protein_coding	prickle planar cell polarity protein 1 [Source:MGI Symbol;Acc:MGI:1916034]	-	564	2661	7.88759	33.0014
ENSMUSG00000025064	6.41265	61.8024	-3.24517	2.06249e-06	0.000178319	Col17a1	19	47646344	47692094	-	5765	protein_coding	collagen, type XVII, alpha 1 [Source:MGI Symbol;Acc:MGI:88450]	-	6	66	0.0632422	0.61691
ENSMUSG00000029843	43.7866	216.322	-2.30157	2.07035e-06	0.000178319	Slc13a4	6	35267957	35308131	-	4528	protein_coding	solute carrier family 13 (sodium/sulfate symporters), member 4 [Source:MGI Symbol;Acc:MGI:2442367]	-	41	231	0.550215	2.74905
ENSMUSG00000049420	22.43	129.229	-2.52024	2.15931e-06	0.000185274	Tmem200a	10	25912331	26079052	-	6677	protein_coding	transmembrane protein 200A [Source:MGI Symbol;Acc:MGI:1924470]	-	21	138	0.191114	1.11372
ENSMUSG00000057719	68.3466	317.462	-2.21372	2.186e-06	0.000186853	Sh3rf2	18	42053667	42158960	+	5307	protein_coding	SH3 domain containing ring finger 2 [Source:MGI Symbol;Acc:MGI:2444628]	-	64	339	0.732801	3.44213
ENSMUSG00000105547	13.8874	91.7698	-2.71397	2.23458e-06	0.000190285	Iglc3	16	19065230	19065681	-	452	IG_C_gene	immunoglobulin lambda constant 3 [Source:MGI Symbol;Acc:MGI:99886]	-	13	98	1.74767	11.6833
ENSMUSG00000011034	297.929	64.6119	2.20277	2.2618e-06	0.000191879	Slc5a1	5	33104219	33162870	+	4104	protein_coding	solute carrier family 5 (sodium/glucose cotransporter), member 1 [Source:MGI Symbol;Acc:MGI:107678]	-	279	69	4.13097	0.905981
ENSMUSG00000030786	1891.13	459.807	2.03983	2.28327e-06	0.000192975	Itgam	7	128062640	128118491	+	5024	protein_coding	integrin alpha M [Source:MGI Symbol;Acc:MGI:96607]	-	1771	491	21.4202	5.26634
ENSMUSG00000000359	27.7692	149.832	-2.42687	2.31032e-06	0.000194532	Rem1	2	152626951	152635198	+	2156	protein_coding	rad and gem related GTP binding protein 1 [Source:MGI Symbol;Acc:MGI:1097696]	-	26	160	0.732791	3.99897
ENSMUSG00000032500	1.38778e-17	25.2796	-7.67041	2.40377e-06	0.000201648	Dclk3	9	111439081	111489118	+	3005	protein_coding	doublecortin-like kinase 3 [Source:MGI Symbol;Acc:MGI:3039580]	-	0	27	0	0.484169
ENSMUSG00000029490	255.216	54.3106	2.22964	2.45276e-06	0.000204659	Mfsd7a	5	108441054	108448891	-	2508	protein_coding	major facilitator superfamily domain containing 7A [Source:MGI Symbol;Acc:MGI:2442629]	-	239	58	5.79063	1.24617
ENSMUSG00000105366	35.244	181.672	-2.36206	2.4578e-06	0.000204659	Gm43719	5	13604035	13606233	+	2199	TEC	predicted gene 43719 [Source:MGI Symbol;Acc:MGI:5663856]	-	33	194	0.911893	4.75394
ENSMUSG00000024063	1056.09	4262.86	-2.01297	2.54161e-06	0.00021086	Lbh	17	72918305	72941947	+	3212	protein_coding	limb-bud and heart [Source:MGI Symbol;Acc:MGI:1925139]	-	989	4552	18.7101	76.3667
ENSMUSG00000102269	1.07364	31.835	-4.74437	2.58666e-06	0.000212257	Gm7357	1	4522905	4526737	+	2991	processed_pseudogene	predicted gene 7357 [Source:MGI Symbol;Acc:MGI:3643257]	-	1	34	0.020316	0.612547
ENSMUSG00000076508	1.07364	31.835	-4.74437	2.58666e-06	0.000212257	Igkv17-127	6	67861153	67861659	+	359	IG_V_gene	immunoglobulin kappa variable 17-127 [Source:MGI Symbol;Acc:MGI:3646891]	-	1	34	0.169263	5.10342
ENSMUSG00000110588	32.0405	0.930906	4.92146	2.58666e-06	0.000212257	Gm45774	8	94170748	94173412	-	2665	antisense	predicted gene 45774 [Source:MGI Symbol;Acc:MGI:5804889]	-	30	1	0.684037	0.0202199
ENSMUSG00000068522	81.1605	365.222	-2.16832	2.65727e-06	0.00021726	Aard	15	52040107	52045722	+	1348	protein_coding	alanine and arginine rich domain containing protein [Source:MGI Symbol;Acc:MGI:2181621]	-	76	390	3.42593	15.5902
ENSMUSG00000005413	2563.86	633.056	2.01768	2.72754e-06	0.000221802	Hmox1	8	75093621	75100589	+	1751	protein_coding	heme oxygenase 1 [Source:MGI Symbol;Acc:MGI:96163]	-	2401	676	83.3223	20.8036
ENSMUSG00000022876	1235.48	300.605	2.03865	2.73867e-06	0.000221802	Samsn1	16	75858793	76022281	-	4935	protein_coding	SAM domain, SH3 domain and nuclear localization signals, 1 [Source:MGI Symbol;Acc:MGI:1914992]	-	1157	321	14.2463	3.50506
ENSMUSG00000024798	136.688	25.2796	2.42868	2.7423e-06	0.000221802	Htr7	19	35958734	36057507	-	3399	protein_coding	5-hydroxytryptamine (serotonin) receptor 7 [Source:MGI Symbol;Acc:MGI:99841]	-	128	27	2.28831	0.428045
ENSMUSG00000039956	65.1431	8.4229	2.93173	2.76889e-06	0.000223153	Mrap	16	90738207	90749785	+	1581	protein_coding	melanocortin 2 receptor accessory protein [Source:MGI Symbol;Acc:MGI:1924287]	-	61	9	2.34452	0.306752
ENSMUSG00000049130	1620.97	400.809	2.01551	3.11356e-06	0.000250038	C5ar1	7	16246743	16259540	-	2570	protein_coding	complement component 5a receptor 1 [Source:MGI Symbol;Acc:MGI:88232]	-	1518	428	35.8917	8.97404
ENSMUSG00000030474	1059.29	259.4	2.02929	3.27688e-06	0.00026222	Siglece	7	43651070	43660161	-	1849	protein_coding	sialic acid binding Ig-like lectin E [Source:MGI Symbol;Acc:MGI:1932475]	-	992	277	32.6009	8.07272
ENSMUSG00000021453	2837.22	713.593	1.9911	3.47074e-06	0.000276752	Gadd45g	13	51846678	51848468	+	1173	protein_coding	growth arrest and DNA-damage-inducible 45 gamma [Source:MGI Symbol;Acc:MGI:1346325]	-	2657	762	137.641	35.0053
ENSMUSG00000028613	89.7031	14.0418	2.66403	3.51107e-06	0.000278064	Lrp8	4	107802261	107876840	+	10514	protein_coding	low density lipoprotein receptor-related protein 8, apolipoprotein e receptor [Source:MGI Symbol;Acc:MGI:1340044]	-	84	15	0.485475	0.0768777
ENSMUSG00000020400	3176.79	800.686	1.98808	3.51185e-06	0.000278064	Tnip1	11	54910785	54962917	-	3539	protein_coding	TNFAIP3 interacting protein 1 [Source:MGI Symbol;Acc:MGI:1926194]	-	2975	855	51.0813	13.0186
ENSMUSG00000086006	45.9222	4.67693	3.25968	3.57765e-06	0.0002813	Gm13293	2	11339488	11344111	+	1615	lincRNA	predicted gene 13293 [Source:MGI Symbol;Acc:MGI:3649469]	-	43	5	1.6179	0.16683
ENSMUSG00000096506	45.9222	3.74043	3.57228	3.57765e-06	0.0002813	CR974586.5	JH584293.1	103128	104629	+	312	protein_coding		-	43	4	8.3747	0.690848
ENSMUSG00000027670	55.5327	6.54992	3.05849	3.5979e-06	0.00028154	Ocstamp	2	165393760	165400405	-	3657	protein_coding	osteoclast stimulatory transmembrane protein [Source:MGI Symbol;Acc:MGI:1921864]	-	52	7	0.86404	0.103146
ENSMUSG00000100147	25.6335	1.38778e-17	7.68975	3.60565e-06	0.00028154	1700047M11Rik	1	182287990	182303325	+	2846	lincRNA	RIKEN cDNA 1700047M11 gene [Source:MGI Symbol;Acc:MGI:1914580]	-	24	0	0.512427	0
ENSMUSG00000024737	1499.23	375.524	1.99687	3.89313e-06	0.000302939	Slc15a3	19	10839727	10859362	+	5491	protein_coding	solute carrier family 15, member 3 [Source:MGI Symbol;Acc:MGI:1929691]	-	1404	401	15.5371	3.93523
ENSMUSG00000056071	23458	6016.89	1.96297	3.91682e-06	0.000303735	S100a9	3	90692632	90695721	-	522	protein_coding	S100 calcium binding protein A9 (calgranulin B) [Source:MGI Symbol;Acc:MGI:1338947]	-	21968	6425	2557.26	663.254
ENSMUSG00000037095	10247.9	2624.95	1.96492	3.93552e-06	0.00030414	Lrg1	17	56119678	56122001	-	1408	protein_coding	leucine-rich alpha-2-glycoprotein 1 [Source:MGI Symbol;Acc:MGI:1924155]	-	9597	2803	414.179	107.275
ENSMUSG00000020017	80.0927	12.1688	2.70527	3.95263e-06	0.00030442	Hal	10	93488768	93519304	+	5549	protein_coding	histidine ammonia lyase [Source:MGI Symbol;Acc:MGI:96010]	-	75	13	0.8213	0.126243
ENSMUSG00000035459	2.14143	35.5809	-3.98173	4.01499e-06	0.000308171	Stab2	10	86841198	87008025	-	8757	protein_coding	stabilin 2 [Source:MGI Symbol;Acc:MGI:2178743]	-	2	38	0.0138781	0.233833
ENSMUSG00000025789	55.5327	252.845	-2.18449	4.35446e-06	0.000333094	St8sia2	7	73939119	74013690	-	5384	protein_coding	ST8 alpha-N-acetyl-neuraminide alpha-2,8-sialyltransferase 2 [Source:MGI Symbol;Acc:MGI:106020]	-	52	270	0.586886	2.70232
ENSMUSG00000030148	860.674	213.512	2.01047	4.45594e-06	0.000339348	Clec4a2	6	123106428	123143999	+	2926	protein_coding	C-type lectin domain family 4, member a2 [Source:MGI Symbol;Acc:MGI:1349412]	-	806	228	16.7385	4.19892
ENSMUSG00000024304	30.9726	154.514	-2.31435	4.4663e-06	0.000339348	Cdh2	18	16588877	16809246	-	8066	protein_coding	cadherin 2 [Source:MGI Symbol;Acc:MGI:88355]	-	29	165	0.218472	1.10231
ENSMUSG00000029530	12.8196	82.405	-2.67332	4.72559e-06	0.000357844	Ccr9	9	123678439	123784330	+	10260	protein_coding	chemokine (C-C motif) receptor 9 [Source:MGI Symbol;Acc:MGI:1341902]	-	12	88	0.0710705	0.462182
ENSMUSG00000027368	1288.87	326.827	1.97907	4.91706e-06	0.000371098	Dusp2	2	127336159	127338376	+	2003	protein_coding	dual specificity phosphatase 2 [Source:MGI Symbol;Acc:MGI:101911]	-	1207	349	36.6169	9.38905
ENSMUSG00000056529	854.267	213.512	1.99969	4.94865e-06	0.000372237	Ptafr	4	132564067	132582683	+	3637	protein_coding	platelet-activating factor receptor [Source:MGI Symbol;Acc:MGI:106066]	-	800	228	13.366	3.37807
ENSMUSG00000020486	800.876	3101.62	-1.95322	5.11824e-06	0.000383715	Sept4	11	87568903	87590539	+	3563	protein_coding	septin 4 [Source:MGI Symbol;Acc:MGI:1270156]	-	750	3312	12.7909	50.0901
ENSMUSG00000086283	3.20922	39.3269	-3.56746	5.19332e-06	0.000388055	2810433D01Rik	11	102619796	102624416	-	1205	lincRNA	RIKEN cDNA 2810433D01 gene [Source:MGI Symbol;Acc:MGI:1924382]	-	3	42	0.151283	1.87819
ENSMUSG00000039109	5427.77	1415.02	1.93944	5.34776e-06	0.000398276	F13a1	13	36867178	37050244	-	6739	protein_coding	coagulation factor XIII, A1 subunit [Source:MGI Symbol;Acc:MGI:1921395]	-	5083	1511	45.8332	12.0822
ENSMUSG00000008999	10.6839	73.9767	-2.77817	5.4672e-06	0.000405741	Bmp7	2	172868012	172940321	-	4019	protein_coding	bone morphogenetic protein 7 [Source:MGI Symbol;Acc:MGI:103302]	-	10	79	0.151195	1.05922
ENSMUSG00000113061	181.536	729.514	-2.00599	5.48396e-06	0.000405741	Gm11361	13	28257528	28258134	+	607	protein_coding	predicted pseudogene 11361 [Source:MGI Symbol;Acc:MGI:3649931]	-	170	779	17.0183	69.1554
ENSMUSG00000050671	98.2458	16.8513	2.53419	5.50586e-06	0.00040603	Ism2	12	87278638	87299705	-	2600	protein_coding	isthmin 2 [Source:MGI Symbol;Acc:MGI:2685110]	-	92	18	2.15015	0.373058
ENSMUSG00000078920	4806.3	1256.75	1.93511	5.65383e-06	0.000415584	Ifi47	11	49076587	49096974	+	2473	protein_coding	interferon gamma inducible protein 47 [Source:MGI Symbol;Acc:MGI:99448]	-	4501	1342	110.596	29.2419
ENSMUSG00000030077	57.6683	7.48641	2.92354	6.02224e-06	0.000441227	Chl1	6	103510586	103750211	+	12293	protein_coding	cell adhesion molecule L1-like [Source:MGI Symbol;Acc:MGI:1098266]	-	54	8	0.266926	0.0350679
ENSMUSG00000089942	151.637	30.8985	2.29008	6.44434e-06	0.000470624	Pira2	7	3836812	3845051	-	3462	protein_coding	paired-Ig-like receptor A2 [Source:MGI Symbol;Acc:MGI:1195970]	-	142	33	2.49239	0.513646
ENSMUSG00000042269	20.2944	111.436	-2.45031	6.8093e-06	0.000495673	Fam92b	8	120166397	120177466	-	1395	protein_coding	family with sequence similarity 92, member B [Source:MGI Symbol;Acc:MGI:3588213]	-	19	119	0.827627	4.59674
ENSMUSG00000031465	161.248	642.421	-1.99347	7.00813e-06	0.000508506	Angpt2	8	18690263	18741562	-	3690	protein_coding	angiopoietin 2 [Source:MGI Symbol;Acc:MGI:1202890]	-	151	686	2.4866	10.0179
ENSMUSG00000037846	770.977	2922.75	-1.92241	7.09116e-06	0.000512882	Rtkn2	10	67979570	68059740	+	5547	protein_coding	rhotekin 2 [Source:MGI Symbol;Acc:MGI:2158417]	-	722	3121	7.90923	30.3189
ENSMUSG00000094420	5.34483	51.5011	-3.24025	7.19999e-06	0.000517436	Igkv10-96	6	68631963	68632442	-	359	IG_V_gene	immunoglobulin kappa variable 10-96 [Source:MGI Symbol;Acc:MGI:4439561]	-	5	55	0.846313	8.25554
ENSMUSG00000094797	5.34483	51.5011	-3.24025	7.19999e-06	0.000517436	Igkv6-15	6	70406469	70406992	-	347	IG_V_gene	immunoglobulin kappa variable 6-15 [Source:MGI Symbol;Acc:MGI:1330831]	-	5	55	0.87558	8.54103
ENSMUSG00000095134	28.837	0.930906	4.77008	7.53307e-06	0.000539654	Mid1-ps1	Y	90753057	90763485	+	1248	unprocessed_pseudogene	midline 1, pseudogene 1 [Source:MGI Symbol;Acc:MGI:5780070]	-	27	1	1.31463	0.043178
ENSMUSG00000005686	2547.84	676.134	1.91368	7.98093e-06	0.000569929	Ampd3	7	110768206	110812405	+	5627	protein_coding	adenosine monophosphate deaminase 3 [Source:MGI Symbol;Acc:MGI:1096344]	-	2386	722	25.7661	6.91413
ENSMUSG00000044162	175.129	38.3904	2.1857	8.03022e-06	0.000571641	Tnip3	6	65525313	65634040	+	10916	protein_coding	TNFAIP3 interacting protein 3 [Source:MGI Symbol;Acc:MGI:3041165]	-	164	41	0.912926	0.202394
ENSMUSG00000079168	1.38778e-17	22.4702	-7.50137	8.28134e-06	0.000587663	Cd209g	8	4134098	4137707	+	3610	protein_coding	CD209g antigen [Source:MGI Symbol;Acc:MGI:1917442]	-	0	24	0	0.358246
ENSMUSG00000030208	11073.4	2993.93	1.88694	8.83953e-06	0.000625306	Emp1	6	135362545	135383173	+	5935	protein_coding	epithelial membrane protein 1 [Source:MGI Symbol;Acc:MGI:107941]	-	10370	3197	106.173	29.0268
ENSMUSG00000023067	12832.1	3471.53	1.88607	8.87179e-06	0.000625627	Cdkn1a	17	29090976	29100727	+	3553	protein_coding	cyclin-dependent kinase inhibitor 1A (P21) [Source:MGI Symbol;Acc:MGI:104556]	-	12017	3707	205.521	56.2218
ENSMUSG00000044229	115.331	461.68	-2.00003	9.10883e-06	0.000640342	Nxpe4	9	48162023	48400025	+	5911	protein_coding	neurexophilin and PC-esterase domain family, member 4 [Source:MGI Symbol;Acc:MGI:1924792]	-	108	493	1.11024	4.49431
ENSMUSG00000049988	1555.83	412.983	1.91319	9.19865e-06	0.000644648	Lrrc25	8	70616155	70621483	+	2039	protein_coding	leucine rich repeat containing 25 [Source:MGI Symbol;Acc:MGI:2445284]	-	1457	441	43.4208	11.6546
ENSMUSG00000027208	88.6353	361.476	-2.02653	9.23886e-06	0.000645462	Fgf7	2	126034658	126091185	+	3248	protein_coding	fibroblast growth factor 7 [Source:MGI Symbol;Acc:MGI:95521]	-	83	386	1.55281	6.40396
ENSMUSG00000020150	22.43	117.055	-2.37764	9.29952e-06	0.000647694	Gamt	10	80258151	80261012	-	1444	protein_coding	guanidinoacetate methyltransferase [Source:MGI Symbol;Acc:MGI:1098221]	-	21	125	0.883705	4.66466
ENSMUSG00000016458	59.804	8.4229	2.8086	9.45778e-06	0.00065669	Wt1	2	105126529	105173616	+	6195	protein_coding	Wilms tumor 1 homolog [Source:MGI Symbol;Acc:MGI:98968]	zf-C2H2	56	9	0.54929	0.078285
ENSMUSG00000037962	29.9048	142.34	-2.24647	9.57405e-06	0.000660127	Rflna	5	125003221	125012547	+	1940	protein_coding	refilin A [Source:MGI Symbol;Acc:MGI:1920371]	-	28	152	0.877024	4.22201
ENSMUSG00000006574	93.9744	17.7878	2.3927	9.58679e-06	0.000660127	Slc4a1	11	102348824	102366203	-	4891	protein_coding	solute carrier family 4 (anion exchanger), member 1 [Source:MGI Symbol;Acc:MGI:109393]	-	88	19	1.0933	0.209331
ENSMUSG00000030144	890.573	233.179	1.93269	9.59504e-06	0.000660127	Clec4d	6	123262111	123275265	+	1599	protein_coding	C-type lectin domain family 4, member d [Source:MGI Symbol;Acc:MGI:1298389]	-	834	249	31.6937	8.39128
ENSMUSG00000034265	69.4144	290.304	-2.06243	9.63181e-06	0.000660643	Zdhhc14	17	5492557	5753811	+	3078	protein_coding	zinc finger, DHHC domain containing 14 [Source:MGI Symbol;Acc:MGI:2653229]	-	65	310	1.28322	5.42713
ENSMUSG00000039960	1160.73	308.097	1.91312	1.02521e-05	0.000701058	Rhou	8	123653929	123663884	+	3806	protein_coding	ras homolog family member U [Source:MGI Symbol;Acc:MGI:1916831]	-	1087	329	17.3547	4.65805
ENSMUSG00000040010	1207.72	321.208	1.91026	1.03136e-05	0.000703131	Slc7a5	8	121881150	121907694	-	3708	protein_coding	solute carrier family 7 (cationic amino acid transporter, y+ system), member 5 [Source:MGI Symbol;Acc:MGI:1298205]	-	1131	343	18.5344	4.98462
ENSMUSG00000033538	1052.88	279.066	1.91516	1.05479e-05	0.000716937	Casp4	9	5308828	5336783	+	3710	protein_coding	caspase 4, apoptosis-related cysteine peptidase [Source:MGI Symbol;Acc:MGI:107700]	-	986	298	16.1495	4.32832
ENSMUSG00000042622	2468.82	668.642	1.88431	1.06875e-05	0.000724244	Maff	15	79346621	79359076	+	2594	protein_coding	v-maf musculoaponeurotic fibrosarcoma oncogene family, protein F (avian) [Source:MGI Symbol;Acc:MGI:96910]	TF_bZIP	2312	714	54.1593	14.8322
ENSMUSG00000043664	126.009	491.647	-1.96311	1.11324e-05	0.000750171	Tmem221	8	71554238	71558871	-	1604	protein_coding	transmembrane protein 221 [Source:MGI Symbol;Acc:MGI:3525074]	-	118	525	4.47026	17.6373
ENSMUSG00000048402	10.6839	69.2943	-2.68401	1.11365e-05	0.000750171	Gli2	1	118834132	119053619	-	6869	protein_coding	GLI-Kruppel family member GLI2 [Source:MGI Symbol;Acc:MGI:95728]	zf-C2H2	10	74	0.088463	0.580518
ENSMUSG00000015950	2652.49	721.085	1.87891	1.12348e-05	0.000754536	Ncf1	5	134220053	134229625	-	3663	protein_coding	neutrophil cytosolic factor 1 [Source:MGI Symbol;Acc:MGI:97283]	-	2484	770	41.2069	11.3274
ENSMUSG00000020738	400.441	101.135	1.98389	1.15449e-05	0.000772164	Sumo2	11	115523102	115536276	-	1736	protein_coding	small ubiquitin-like modifier 2 [Source:MGI Symbol;Acc:MGI:2158813]	-	375	108	13.1261	3.35236
ENSMUSG00000020900	722.925	2653.05	-1.87557	1.15657e-05	0.000772164	Myh10	11	68691559	68816632	+	10458	protein_coding	myosin, heavy polypeptide 10, non-muscle [Source:MGI Symbol;Acc:MGI:1930780]	-	677	2833	3.93365	14.5974
ENSMUSG00000022464	1320.91	355.858	1.89176	1.16638e-05	0.000776418	Slc38a4	15	96994820	97055956	-	4261	protein_coding	solute carrier family 38, member 4 [Source:MGI Symbol;Acc:MGI:1916604]	-	1237	380	17.6406	4.80562
ENSMUSG00000026950	111.06	22.4702	2.29847	1.21155e-05	0.000804112	Neb	2	52136647	52378474	-	26582	protein_coding	nebulin [Source:MGI Symbol;Acc:MGI:97292]	-	104	24	0.237739	0.048652
ENSMUSG00000061535	186.875	708.911	-1.92287	1.22744e-05	0.000812267	C1qtnf7	5	43515538	43618803	+	4162	protein_coding	C1q and tumor necrosis factor related protein 7 [Source:MGI Symbol;Acc:MGI:1925911]	-	175	757	2.555	9.80102
ENSMUSG00000028036	50.1935	216.322	-2.10505	1.23476e-05	0.000814727	Ptgfr	3	151796502	151837630	-	6778	protein_coding	prostaglandin F receptor [Source:MGI Symbol;Acc:MGI:97796]	-	47	231	0.421358	1.83649
ENSMUSG00000052336	146.298	563.756	-1.94532	1.24447e-05	0.000818739	Cx3cr1	9	119901616	120069879	-	4505	protein_coding	chemokine (C-X3-C motif) receptor 1 [Source:MGI Symbol;Acc:MGI:1333815]	-	137	602	1.84791	7.20077
ENSMUSG00000046916	298.997	1111.6	-1.89403	1.24826e-05	0.000818845	Myct1	10	5593775	5606904	+	2845	protein_coding	myc target 1 [Source:MGI Symbol;Acc:MGI:1915882]	-	280	1187	5.98041	22.4826
ENSMUSG00000073821	1.38778e-17	21.5337	-7.44032	1.26863e-05	0.000827397	8030451A03Rik	4	63979854	64149924	+	4083	processed_transcript	RIKEN cDNA 8030451A03 gene [Source:MGI Symbol;Acc:MGI:1915353]	-	0	23	0	0.303547
ENSMUSG00000094075	1.38778e-17	21.5337	-7.44032	1.26863e-05	0.000827397	Ighv1-80	12	115912344	115912776	-	351	IG_V_gene	immunoglobulin heavy variable 1-80 [Source:MGI Symbol;Acc:MGI:4439738]	-	0	23	0	3.531
ENSMUSG00000115801	10.6839	68.3578	-2.66442	1.33399e-05	0.000867514	AC160336.1	14	44544055	44637201	-	93147	lincRNA	novel transcript	-	10	73	0.00652359	0.042231
ENSMUSG00000030724	80.0927	318.398	-1.98954	1.41894e-05	0.000920108	Cd19	7	126408450	126414889	-	3075	protein_coding	CD19 antigen [Source:MGI Symbol;Acc:MGI:88319]	-	75	340	1.48208	5.95814
ENSMUSG00000026640	3910.39	1088.19	1.84526	1.44557e-05	0.000933496	Plxna2	1	194618218	194816869	+	17174	protein_coding	plexin A2 [Source:MGI Symbol;Acc:MGI:107684]	-	3662	1162	12.9569	3.64596
ENSMUSG00000027514	2510.47	693.927	1.8549	1.44786e-05	0.000933496	Zbp1	2	173206612	173218923	-	3529	protein_coding	Z-DNA binding protein 1 [Source:MGI Symbol;Acc:MGI:1927449]	-	2351	741	40.4815	11.3147
ENSMUSG00000070527	2.14143	31.835	-3.82186	1.47133e-05	0.000945927	Mkrn3	7	62417593	62420139	-	2547	protein_coding	makorin, ring finger protein, 3 [Source:MGI Symbol;Acc:MGI:2181178]	-	2	34	0.0477152	0.719328
ENSMUSG00000022346	475.189	124.547	1.93067	1.48762e-05	0.00095368	Myc	15	61985391	61990374	+	2717	protein_coding	myelocytomatosis oncogene [Source:MGI Symbol;Acc:MGI:97250]	bHLH	445	133	9.95235	2.63778
ENSMUSG00000003206	332.1	84.278	1.97668	1.50181e-05	0.000960053	Ebi3	17	55952640	55957022	+	1154	protein_coding	Epstein-Barr virus induced gene 3 [Source:MGI Symbol;Acc:MGI:1354171]	-	311	90	16.3761	4.20256
ENSMUSG00000021314	52.3292	220.068	-2.06983	1.51397e-05	0.000965089	Amph	13	18948205	19150921	+	4528	protein_coding	amphiphysin [Source:MGI Symbol;Acc:MGI:103574]	-	49	235	0.657574	2.79665
ENSMUSG00000040711	1672.22	461.68	1.8565	1.53435e-05	0.000972059	Sh3pxd2b	11	32347820	32428173	+	9709	protein_coding	SH3 and PX domains 2B [Source:MGI Symbol;Acc:MGI:2442062]	-	1566	493	9.80105	2.73621
ENSMUSG00000059146	11.7518	71.1672	-2.58643	1.53782e-05	0.000972059	Ntrk3	7	78175959	78738012	-	30170	protein_coding	neurotrophic tyrosine kinase, receptor, type 3 [Source:MGI Symbol;Acc:MGI:97385]	-	11	76	0.022155	0.135742
ENSMUSG00000020623	11.7518	71.1672	-2.58643	1.53782e-05	0.000972059	Map2k6	11	110399122	110525522	+	3444	protein_coding	mitogen-activated protein kinase kinase 6 [Source:MGI Symbol;Acc:MGI:1346870]	-	11	76	0.194082	1.18913
ENSMUSG00000076937	44.8544	191.973	-2.09474	1.54723e-05	0.000975272	Iglc2	16	19198396	19200351	-	612	IG_C_gene	immunoglobulin lambda constant 2 [Source:MGI Symbol;Acc:MGI:99547]	-	42	205	4.17016	18.0501
ENSMUSG00000079227	1244.02	341.81	1.86334	1.56179e-05	0.000981709	Ccr5	9	124121543	124147699	+	8434	protein_coding	chemokine (C-C motif) receptor 5 [Source:MGI Symbol;Acc:MGI:107182]	-	1165	365	8.39359	2.33204
ENSMUSG00000027796	43.7866	187.291	-2.0938	1.59445e-05	0.000999456	Smad9	3	54755582	54801257	+	5368	protein_coding	SMAD family member 9 [Source:MGI Symbol;Acc:MGI:1859993]	MH1	41	200	0.464116	2.00768
ENSMUSG00000026177	1720.27	476.664	1.8513	1.60421e-05	0.00100279	Slc11a1	1	74375195	74386062	+	3705	protein_coding	solute carrier family 11 (proton-coupled divalent metal ion transporters), member 1 [Source:MGI Symbol;Acc:MGI:1345275]	-	1611	509	26.4218	7.40298
ENSMUSG00000037686	248.809	60.8659	2.02894	1.65919e-05	0.00103429	Aspg	12	112106679	112127559	+	3521	protein_coding	asparaginase [Source:MGI Symbol;Acc:MGI:2144822]	-	233	65	4.0211	0.994774
ENSMUSG00000022033	101.449	20.5972	2.29284	1.68062e-05	0.00104476	Pbk	14	65805837	65817822	+	1791	protein_coding	PDZ binding kinase [Source:MGI Symbol;Acc:MGI:1289156]	-	95	22	3.22317	0.661918
ENSMUSG00000026768	797.672	2848.77	-1.83632	1.70255e-05	0.00105312	Itga8	2	12106632	12301922	-	7368	protein_coding	integrin alpha 8 [Source:MGI Symbol;Acc:MGI:109442]	-	747	3042	6.16065	22.2478
ENSMUSG00000025804	1801.43	501.012	1.84595	1.70432e-05	0.00105312	Ccr1	9	123962124	123968692	-	2833	protein_coding	chemokine (C-C motif) receptor 1 [Source:MGI Symbol;Acc:MGI:104618]	-	1687	535	36.1846	10.1762
ENSMUSG00000076612	24.5657	118.928	-2.26997	1.70806e-05	0.00105312	Ighg2c	12	113285325	113288932	-	1326	IG_C_gene	immunoglobulin heavy constant gamma 2C [Source:MGI Symbol;Acc:MGI:2686979]	-	23	127	1.054	5.16104
ENSMUSG00000085977	60.8718	9.35939	2.68418	1.72465e-05	0.00106045	Gm5970	18	60220843	60222058	+	1216	processed_pseudogene	predicted gene 5970 [Source:MGI Symbol;Acc:MGI:3646761]	-	57	10	2.84837	0.443143
ENSMUSG00000058624	5754.53	1626.66	1.8227	1.75417e-05	0.00107567	Gda	19	21391307	21473445	-	6135	protein_coding	guanine deaminase [Source:MGI Symbol;Acc:MGI:95678]	-	5389	1737	53.3764	15.2568
ENSMUSG00000030905	6.41265	51.5011	-2.98271	1.83216e-05	0.00112045	Crym	7	120186380	120202111	-	3391	protein_coding	crystallin, mu [Source:MGI Symbol;Acc:MGI:102675]	-	6	55	0.107517	0.874001
ENSMUSG00000020609	129.213	28.0891	2.19633	1.85664e-05	0.00113235	Apob	12	7977648	8016835	+	13934	protein_coding	apolipoprotein B [Source:MGI Symbol;Acc:MGI:88052]	-	121	30	0.527673	0.116017
ENSMUSG00000057836	48.0579	6.54992	2.8504	1.86467e-05	0.00113418	Xlr3a	X	73086293	73097095	-	4045	protein_coding	X-linked lymphocyte-regulated 3A [Source:MGI Symbol;Acc:MGI:109506]	-	45	7	0.676004	0.0932517
ENSMUSG00000012519	554.208	148.895	1.89518	1.92532e-05	0.00116793	Mlkl	8	111311797	111338177	-	2303	protein_coding	mixed lineage kinase domain-like [Source:MGI Symbol;Acc:MGI:1921818]	-	519	159	13.6939	3.72032
ENSMUSG00000036053	5078.59	1444.99	1.81328	1.94449e-05	0.00117639	Fmnl2	2	52857860	53133804	+	5636	protein_coding	formin-like 2 [Source:MGI Symbol;Acc:MGI:1918659]	-	4756	1543	51.2774	14.7527
ENSMUSG00000058818	2881	815.67	1.82034	1.95698e-05	0.00117831	Pirb	7	3711409	3720391	-	4471	protein_coding	paired Ig-like receptor B [Source:MGI Symbol;Acc:MGI:894311]	-	2698	871	36.6684	10.4976
ENSMUSG00000076680	1.38778e-17	20.5972	-7.37657	1.95811e-05	0.00117831	Ighv6-6	12	114434788	114435244	-	357	IG_V_gene	immunoglobulin heavy variable 6-6 [Source:MGI Symbol;Acc:MGI:4439619]	-	0	22	0	3.32072
ENSMUSG00000020032	160.18	594.66	-1.89162	1.97276e-05	0.00118397	Nuak1	10	84370905	84440597	-	5625	protein_coding	NUAK family, SNF1-like kinase, 1 [Source:MGI Symbol;Acc:MGI:1925226]	-	150	635	1.62041	6.08315
ENSMUSG00000079597	192.215	45.8822	2.06352	1.99182e-05	0.00119224	Gm5483	16	36184212	36188111	+	1862	protein_coding	predicted gene 5483 [Source:MGI Symbol;Acc:MGI:3645124]	-	180	49	5.87419	1.41806
ENSMUSG00000086513	74.7536	13.1053	2.50003	2.06401e-05	0.00123218	9130208D14Rik	7	105824223	105831515	-	7293	unprocessed_pseudogene	RIKEN cDNA 9130208D14 gene [Source:MGI Symbol;Acc:MGI:1924950]	-	70	14	0.58324	0.103443
ENSMUSG00000041731	126.009	471.045	-1.90137	2.06985e-05	0.0012324	Pgm5	19	24683016	24861855	-	3611	protein_coding	phosphoglucomutase 5 [Source:MGI Symbol;Acc:MGI:1925668]	-	118	503	1.98568	7.50616
ENSMUSG00000048621	247.742	62.7389	1.97911	2.13479e-05	0.00126773	Gm6377	X	109196756	109200439	+	2795	protein_coding	predicted gene 6377 [Source:MGI Symbol;Acc:MGI:3647255]	-	232	67	5.04384	1.29173
ENSMUSG00000055980	80.0927	309.033	-1.94648	2.2131e-05	0.00131078	Irs1	1	82233101	82291416	-	9144	protein_coding	insulin receptor substrate 1 [Source:MGI Symbol;Acc:MGI:99454]	-	75	330	0.498403	1.94471
ENSMUSG00000102202	1.07364	25.2796	-4.41325	2.29623e-05	0.00135292	Gm33280	1	36132042	36138746	+	4340	lincRNA	predicted gene, 33280 [Source:MGI Symbol;Acc:MGI:5592439]	-	1	27	0.0140012	0.335236
ENSMUSG00000114055	26.7013	0.930906	4.65955	2.29623e-05	0.00135292	Gm32089	13	94289448	94295006	-	1193	lincRNA	predicted gene, 32089 [Source:MGI Symbol;Acc:MGI:5591248]	-	25	1	1.27337	0.0451686
ENSMUSG00000041202	3.20922	34.6444	-3.38521	2.31155e-05	0.0013584	Pla2g2d	4	138775735	138782046	+	2243	protein_coding	phospholipase A2, group IID [Source:MGI Symbol;Acc:MGI:1341796]	-	3	37	0.0812732	0.888893
ENSMUSG00000026536	539.258	147.022	1.87398	2.36864e-05	0.00138833	Ifi211	1	173896345	173913046	-	1785	protein_coding	interferon activated gene 211 [Source:MGI Symbol;Acc:MGI:3041120]	-	505	157	17.1913	4.73957
ENSMUSG00000014782	46.9901	6.54992	2.81806	2.37703e-05	0.00138866	Plekhg4	8	105373274	105382862	+	5478	protein_coding	pleckstrin homology domain containing, family G (with RhoGef domain) member 4 [Source:MGI Symbol;Acc:MGI:2142544]	-	44	7	0.488074	0.0688578
ENSMUSG00000063388	84.364	15.9148	2.39655	2.38152e-05	0.00138866	BC023105	18	60441753	60442983	+	1227	pseudogene	cDNA sequence BC023105 [Source:MGI Symbol;Acc:MGI:2384767]	-	79	17	3.91235	0.746589
ENSMUSG00000000325	169.79	617.136	-1.86113	2.3898e-05	0.0013899	Arvcf	16	18348182	18407076	+	6715	protein_coding	armadillo repeat gene deleted in velocardiofacial syndrome [Source:MGI Symbol;Acc:MGI:109620]	-	159	659	1.43882	5.28831
ENSMUSG00000083411	26.7013	122.674	-2.19495	2.39812e-05	0.00139116	Rpl30-ps10	X	71803688	71804034	+	347	processed_pseudogene	ribosomal protein L30, pseudogene 10 [Source:MGI Symbol;Acc:MGI:3646270]	-	25	131	4.3779	20.3432
ENSMUSG00000078921	2192.25	627.437	1.80465	2.40855e-05	0.00139362	Tgtp2	11	49057194	49064206	-	2938	protein_coding	T cell specific GTPase 2 [Source:MGI Symbol;Acc:MGI:3710083]	-	2053	670	42.4612	12.2885
ENSMUSG00000044313	61.9396	10.2959	2.57344	2.44421e-05	0.00141064	Mab21l3	3	101813076	101848959	-	3610	protein_coding	mab-21-like 3 (C. elegans) [Source:MGI Symbol;Acc:MGI:2446273]	-	58	11	0.976284	0.164196
ENSMUSG00000059089	1733.09	495.393	1.80642	2.49578e-05	0.00143673	Fcgr4	1	171018920	171029761	+	1256	protein_coding	Fc receptor, IgG, low affinity IV [Source:MGI Symbol;Acc:MGI:2179523]	-	1623	529	78.5207	22.6957
ENSMUSG00000098708	87.5675	17.7878	2.29096	2.59335e-05	0.0014891	Gm27252	7	63896533	63899698	+	717	processed_transcript	predicted gene 27252 [Source:MGI Symbol;Acc:MGI:5521095]	-	82	19	6.94944	1.42795
ENSMUSG00000019122	2073.73	596.533	1.79732	2.61847e-05	0.00149971	Ccl9	11	83572919	83578636	-	3045	protein_coding	chemokine (C-C motif) ligand 9 [Source:MGI Symbol;Acc:MGI:104533]	-	1942	637	38.7541	11.2727
ENSMUSG00000029334	114.263	424.221	-1.89139	2.65392e-05	0.00151616	Prkg2	5	98929773	99037351	-	5369	protein_coding	protein kinase, cGMP-dependent, type II [Source:MGI Symbol;Acc:MGI:108173]	-	107	453	1.211	4.54655
ENSMUSG00000040181	2643.95	9056.71	-1.77625	2.72138e-05	0.00155078	Fmo1	1	162829561	162866610	-	6304	protein_coding	flavin containing monooxygenase 1 [Source:MGI Symbol;Acc:MGI:1310002]	-	2476	9671	23.8666	82.6671
ENSMUSG00000027555	238.131	60.8659	1.96569	2.91513e-05	0.001657	Car13	3	14641727	14663002	+	2299	protein_coding	carbonic anhydrase 13 [Source:MGI Symbol;Acc:MGI:1931322]	-	223	65	5.89415	1.52353
ENSMUSG00000020641	1489.62	429.84	1.79276	2.93649e-05	0.00166494	Rsad2	12	26442746	26456452	-	4335	protein_coding	radical S-adenosyl methionine domain containing 2 [Source:MGI Symbol;Acc:MGI:1929628]	-	1395	459	19.5542	5.70559
ENSMUSG00000048142	17.0909	85.2145	-2.31005	2.99728e-05	0.00169516	Nat8l	5	33995984	34005916	+	6670	protein_coding	N-acetyltransferase 8-like [Source:MGI Symbol;Acc:MGI:2447776]	-	16	91	0.145764	0.735179
ENSMUSG00000030651	5.34483	45.8822	-3.07403	3.03616e-05	0.00170982	Art2b	7	101576970	101585600	-	2828	protein_coding	ADP-ribosyltransferase 2b [Source:MGI Symbol;Acc:MGI:107545]	-	5	49	0.107435	0.933671
ENSMUSG00000085976	1.38778e-17	19.6607	-7.30987	3.04594e-05	0.00170982	Gm13816	2	92742230	92759208	+	715	lincRNA	predicted gene 13816 [Source:MGI Symbol;Acc:MGI:3649317]	-	0	21	0	1.58267
ENSMUSG00000113960	20.2944	1.38778e-17	7.35455	3.04594e-05	0.00170982	4933412O06Rik	13	15781664	15802630	-	1123	lincRNA	RIKEN cDNA 4933412O06 gene [Source:MGI Symbol;Acc:MGI:1918321]	-	19	0	1.02809	0
ENSMUSG00000068101	131.348	29.962	2.12725	3.0822e-05	0.00172588	Cenpm	15	82233779	82244748	-	1617	protein_coding	centromere protein M [Source:MGI Symbol;Acc:MGI:1913820]	-	123	32	4.62222	1.06639
ENSMUSG00000032719	4.27702	42.1363	-3.26523	3.15106e-05	0.00176007	Sbspon	1	15853862	15892722	-	2748	protein_coding	somatomedin B and thrombospondin, type 1 domain containing [Source:MGI Symbol;Acc:MGI:2684952]	-	4	45	0.0884501	0.882415
ENSMUSG00000081559	97.1779	361.476	-1.89395	3.17132e-05	0.00176701	Gm12411	4	45550017	45550499	+	483	processed_pseudogene	predicted gene 12411 [Source:MGI Symbol;Acc:MGI:3649918]	-	91	386	11.4485	43.0643
ENSMUSG00000062345	57.6683	9.35939	2.60634	3.17962e-05	0.00176727	Serpinb2	1	107511423	107535478	+	2349	protein_coding	serine (or cysteine) peptidase inhibitor, clade B, member 2 [Source:MGI Symbol;Acc:MGI:97609]	-	54	10	1.3969	0.2294
ENSMUSG00000035186	25.6335	0.930906	4.60093	3.36527e-05	0.00186587	Ubd	17	37193892	37196095	+	931	protein_coding	ubiquitin D [Source:MGI Symbol;Acc:MGI:1344410]	-	24	1	1.56645	0.0578799
ENSMUSG00000030787	30881.6	9191.56	1.74835	3.46624e-05	0.00191714	Lyve1	7	110850607	110863239	-	2919	protein_coding	lymphatic vessel endothelial hyaluronan receptor 1 [Source:MGI Symbol;Acc:MGI:2136348]	-	28920	9815	602.032	181.19
ENSMUSG00000076617	966.389	3271.12	-1.75899	3.47802e-05	0.00191895	Ighm	12	113418558	113422730	-	1886	IG_C_gene	immunoglobulin heavy constant mu [Source:MGI Symbol;Acc:MGI:96448]	-	905	3493	29.1583	99.8008
ENSMUSG00000036019	420.73	1443.11	-1.77794	3.4883e-05	0.00191993	Tmtc2	10	105187663	105574451	-	7779	protein_coding	transmembrane and tetratricopeptide repeat containing 2 [Source:MGI Symbol;Acc:MGI:1914057]	-	394	1541	3.07771	10.6747
ENSMUSG00000026235	228.521	798.813	-1.80502	3.52287e-05	0.00193424	Epha4	1	77367185	77515088	-	8054	protein_coding	Eph receptor A4 [Source:MGI Symbol;Acc:MGI:98277]	-	214	853	1.61457	5.70709
ENSMUSG00000025429	278.709	73.9767	1.9117	3.60711e-05	0.00197568	Pstpip2	18	77794545	77882007	+	1395	protein_coding	proline-serine-threonine phosphatase-interacting protein 2 [Source:MGI Symbol;Acc:MGI:1335088]	-	261	79	11.369	3.05162
ENSMUSG00000026586	48.0579	189.164	-1.97421	3.71796e-05	0.00203146	Prrx1	1	163245119	163313710	-	11066	protein_coding	paired related homeobox 1 [Source:MGI Symbol;Acc:MGI:97712]	Homeobox	45	202	0.247102	0.983644
ENSMUSG00000052516	111.06	400.809	-1.8505	3.76045e-05	0.00204972	Robo2	16	73891839	74411825	-	16983	protein_coding	roundabout guidance receptor 2 [Source:MGI Symbol;Acc:MGI:1890110]	-	104	428	0.372112	1.35802
ENSMUSG00000069792	1654.07	486.965	1.76385	3.84258e-05	0.00208944	Wfdc17	11	83703991	83706268	+	533	protein_coding	WAP four-disulfide core domain 17 [Source:MGI Symbol;Acc:MGI:3649773]	-	1549	520	176.595	52.5719
ENSMUSG00000021750	3501.41	1044.17	1.74545	3.90793e-05	0.00211987	Fam107a	14	8296274	8318023	-	3870	protein_coding	family with sequence similarity 107, member A [Source:MGI Symbol;Acc:MGI:3041256]	-	3279	1115	51.4856	15.5253
ENSMUSG00000034226	115.331	26.2161	2.1316	3.92223e-05	0.00212252	Rhov	2	119269201	119271272	-	1703	protein_coding	ras homolog family member V [Source:MGI Symbol;Acc:MGI:2444227]	-	108	28	3.85358	0.885973
ENSMUSG00000024427	2248.85	667.706	1.7517	3.9856e-05	0.00215165	Spry4	18	38586268	38601268	-	4587	protein_coding	sprouty RTK signaling antagonist 4 [Source:MGI Symbol;Acc:MGI:1345144]	-	2106	713	27.8988	8.37603
ENSMUSG00000078640	2.14143	29.0255	-3.68913	4.06483e-05	0.00218919	Gm11627	11	102576398	102579461	-	1160	protein_coding	predicted gene 11627 [Source:MGI Symbol;Acc:MGI:3650659]	-	2	31	0.104768	1.44006
ENSMUSG00000030472	41.6509	5.61343	2.86243	4.10672e-05	0.00220648	Ceacam18	7	43634707	43649295	+	1970	protein_coding	carcinoembryonic antigen-related cell adhesion molecule 18 [Source:MGI Symbol;Acc:MGI:1919681]	-	39	6	1.20297	0.16412
ENSMUSG00000073489	1350.81	397.999	1.76264	4.14462e-05	0.00222156	Ifi204	1	173747293	173766943	-	3561	protein_coding	interferon activated gene 204 [Source:MGI Symbol;Acc:MGI:96429]	-	1265	425	21.5861	6.43123
ENSMUSG00000052373	168.722	42.1363	1.99809	4.26283e-05	0.00227168	Mpp3	11	101999652	102028461	-	9385	protein_coding	membrane protein, palmitoylated 3 (MAGUK p55 subfamily member 3) [Source:MGI Symbol;Acc:MGI:1328354]	-	158	45	1.02301	0.258378
ENSMUSG00000019124	126.009	446.696	-1.82482	4.26712e-05	0.00227168	Scrn1	6	54501173	54566489	-	8613	protein_coding	secernin 1 [Source:MGI Symbol;Acc:MGI:1917188]	-	118	477	0.832497	2.98429
ENSMUSG00000054905	37.3796	3.74043	3.27619	4.26833e-05	0.00227168	Stfa3	16	36450537	36455392	-	412	protein_coding	stefin A3 [Source:MGI Symbol;Acc:MGI:106196]	-	35	4	5.1621	0.523167
ENSMUSG00000068373	3.20922	32.7715	-3.30534	4.29727e-05	0.00227634	D430041D05Rik	2	104143073	104411013	-	16639	protein_coding	RIKEN cDNA D430041D05 gene [Source:MGI Symbol;Acc:MGI:2181743]	-	3	35	0.0109559	0.113349
ENSMUSG00000090957	33.1083	2.80392	3.50135	4.29727e-05	0.00227634	Gm7535	17	17911040	17912816	-	1777	processed_pseudogene	predicted gene 7535 [Source:MGI Symbol;Acc:MGI:3644434]	-	31	3	1.06006	0.0909727
ENSMUSG00000022180	304.336	83.3415	1.86687	4.34946e-05	0.00229859	Slc7a8	14	54722209	54781946	-	5005	protein_coding	solute carrier family 7 (cationic amino acid transporter, y+ system), member 8 [Source:MGI Symbol;Acc:MGI:1355323]	-	285	89	3.46016	0.958215
ENSMUSG00000020826	347.049	96.4522	1.84581	4.36159e-05	0.00229962	Nos2	11	78920787	78960254	+	4412	protein_coding	nitric oxide synthase 2, inducible [Source:MGI Symbol;Acc:MGI:97361]	-	325	103	4.47613	1.258
ENSMUSG00000094335	11.7518	65.5483	-2.468	4.43817e-05	0.00233454	Igkv1-117	6	68121046	68121827	+	404	IG_V_gene	immunoglobulin kappa variable 1-117 [Source:MGI Symbol;Acc:MGI:4439721]	-	11	70	1.6545	9.33671
ENSMUSG00000050621	801.944	2673.65	-1.73709	4.48436e-05	0.00235335	Rps27rt	9	114982366	114982739	-	374	protein_coding	ribosomal protein S27, retrogene [Source:MGI Symbol;Acc:MGI:3704345]	-	751	2855	122.018	411.35
ENSMUSG00000046618	320.354	1087.25	-1.76258	4.51318e-05	0.00236298	Olfml2a	2	38931978	38963753	+	5579	protein_coding	olfactomedin-like 2A [Source:MGI Symbol;Acc:MGI:2444741]	-	300	1161	3.26753	11.2138
ENSMUSG00000026628	474.121	135.784	1.80292	4.6254e-05	0.00241613	Atf3	1	191170296	191218039	-	2154	protein_coding	activating transcription factor 3 [Source:MGI Symbol;Acc:MGI:109384]	TF_bZIP	444	145	12.5254	3.62743
ENSMUSG00000073555	923.676	272.511	1.76057	4.75603e-05	0.0024779	Gm4951	18	60212080	60247820	+	2645	protein_coding	predicted gene 4951 [Source:MGI Symbol;Acc:MGI:3644953]	-	865	291	19.8722	5.9285
ENSMUSG00000076731	1.38778e-17	18.7242	-7.23993	4.77659e-05	0.0024779	Ighv8-12	12	115647945	115648387	-	358	IG_V_gene	immunoglobulin heavy variable V8-12 [Source:MGI Symbol;Acc:MGI:3642873]	-	0	20	0	3.0104
ENSMUSG00000000182	19.2265	1.38778e-17	7.27704	4.77659e-05	0.0024779	Fgf23	6	127072902	127081408	+	1814	protein_coding	fibroblast growth factor 23 [Source:MGI Symbol;Acc:MGI:1891427]	-	18	0	0.602963	0
ENSMUSG00000034640	2653.56	800.686	1.72845	4.83421e-05	0.00250204	Tiparp	3	65528410	65555518	+	4358	protein_coding	TCDD-inducible poly(ADP-ribose) polymerase [Source:MGI Symbol;Acc:MGI:2159210]	-	2485	855	34.6493	10.572
ENSMUSG00000026825	38.4474	155.451	-2.01224	5.01227e-05	0.00258826	Dnm1	2	32308471	32353338	-	5249	protein_coding	dynamin 1 [Source:MGI Symbol;Acc:MGI:107384]	-	36	166	0.416755	1.70415
ENSMUSG00000024014	3230.18	981.427	1.71852	5.10279e-05	0.00262899	Pim1	17	29490812	29496111	+	2638	protein_coding	proviral integration site 1 [Source:MGI Symbol;Acc:MGI:97584]	-	3025	1048	69.6796	21.4074
ENSMUSG00000035352	72.6179	14.0418	2.35965	5.20713e-05	0.00267663	Ccl12	11	82101845	82103400	+	537	protein_coding	chemokine (C-C motif) ligand 12 [Source:MGI Symbol;Acc:MGI:108224]	-	68	15	7.69467	1.5052
ENSMUSG00000041538	118.534	416.729	-1.8128	5.31257e-05	0.00272444	H2-Ob	17	34238903	34245907	+	3153	protein_coding	histocompatibility 2, O region beta locus [Source:MGI Symbol;Acc:MGI:95925]	-	111	445	2.13921	7.60525
ENSMUSG00000024235	1075.31	321.208	1.74275	5.32428e-05	0.00272444	Map3k8	18	4331327	4353015	-	4504	protein_coding	mitogen-activated protein kinase kinase kinase 8 [Source:MGI Symbol;Acc:MGI:1346878]	-	1007	343	13.5858	4.10368
ENSMUSG00000022146	4253.16	1299.83	1.71011	5.38858e-05	0.0027511	Osmr	15	6813577	6874969	-	12113	protein_coding	oncostatin M receptor [Source:MGI Symbol;Acc:MGI:1330819]	-	3983	1388	19.9808	6.17469
ENSMUSG00000026582	243.47	66.4848	1.87053	5.57967e-05	0.00284223	Sele	1	164048234	164057677	+	2912	protein_coding	selectin, endothelial cell [Source:MGI Symbol;Acc:MGI:98278]	-	228	71	4.75772	1.31385
ENSMUSG00000037548	86.4997	310.906	-1.84433	5.67831e-05	0.00288596	H2-DMb2	17	34143307	34151553	+	1710	protein_coding	histocompatibility 2, class II, locus Mb2 [Source:MGI Symbol;Acc:MGI:95923]	-	81	332	2.87835	10.4621
ENSMUSG00000058207	36.3118	3.74043	3.23451	5.69854e-05	0.00288973	Serpina3k	12	104338486	104346144	+	2057	protein_coding	serine (or cysteine) peptidase inhibitor, clade A, member 3K [Source:MGI Symbol;Acc:MGI:98377]	-	34	4	1.00438	0.104786
ENSMUSG00000027398	2478.43	756.672	1.71151	5.73075e-05	0.00289956	Il1b	2	129364570	129371139	-	1907	protein_coding	interleukin 1 beta [Source:MGI Symbol;Acc:MGI:96543]	-	2321	808	73.9571	22.8317
ENSMUSG00000096596	2.14143	28.0891	-3.64203	5.75184e-05	0.00290371	Gm10591	4	42612195	42612860	+	402	protein_coding	predicted gene 10591 [Source:MGI Symbol;Acc:MGI:3711256]	-	2	30	0.302315	4.02136
ENSMUSG00000022309	471.985	1556.43	-1.72118	5.79608e-05	0.00291951	Angpt1	15	42424723	42676977	-	5205	protein_coding	angiopoietin 1 [Source:MGI Symbol;Acc:MGI:108448]	-	442	1662	5.16008	17.2063
ENSMUSG00000031294	3.20922	31.835	-3.26368	5.88889e-05	0.00295966	D630029K05Rik	10	116964707	116969105	+	2717	lincRNA	RIKEN cDNA D630029K05 gene [Source:MGI Symbol;Acc:MGI:2143561]	-	3	34	0.0670945	0.674321
ENSMUSG00000020811	237.063	793.194	-1.74191	6.045e-05	0.00302488	Wscd1	11	71749920	71789647	+	4287	protein_coding	WSC domain containing 1 [Source:MGI Symbol;Acc:MGI:2448493]	-	222	847	3.1467	10.6465
ENSMUSG00000091243	144.162	496.33	-1.78279	6.04548e-05	0.00302488	Vgll3	16	65815257	65866368	+	7104	protein_coding	vestigial like family member 3 [Source:MGI Symbol;Acc:MGI:1920819]	-	135	530	1.15474	4.02022
ENSMUSG00000037820	17141.8	5311.72	1.69025	6.12801e-05	0.00305939	Tgm2	2	158116402	158146436	-	4608	protein_coding	transglutaminase 2, C polypeptide [Source:MGI Symbol;Acc:MGI:98731]	-	16053	5672	211.689	66.3286
ENSMUSG00000061048	50.1935	8.4229	2.55641	6.59924e-05	0.00328738	Cdh3	8	106510891	106557297	+	4384	protein_coding	cadherin 3 [Source:MGI Symbol;Acc:MGI:88356]	-	47	9	0.651452	0.110624
ENSMUSG00000020089	647.109	192.91	1.74537	6.70466e-05	0.00333254	Ppa1	10	61648552	61674168	+	2902	protein_coding	pyrophosphatase (inorganic) 1 [Source:MGI Symbol;Acc:MGI:97831]	-	606	206	12.6891	3.82514
ENSMUSG00000028444	307.54	87.0874	1.81864	6.7408e-05	0.00334314	Cntfr	4	41657498	41697089	-	2782	protein_coding	ciliary neurotrophic factor receptor [Source:MGI Symbol;Acc:MGI:99605]	-	288	93	6.29058	1.80137
ENSMUSG00000015437	2861.78	884.969	1.69306	6.76123e-05	0.00334592	Gzmb	14	56258838	56262260	-	1436	protein_coding	granzyme B [Source:MGI Symbol;Acc:MGI:109267]	-	2680	945	113.406	35.4613
ENSMUSG00000023947	832.911	250.972	1.7301	6.79127e-05	0.00335343	Nfkbie	17	45555703	45563169	+	3045	protein_coding	nuclear factor of kappa light polypeptide gene enhancer in B cells inhibitor, epsilon [Source:MGI Symbol;Acc:MGI:1194908]	-	780	268	15.5655	4.74269
ENSMUSG00000026179	212.503	709.847	-1.73948	6.84241e-05	0.0033713	Pnkd	1	74284930	74353694	+	7832	protein_coding	paroxysmal nonkinesiogenic dyskinesia [Source:MGI Symbol;Acc:MGI:1930773]	-	199	758	1.54396	5.21523
ENSMUSG00000029553	113.195	27.1526	2.05427	7.0544e-05	0.00346818	Tfec	6	16833373	16898441	-	5594	protein_coding	transcription factor EC [Source:MGI Symbol;Acc:MGI:1333760]	bHLH	106	29	1.15143	0.279353
ENSMUSG00000042010	240.267	796.004	-1.72766	7.26614e-05	0.00356452	Acacb	5	114146535	114250761	+	9632	protein_coding	acetyl-Coenzyme A carboxylase beta [Source:MGI Symbol;Acc:MGI:2140940]	-	225	850	1.41945	4.75532
ENSMUSG00000049410	1.07364	22.4702	-4.24421	7.35111e-05	0.00359838	Zfp683	4	134053838	134058996	+	1471	protein_coding	zinc finger protein 683 [Source:MGI Symbol;Acc:MGI:3650254]	zf-C2H2	1	24	0.0413088	0.879176
ENSMUSG00000095753	6.41265	45.8822	-2.81649	7.36758e-05	0.00359863	Igkv4-53	6	69648824	69649363	-	367	IG_V_gene	immunoglobulin kappa variable 4-53 [Source:MGI Symbol;Acc:MGI:2686266]	-	6	49	0.993437	7.19461
ENSMUSG00000094198	1.38778e-17	17.7878	-7.16643	7.55368e-05	0.00368156	Ighv1-50	12	115119748	115120219	-	390	IG_V_gene	immunoglobulin heavy variable 1-50 [Source:MGI Symbol;Acc:MGI:4439753]	-	0	19	0	2.62522
ENSMUSG00000050069	238.131	786.639	-1.72346	7.59968e-05	0.003696	Grem2	1	174833785	174921819	-	3745	protein_coding	gremlin 2, DAN family BMP antagonist [Source:MGI Symbol;Acc:MGI:1344367]	-	223	840	3.61833	12.0866
ENSMUSG00000056824	4.27702	34.6444	-2.98376	7.62932e-05	0.00369845	Zfp663	2	165351297	165368729	-	3773	protein_coding	zinc finger protein 663 [Source:MGI Symbol;Acc:MGI:2685854]	zf-C2H2	4	37	0.0644211	0.528436
ENSMUSG00000030116	126.009	427.967	-1.76304	7.65045e-05	0.00369845	Mfap5	6	122505845	122529290	+	3589	protein_coding	microfibrillar associated protein 5 [Source:MGI Symbol;Acc:MGI:1354387]	-	118	457	1.99785	6.86151
ENSMUSG00000099775	96.1101	22.4702	2.09013	7.66895e-05	0.00369845	Gm5960	15	75071112	75074638	+	406	unprocessed_pseudogene	predicted gene 5960 [Source:MGI Symbol;Acc:MGI:3779540]	-	90	24	13.4701	3.18539
ENSMUSG00000105355	73.6857	14.9783	2.28836	7.67028e-05	0.00369845	Gm40117	3	104994032	105004005	+	369	antisense	predicted gene, 40117 [Source:MGI Symbol;Acc:MGI:5623002]	-	69	16	11.3626	2.33653
ENSMUSG00000004951	5743.85	1804.59	1.67027	7.69715e-05	0.00370349	Hspb1	5	135887919	135889563	+	1031	protein_coding	heat shock protein 1 [Source:MGI Symbol;Acc:MGI:96240]	-	5379	1927	317.028	100.716
ENSMUSG00000084941	12.8196	65.5483	-2.34373	8.13336e-05	0.00390505	Gm11944	11	3308996	3320722	+	873	processed_transcript	predicted gene 11944 [Source:MGI Symbol;Acc:MGI:3702312]	-	12	70	0.835261	4.32077
ENSMUSG00000076522	2.14143	27.1526	-3.59335	8.1742e-05	0.00391633	Igkv16-104	6	68425575	68426072	+	378	IG_V_gene	immunoglobulin kappa variable 16-104 [Source:MGI Symbol;Acc:MGI:2685913]	-	2	29	0.321509	4.13412
ENSMUSG00000019970	8442.25	2668.97	1.6613	8.22186e-05	0.00393082	Sgk1	10	21882184	21999903	+	4903	protein_coding	serum/glucocorticoid regulated kinase 1 [Source:MGI Symbol;Acc:MGI:1340062]	-	7906	2850	97.9829	31.3228
ENSMUSG00000030329	5.34483	42.1363	-2.95152	8.24462e-05	0.00393336	Pianp	6	124996694	125003096	+	2851	protein_coding	PILR alpha associated neural protein [Source:MGI Symbol;Acc:MGI:2441908]	-	5	45	0.106568	0.850536
ENSMUSG00000042474	104.653	358.667	-1.77592	8.31768e-05	0.00395985	Fcmr	1	130865669	130880791	+	1736	protein_coding	Fc fragment of IgM receptor [Source:MGI Symbol;Acc:MGI:1916419]	-	98	383	3.4303	11.8885
ENSMUSG00000050578	105.721	25.2796	2.05843	8.37326e-05	0.00397792	Mmp13	9	7272514	7283331	+	2673	protein_coding	matrix metallopeptidase 13 [Source:MGI Symbol;Acc:MGI:1340026]	-	99	27	2.25056	0.544305
ENSMUSG00000023087	513.63	154.514	1.73211	8.4607e-05	0.00401101	Noct	3	51224447	51251644	+	10658	protein_coding	nocturnin [Source:MGI Symbol;Acc:MGI:109382]	-	481	165	2.74236	0.834229
ENSMUSG00000096719	98.2458	23.4067	2.06323	8.95194e-05	0.004235	Mrgpra2b	7	47463806	47528862	-	1334	protein_coding	MAS-related GPR, member A2B [Source:MGI Symbol;Acc:MGI:3033098]	-	92	25	4.19071	1.00986
ENSMUSG00000021055	14.9552	72.1037	-2.26058	9.01297e-05	0.00425495	Esr2	12	76120419	76177259	-	3368	protein_coding	estrogen receptor 2 (beta) [Source:MGI Symbol;Acc:MGI:109392]	ESR-like	14	77	0.252587	1.23196
ENSMUSG00000067341	11.7518	61.8024	-2.38328	9.17669e-05	0.0043232	H2-Eb2	17	34325665	34340229	+	2209	protein_coding	histocompatibility 2, class II antigen E beta2 [Source:MGI Symbol;Acc:MGI:95902]	-	11	66	0.302588	1.61
ENSMUSG00000071036	243.47	69.2943	1.81094	9.33475e-05	0.00438683	Gm10309	17	86497732	86505232	-	2005	protein_coding	predicted gene 10309 [Source:MGI Symbol;Acc:MGI:3641941]	-	228	74	6.90996	1.98882
ENSMUSG00000106831	19.2265	88.0239	-2.18802	9.35065e-05	0.00438683	Ube2n-ps1	5	76232612	76233070	-	459	processed_pseudogene	ubiquitin-conjugating enzyme E2N, pseudogene 1 [Source:MGI Symbol;Acc:MGI:894296]	-	18	94	2.38295	11.0355
ENSMUSG00000059562	16.0231	74.9132	-2.21689	9.40518e-05	0.00440326	Ccdc154	17	25162461	25171913	+	2635	protein_coding	coiled-coil domain containing 154 [Source:MGI Symbol;Acc:MGI:2685163]	-	15	80	0.345912	1.63601
ENSMUSG00000001156	5645.61	1801.78	1.64763	9.5223e-05	0.00444886	Mxd1	6	86647042	86669161	-	7072	protein_coding	MAX dimerization protein 1 [Source:MGI Symbol;Acc:MGI:96908]	bHLH	5287	1924	45.4279	14.6602
ENSMUSG00000020676	145.23	38.3904	1.91583	9.65107e-05	0.00449971	Ccl11	11	82057823	82062955	+	1082	protein_coding	chemokine (C-C motif) ligand 11 [Source:MGI Symbol;Acc:MGI:103576]	-	136	41	7.63778	2.0419
ENSMUSG00000030865	9.61611	54.3106	-2.48341	9.78386e-05	0.00455222	Chp2	7	122219496	122222824	+	1603	protein_coding	calcineurin-like EF hand protein 2 [Source:MGI Symbol;Acc:MGI:1917511]	-	9	58	0.341165	1.94972
ENSMUSG00000028940	21.3622	93.6428	-2.12609	9.88558e-05	0.00459008	Hes2	4	152158867	152162469	+	2638	protein_coding	hes family bHLH transcription factor 2 [Source:MGI Symbol;Acc:MGI:1098624]	bHLH	20	100	0.460692	2.04269
ENSMUSG00000045932	2359.9	750.116	1.65336	0.000100417	0.00463521	Ifit2	19	34550694	34576419	+	3927	protein_coding	interferon-induced protein with tetratricopeptide repeats 2 [Source:MGI Symbol;Acc:MGI:99449]	-	2210	801	34.1969	10.9913
ENSMUSG00000105703	693.025	214.449	1.69165	0.00010042	0.00463521	Gm43305	14	54292443	54297456	-	5014	processed_transcript	predicted gene 43305 [Source:MGI Symbol;Acc:MGI:5663442]	-	649	229	7.86531	2.4611
ENSMUSG00000041992	11123.6	3571.73	1.63888	0.000100444	0.00463521	Rapgef5	12	117516479	117759737	+	12785	protein_coding	Rap guanine nucleotide exchange factor (GEF) 5 [Source:MGI Symbol;Acc:MGI:2444365]	-	10417	3814	49.5105	16.0752
ENSMUSG00000040350	18.1587	80.532	-2.1418	0.00010106	0.00465412	Trim7	11	48826140	48852209	+	7597	protein_coding	tripartite motif-containing 7 [Source:MGI Symbol;Acc:MGI:2137353]	-	17	86	0.135976	0.610005
ENSMUSG00000049109	28.837	115.182	-1.9936	0.000101861	0.00467416	Themis	10	28668360	28883818	+	11682	protein_coding	thymocyte selection associated [Source:MGI Symbol;Acc:MGI:2443552]	-	27	123	0.140444	0.567368
ENSMUSG00000034459	3736.33	1195.88	1.64344	0.000101909	0.00467416	Ifit1	19	34640871	34650009	+	2656	protein_coding	interferon-induced protein with tetratricopeptide repeats 1 [Source:MGI Symbol;Acc:MGI:99450]	-	3499	1277	80.0518	25.9084
ENSMUSG00000103966	34.1761	4.67693	2.83476	0.000102431	0.00468857	Gm37120	1	132102365	132108323	+	5959	TEC	predicted gene, 37120 [Source:MGI Symbol;Acc:MGI:5610348]	-	32	5	0.326311	0.0452141
ENSMUSG00000029122	87.5675	299.669	-1.77357	0.000104371	0.00476768	Evc	5	37289098	37336894	-	7701	protein_coding	EvC ciliary complex subunit 1 [Source:MGI Symbol;Acc:MGI:1890596]	-	82	320	0.647026	2.23913
ENSMUSG00000079056	464.51	141.403	1.71494	0.000106057	0.00483491	Kcnip3	2	127456498	127522094	-	3546	protein_coding	Kv channel interacting protein 3, calsenilin [Source:MGI Symbol;Acc:MGI:1929258]	-	435	151	7.45428	2.29464
ENSMUSG00000090665	19.2265	86.1509	-2.15704	0.000107097	0.00487246	Gad1-ps	10	99444044	99445819	+	1776	processed_pseudogene	glutamate decarboxylase 1, pseudogene [Source:MGI Symbol;Acc:MGI:95633]	-	18	92	0.615864	2.7914
ENSMUSG00000076580	1.07364	21.5337	-4.18315	0.000109596	0.00496614	Igkv8-27	6	70171809	70172270	-	360	IG_V_gene	immunoglobulin kappa chain variable 8-27 [Source:MGI Symbol;Acc:MGI:4439868]	-	1	23	0.168792	3.44273
ENSMUSG00000045281	22.43	0.930906	4.40928	0.000109596	0.00496614	Gpr20	15	73694604	73707505	-	2144	protein_coding	G protein-coupled receptor 20 [Source:MGI Symbol;Acc:MGI:2441803]	-	21	1	0.595182	0.0251335
ENSMUSG00000070427	540.326	166.688	1.69587	0.000109895	0.00496974	Il18bp	7	102014885	102018690	-	3026	protein_coding	interleukin 18 binding protein [Source:MGI Symbol;Acc:MGI:1333800]	-	506	178	10.161	3.16977
ENSMUSG00000038408	3.20922	29.962	-3.17657	0.000111734	0.0050227	1700018A04Rik	13	31565492	31625792	-	4216	lincRNA	RIKEN cDNA 1700018A04 gene [Source:MGI Symbol;Acc:MGI:1916631]	-	3	32	0.043239	0.409003
ENSMUSG00000023153	29.9048	2.80392	3.35508	0.000111734	0.0050227	Tmem52	4	155469114	155470858	+	1157	protein_coding	transmembrane protein 52 [Source:MGI Symbol;Acc:MGI:1916921]	-	28	3	1.47055	0.139722
ENSMUSG00000106478	29.9048	2.80392	3.35508	0.000111734	0.0050227	Gm36551	5	137857045	137860318	+	300	antisense	predicted gene, 36551 [Source:MGI Symbol;Acc:MGI:5595710]	-	28	3	5.67142	0.538862
ENSMUSG00000050097	8.54829	50.5646	-2.54817	0.000112106	0.0050294	Ces2b	8	104831572	104840093	+	3408	protein_coding	carboxyesterase 2B [Source:MGI Symbol;Acc:MGI:2448547]	-	8	54	0.142641	0.85383
ENSMUSG00000057729	171.926	46.8187	1.87362	0.000114582	0.00513026	Prtn3	10	79874476	79883174	+	1732	protein_coding	proteinase 3 [Source:MGI Symbol;Acc:MGI:893580]	-	161	50	5.6485	1.55561
ENSMUSG00000032816	12.8196	63.6754	-2.30199	0.000115634	0.00516714	Igdcc4	9	65101486	65137940	+	9481	protein_coding	immunoglobulin superfamily, DCC subclass, member 4 [Source:MGI Symbol;Acc:MGI:1858497]	-	12	68	0.0769099	0.386484
ENSMUSG00000021025	12246.9	3977.23	1.62255	0.000116572	0.00518295	Nfkbia	12	55489410	55492647	-	1610	protein_coding	nuclear factor of kappa light polypeptide gene enhancer in B cells inhibitor, alpha [Source:MGI Symbol;Acc:MGI:104741]	-	11469	4247	432.867	142.146
ENSMUSG00000020052	2.14143	26.2161	-3.54295	0.000116677	0.00518295	Ascl1	10	87490819	87493660	-	2481	protein_coding	achaete-scute family bHLH transcription factor 1 [Source:MGI Symbol;Acc:MGI:96919]	bHLH	2	28	0.0489845	0.608147
ENSMUSG00000059201	26.7013	1.8674	3.74692	0.000116677	0.00518295	Lep	6	29060220	29073877	+	3354	protein_coding	leptin [Source:MGI Symbol;Acc:MGI:104663]	-	25	2	0.452931	0.0321325
ENSMUSG00000074923	250.945	73.0402	1.77873	0.000117577	0.00521264	Pak6	2	118663303	118698020	+	5211	protein_coding	p21 (RAC1) activated kinase 6 [Source:MGI Symbol;Acc:MGI:2679420]	-	235	78	2.74032	0.806586
ENSMUSG00000010797	24.5657	101.135	-2.03644	0.000118882	0.00526017	Wnt2	6	17988940	18030585	-	2255	protein_coding	wingless-type MMTV integration site family, member 2 [Source:MGI Symbol;Acc:MGI:98954]	-	23	108	0.619779	2.5808
ENSMUSG00000041797	116.399	385.825	-1.72788	0.000119653	0.00528395	Abca9	11	110100749	110168196	-	8048	protein_coding	ATP-binding cassette, sub-family A (ABC1), member 9 [Source:MGI Symbol;Acc:MGI:2386796]	-	109	412	0.822989	2.75859
ENSMUSG00000085511	17.0909	1.38778e-17	7.10828	0.000120499	0.00530055	Gm11738	11	118114855	118118279	+	2158	antisense	predicted gene 11738 [Source:MGI Symbol;Acc:MGI:3650365]	-	16	0	0.45053	0
ENSMUSG00000069044	17.0909	1.38778e-17	7.10828	0.000120499	0.00530055	Usp9y	Y	1298961	1459782	-	8094	protein_coding	ubiquitin specific peptidase 9, Y chromosome [Source:MGI Symbol;Acc:MGI:1313274]	-	16	0	0.120119	0
ENSMUSG00000039179	20.2944	88.9604	-2.12575	0.000125296	0.00550085	Tekt5	16	10357948	10395490	-	1807	protein_coding	tektin 5 [Source:MGI Symbol;Acc:MGI:1917676]	-	19	95	0.638926	2.83297
ENSMUSG00000023903	375.881	114.245	1.71695	0.000127204	0.00557377	Mmp25	17	23628311	23645277	-	5303	protein_coding	matrix metallopeptidase 25 [Source:MGI Symbol;Acc:MGI:2443938]	-	352	122	4.03345	1.2397
ENSMUSG00000044350	387.627	117.991	1.71484	0.00012821	0.00560696	Lacc1	14	77024200	77036904	-	3644	protein_coding	laccase domain containing 1 [Source:MGI Symbol;Acc:MGI:2445077]	-	363	126	6.05318	1.86324
ENSMUSG00000025810	1970.15	6032.81	-1.61447	0.000129307	0.00564397	Nrp1	8	128358604	128503363	+	9785	protein_coding	neuropilin 1 [Source:MGI Symbol;Acc:MGI:106206]	-	1845	6442	11.4575	35.4762
ENSMUSG00000037973	43.7866	159.196	-1.85951	0.00013046	0.00567276	Ccdc129	6	55836895	55978735	+	3589	protein_coding	coiled-coil domain containing 129 [Source:MGI Symbol;Acc:MGI:2685304]	-	41	170	0.69417	2.55242
ENSMUSG00000017817	166.587	535.662	-1.68437	0.000130469	0.00567276	Jph2	2	163336242	163397993	-	4255	protein_coding	junctophilin 2 [Source:MGI Symbol;Acc:MGI:1891496]	-	156	572	2.22782	7.24392
ENSMUSG00000020363	678.076	214.449	1.66019	0.000133873	0.00580958	Gfpt2	11	49794178	49838613	+	5591	protein_coding	glutamine fructose-6-phosphate transaminase 2 [Source:MGI Symbol;Acc:MGI:1338883]	-	635	229	6.90144	2.20711
ENSMUSG00000035673	6791.39	2226.95	1.60858	0.000135294	0.00585996	Sbno2	10	80056992	80105571	-	10715	protein_coding	strawberry notch 2 [Source:MGI Symbol;Acc:MGI:2448490]	-	6360	2378	36.0678	11.9591
ENSMUSG00000038086	5.34483	39.3269	-2.85229	0.000137515	0.0059334	Hspb2	9	50751078	50752354	-	834	protein_coding	heat shock protein 2 [Source:MGI Symbol;Acc:MGI:1916503]	-	5	42	0.3643	2.71369
ENSMUSG00000054582	40.5831	6.54992	2.60716	0.000137515	0.0059334	Pabpc1l	2	164025450	164050538	+	2724	protein_coding	poly(A) binding protein, cytoplasmic 1-like [Source:MGI Symbol;Acc:MGI:1922908]	-	38	7	0.84768	0.138474
ENSMUSG00000054477	4.27702	32.7715	-2.90388	0.000137915	0.00593928	Kcnn2	18	45268860	45686024	+	7321	protein_coding	potassium intermediate/small conductance calcium-activated channel, subfamily N, member 2 [Source:MGI Symbol;Acc:MGI:2153182]	-	4	35	0.0332005	0.257617
ENSMUSG00000016763	209.3	662.087	-1.66091	0.0001415	0.00608206	Scube1	15	83604999	83725021	-	9829	protein_coding	signal peptide, CUB domain, EGF-like 1 [Source:MGI Symbol;Acc:MGI:1890616]	-	196	707	1.21172	3.87603
ENSMUSG00000026417	3363.66	1104.11	1.60703	0.000143652	0.00616282	Pigr	1	130826684	130852249	+	4025	protein_coding	polymeric immunoglobulin receptor [Source:MGI Symbol;Acc:MGI:103080]	-	3150	1179	47.5554	15.7843
ENSMUSG00000079018	37088.8	12255.7	1.59752	0.000144303	0.00617903	Ly6c1	15	75044018	75048830	-	1677	protein_coding	lymphocyte antigen 6 complex, locus C1 [Source:MGI Symbol;Acc:MGI:96882]	-	34733	13087	1258.53	420.518
ENSMUSG00000024600	21.3622	90.8333	-2.08221	0.000145175	0.00619285	Slc27a6	18	58556257	58612773	+	2485	protein_coding	solute carrier family 27 (fatty acid transporter), member 6 [Source:MGI Symbol;Acc:MGI:3036230]	-	20	97	0.489056	2.1034
ENSMUSG00000072621	91.8388	22.4702	2.02463	0.000145175	0.00619285	Slfn10-ps	11	83028130	83040042	-	3621	transcribed_unprocessed_pseudogene	schlafen 10, pseudogene [Source:MGI Symbol;Acc:MGI:3512288]	-	86	24	1.4432	0.357158
ENSMUSG00000015947	803.012	257.527	1.64018	0.000147182	0.00626661	Fcgr1	3	96282909	96293969	-	2589	protein_coding	Fc receptor, IgG, high affinity I [Source:MGI Symbol;Acc:MGI:95498]	-	752	275	17.6499	5.72371
ENSMUSG00000029082	1415.94	460.743	1.61944	0.000148791	0.00632321	Bst1	5	43818885	43843986	+	3317	protein_coding	bone marrow stromal cell antigen 1 [Source:MGI Symbol;Acc:MGI:105370]	-	1326	492	24.2914	7.99276
ENSMUSG00000062960	2919.44	8827.27	-1.59624	0.000150199	0.00637104	Kdr	5	75932827	75978458	-	9030	protein_coding	kinase insert domain protein receptor [Source:MGI Symbol;Acc:MGI:96683]	-	2734	9426	18.3978	56.2493
ENSMUSG00000006542	16.0231	71.1672	-2.14302	0.000150551	0.00637398	Prkag3	1	74738922	74749221	-	3682	protein_coding	protein kinase, AMP-activated, gamma 3 non-catalytic subunit [Source:MGI Symbol;Acc:MGI:1891343]	-	15	76	0.24755	1.11226
ENSMUSG00000031385	6.41265	43.0728	-2.7256	0.000151266	0.00639228	Plxnb3	X	73757090	73772514	+	6493	protein_coding	plexin B3 [Source:MGI Symbol;Acc:MGI:2154240]	-	6	46	0.0561515	0.381759
ENSMUSG00000041220	469.85	147.022	1.67525	0.000153681	0.00646898	Elovl6	3	129532355	129638495	+	6431	protein_coding	ELOVL family member 6, elongation of long chain fatty acids (yeast) [Source:MGI Symbol;Acc:MGI:2156528]	-	440	157	4.15747	1.31552
ENSMUSG00000047798	1565.44	511.313	1.61403	0.000153726	0.00646898	Cd300lf	11	115116214	115133992	-	5149	protein_coding	CD300 molecule like family member F [Source:MGI Symbol;Acc:MGI:2442359]	-	1466	546	17.3008	5.71409
ENSMUSG00000062480	56.6005	11.2324	2.31957	0.000153941	0.00646898	Acat3	17	12923813	12940600	-	2427	protein_coding	acetyl-Coenzyme A acetyltransferase 3 [Source:MGI Symbol;Acc:MGI:109182]	-	53	12	1.32697	0.266433
ENSMUSG00000078487	27.7692	108.626	-1.96337	0.000154469	0.00647741	Ankrd65	4	155790439	155799503	+	1322	protein_coding	ankyrin repeat domain 65 [Source:MGI Symbol;Acc:MGI:2685285]	-	26	116	1.19508	4.72829
ENSMUSG00000112023	1528.07	499.139	1.61393	0.000154885	0.00647741	Lilr4b	10	51480632	51486703	+	5439	protein_coding	leukocyte immunoglobulin-like receptor, subfamily B, member 4B [Source:MGI Symbol;Acc:MGI:102702]	-	1431	533	15.9873	5.28063
ENSMUSG00000028680	553.14	175.117	1.65857	0.000155003	0.00647741	Plk3	4	117128655	117133963	-	2531	protein_coding	polo like kinase 3 [Source:MGI Symbol;Acc:MGI:109604]	-	518	187	12.4363	3.98132
ENSMUSG00000042429	278.709	84.278	1.72392	0.000160708	0.00670339	Adora1	1	134199223	134235431	-	5785	protein_coding	adenosine A1 receptor [Source:MGI Symbol;Acc:MGI:99401]	-	261	90	2.74153	0.838333
ENSMUSG00000025176	398.305	124.547	1.67611	0.00016214	0.00675064	Hoga1	19	42045610	42070953	+	2259	protein_coding	4-hydroxy-2-oxoglutarate aldolase 1 [Source:MGI Symbol;Acc:MGI:1914682]	-	373	133	10.0334	3.17258
ENSMUSG00000035606	7.48047	45.8822	-2.59804	0.000162828	0.00676679	Ky	9	102505750	102546239	+	5879	protein_coding	kyphoscoliosis peptidase [Source:MGI Symbol;Acc:MGI:96709]	-	7	49	0.0723519	0.449128
ENSMUSG00000032000	4372.76	1452.48	1.58994	0.000164335	0.00680584	Birc3	9	7848699	7873186	-	5009	protein_coding	baculoviral IAP repeat-containing 3 [Source:MGI Symbol;Acc:MGI:1197007]	-	4095	1551	49.6773	16.6855
ENSMUSG00000094117	1.07364	20.5972	-4.1194	0.000164371	0.00680584	Igkv3-12	6	70518250	70518849	+	359	IG_V_gene	immunoglobulin kappa variable 3-12 [Source:MGI Symbol;Acc:MGI:1330815]	-	1	22	0.169263	3.30222
ENSMUSG00000076473	2.14143	24.3431	-3.43656	0.000167283	0.00690112	Trbv16	6	41151740	41152230	+	398	TR_V_gene	T cell receptor beta, variable 16 [Source:MGI Symbol;Acc:MGI:98585]	-	2	26	0.305353	3.5202
ENSMUSG00000097134	25.6335	1.8674	3.68831	0.000167283	0.00690112	1110002J07Rik	10	66912489	66920258	-	2513	lincRNA	RIKEN cDNA 1110002J07 gene [Source:MGI Symbol;Acc:MGI:1915738]	-	24	2	0.580329	0.0428859
ENSMUSG00000024669	33.1083	122.674	-1.88591	0.000175416	0.00722341	Cd5	19	10718143	10738974	-	2069	protein_coding	CD5 antigen [Source:MGI Symbol;Acc:MGI:88340]	-	31	131	0.910451	3.41184
ENSMUSG00000049124	246.674	73.9767	1.73562	0.000176867	0.00726991	Gm8186	17	26098872	26099257	-	386	protein_coding	predicted gene 8186 [Source:MGI Symbol;Acc:MGI:3643110]	-	231	79	36.3647	11.0285
ENSMUSG00000046743	170.858	534.725	-1.64535	0.000178702	0.007332	Fat4	3	38886940	39011985	+	17165	protein_coding	FAT atypical cadherin 4 [Source:MGI Symbol;Acc:MGI:3045256]	-	160	571	0.566411	1.79254
ENSMUSG00000018986	293.658	89.8969	1.70629	0.000183162	0.00750133	Slfn3	11	83191330	83215154	+	3411	protein_coding	schlafen 3 [Source:MGI Symbol;Acc:MGI:1329005]	-	275	96	4.89899	1.51659
ENSMUSG00000045087	80.0927	262.209	-1.70955	0.000184925	0.00755983	S1pr5	9	21242912	21248443	-	2500	protein_coding	sphingosine-1-phosphate receptor 5 [Source:MGI Symbol;Acc:MGI:2150641]	-	75	280	1.82296	6.03525
ENSMUSG00000023905	670.601	217.258	1.62544	0.000185603	0.0075738	Tnfrsf12a	17	23675445	23677468	-	1932	protein_coding	tumor necrosis factor receptor superfamily, member 12a [Source:MGI Symbol;Acc:MGI:1351484]	-	628	232	19.7519	6.4708
ENSMUSG00000001128	996.288	327.763	1.60351	0.000186806	0.00760916	Cfp	X	20925454	20931555	-	1736	protein_coding	complement factor properdin [Source:MGI Symbol;Acc:MGI:97545]	-	933	350	32.6578	10.8641
ENSMUSG00000106139	10.6839	54.3106	-2.33325	0.000187233	0.0076128	Gm30648	3	134199948	134213238	+	2095	lincRNA	predicted gene, 30648 [Source:MGI Symbol;Acc:MGI:5589807]	-	10	58	0.290049	1.49184
ENSMUSG00000031780	218.91	65.5483	1.73763	0.000187965	0.00762881	Ccl17	8	94810453	94812036	+	514	protein_coding	chemokine (C-C motif) ligand 17 [Source:MGI Symbol;Acc:MGI:1329039]	-	205	70	24.2352	7.33858
ENSMUSG00000021266	13423.7	4525.07	1.56874	0.000190165	0.00770424	Wars	12	108860030	108894174	-	3447	protein_coding	tryptophanyl-tRNA synthetase [Source:MGI Symbol;Acc:MGI:104630]	-	12571	4832	221.607	75.5376
ENSMUSG00000028488	24.5657	97.3887	-1.98206	0.000190716	0.00771271	Sh3gl2	4	85205126	85639195	+	6551	protein_coding	SH3-domain GRB2-like 2 [Source:MGI Symbol;Acc:MGI:700009]	-	23	104	0.213342	0.855466
ENSMUSG00000037577	11.7518	58.0565	-2.29327	0.000192772	0.0077473	Ephx3	17	32183770	32189549	-	2502	protein_coding	epoxide hydrolase 3 [Source:MGI Symbol;Acc:MGI:1919182]	-	11	62	0.267153	1.33531
ENSMUSG00000003500	1179.95	3514.61	-1.57454	0.000192857	0.0077473	Impdh1	6	29200434	29216364	-	3294	protein_coding	inosine monophosphate dehydrogenase 1 [Source:MGI Symbol;Acc:MGI:96567]	-	1105	3753	20.3842	61.3949
ENSMUSG00000023473	124.941	34.6444	1.84652	0.000193402	0.0077473	Celsr3	9	108826320	108852969	+	12063	protein_coding	cadherin, EGF LAG seven-pass G-type receptor 3 [Source:MGI Symbol;Acc:MGI:1858236]	-	117	37	0.589367	0.165281
ENSMUSG00000026835	16.0231	1.38778e-17	7.01586	0.000193974	0.0077473	Fcnb	2	28076378	28084885	-	1339	protein_coding	ficolin B [Source:MGI Symbol;Acc:MGI:1341158]	-	15	0	0.680716	0
ENSMUSG00000090397	16.0231	1.38778e-17	7.01586	0.000193974	0.0077473	Gm17096	2	166943539	166944308	+	733	antisense	predicted gene 17096 [Source:MGI Symbol;Acc:MGI:4937923]	-	15	0	1.24349	0
ENSMUSG00000085295	16.0231	1.38778e-17	7.01586	0.000193974	0.0077473	4930430E12Rik	4	6352105	6357530	-	1135	antisense	RIKEN cDNA 4930430E12 gene [Source:MGI Symbol;Acc:MGI:1918889]	-	15	0	0.803065	0
ENSMUSG00000115426	16.0231	1.38778e-17	7.01586	0.000193974	0.0077473	Gm19510	15	59788417	59794959	-	1861	lincRNA	predicted gene, 19510 [Source:MGI Symbol;Acc:MGI:5011695]	-	15	0	0.489779	0
ENSMUSG00000054459	100.381	324.017	-1.68945	0.000196072	0.00781726	Vsnl1	12	11325242	11436613	-	1956	protein_coding	visinin-like 1 [Source:MGI Symbol;Acc:MGI:1349453]	-	94	346	2.92021	9.53201
ENSMUSG00000046080	511.495	1536.76	-1.58689	0.000199308	0.00793224	Clec9a	6	129408862	129424763	+	3293	protein_coding	C-type lectin domain family 9, member a [Source:MGI Symbol;Acc:MGI:2444608]	-	479	1641	8.83892	26.8531
ENSMUSG00000027995	1340.13	446.696	1.58471	0.000203609	0.00808179	Tlr2	3	83836272	83841767	-	3014	protein_coding	toll-like receptor 2 [Source:MGI Symbol;Acc:MGI:1346060]	-	1255	477	25.3021	8.5281
ENSMUSG00000028088	275.505	839.082	-1.60633	0.000203814	0.00808179	Fmo5	3	97628804	97655282	+	5675	protein_coding	flavin containing monooxygenase 5 [Source:MGI Symbol;Acc:MGI:1310004]	-	258	896	2.76254	8.50784
ENSMUSG00000032350	6945.15	2350.56	1.56295	0.000204446	0.00808179	Gclc	9	77754535	77794485	+	3766	protein_coding	glutamate-cysteine ligase, catalytic subunit [Source:MGI Symbol;Acc:MGI:104990]	-	6504	2510	104.943	35.9146
ENSMUSG00000031965	7.48047	44.9457	-2.56837	0.000204856	0.00808179	Tbx20	9	24718138	24774303	-	11997	protein_coding	T-box 20 [Source:MGI Symbol;Acc:MGI:1888496]	T-box	7	48	0.0354553	0.215599
ENSMUSG00000058022	44.8544	8.4229	2.39456	0.000204856	0.00808179	Adtrp	13	41763148	41847684	-	2866	protein_coding	androgen dependent TFPI regulating protein [Source:MGI Symbol;Acc:MGI:1924596]	-	42	9	0.890489	0.169217
ENSMUSG00000057337	261.623	796.004	-1.60486	0.000209601	0.00825456	Chst3	10	60181532	60219260	-	6497	protein_coding	carbohydrate (chondroitin 6/keratan) sulfotransferase 3 [Source:MGI Symbol;Acc:MGI:1858224]	-	245	850	2.29144	7.04991
ENSMUSG00000005540	34.1761	123.61	-1.85124	0.000212769	0.00836472	Fcer2a	8	3681737	3694175	-	3092	protein_coding	Fc receptor, IgE, low affinity II, alpha polypeptide [Source:MGI Symbol;Acc:MGI:95497]	-	32	132	0.628877	2.30044
ENSMUSG00000040907	109.992	347.429	-1.6583	0.000215687	0.00846469	Atp1a3	7	24978167	25005958	-	5958	protein_coding	ATPase, Na+/K+ transporting, alpha 3 polypeptide [Source:MGI Symbol;Acc:MGI:88107]	-	103	371	1.05049	3.35545
ENSMUSG00000030699	5.34483	37.4539	-2.78212	0.000231229	0.00904316	Tbx6	7	126781483	126785560	+	1804	protein_coding	T-box 6 [Source:MGI Symbol;Acc:MGI:102539]	T-box	5	40	0.168418	1.19482
ENSMUSG00000029829	38.4474	6.54992	2.52941	0.000231229	0.00904316	Tmem213	6	38109255	38115809	+	631	protein_coding	transmembrane protein 213 [Source:MGI Symbol;Acc:MGI:1924772]	-	36	7	3.4668	0.597786
ENSMUSG00000020695	338.507	1012.33	-1.5801	0.000235907	0.00920018	Mrc2	11	105292643	105351139	+	6674	protein_coding	mannose receptor, C type 2 [Source:MGI Symbol;Acc:MGI:107818]	-	317	1081	2.88621	8.72804
ENSMUSG00000115902	214.639	65.5483	1.70922	0.000236059	0.00920018	AC113595.1	15	79889532	79893120	+	3589	antisense	novel transcript, antisense to Apobec3	-	201	70	3.40312	1.051
ENSMUSG00000068105	27.7692	104.881	-1.91281	0.000239681	0.00932525	Tnfrsf13c	15	82221743	82224369	-	2048	protein_coding	tumor necrosis factor receptor superfamily, member 13c [Source:MGI Symbol;Acc:MGI:1919299]	-	26	112	0.771434	2.9469
ENSMUSG00000087413	2.14143	23.4067	-3.38028	0.000240916	0.00935717	Gm11266	4	82508016	82547292	+	1271	antisense	predicted gene 11266 [Source:MGI Symbol;Acc:MGI:3649705]	-	2	25	0.095618	1.05992
ENSMUSG00000009633	235.995	710.784	-1.59019	0.000243971	0.00944343	G0s2	1	193272161	193273217	-	871	protein_coding	G0/G1 switch gene 2 [Source:MGI Symbol;Acc:MGI:1316737]	-	221	759	15.418	46.9571
ENSMUSG00000036362	361.999	116.118	1.63925	0.000244382	0.00944343	P2ry13	3	59207892	59210882	-	2528	protein_coding	purinergic receptor P2Y, G-protein coupled 13 [Source:MGI Symbol;Acc:MGI:1921441]	-	339	124	8.1485	2.64315
ENSMUSG00000040009	19.2265	80.532	-2.05988	0.000244393	0.00944343	Gnaz	10	74967177	75016907	+	3612	protein_coding	guanine nucleotide binding protein, alpha z subunit [Source:MGI Symbol;Acc:MGI:95780]	-	18	86	0.302817	1.283
ENSMUSG00000049690	894.845	2622.14	-1.55092	0.000247227	0.00951866	Nckap5	1	125913620	126830799	-	12100	protein_coding	NCK-associated protein 5 [Source:MGI Symbol;Acc:MGI:2686394]	-	838	2800	4.20837	12.4695
ENSMUSG00000085069	40.5831	142.34	-1.80748	0.000247407	0.00951866	Gm13111	4	154637576	154644724	+	3542	antisense	predicted gene 13111 [Source:MGI Symbol;Acc:MGI:3651882]	-	38	152	0.651914	2.31245
ENSMUSG00000040133	1.07364	19.6607	-4.0527	0.000248027	0.00951866	Gpr176	2	118277110	118373419	-	3899	protein_coding	G protein-coupled receptor 176 [Source:MGI Symbol;Acc:MGI:2685858]	-	1	21	0.0155848	0.290231
ENSMUSG00000005268	20.2944	0.930906	4.26573	0.000248027	0.00951866	Prlr	15	10177238	10349180	+	15339	protein_coding	prolactin receptor [Source:MGI Symbol;Acc:MGI:97763]	-	19	1	0.0752683	0.00351302
ENSMUSG00000030669	175.129	52.4376	1.73715	0.000251099	0.0096202	Calca	7	114631478	114636357	-	1684	protein_coding	calcitonin/calcitonin-related polypeptide, alpha [Source:MGI Symbol;Acc:MGI:2151253]	-	164	56	5.91776	1.79194
ENSMUSG00000076469	4.27702	30.8985	-2.81932	0.000252157	0.00964437	Trbv13-2	6	41121396	41121832	+	340	TR_V_gene	T cell receptor beta, variable 13-2 [Source:MGI Symbol;Acc:MGI:98608]	-	4	33	0.714885	5.23013
ENSMUSG00000022103	72.6179	235.988	-1.69875	0.000253956	0.00969672	Gfra2	14	70890120	70979838	+	3539	protein_coding	glial cell line derived neurotrophic factor family receptor alpha 2 [Source:MGI Symbol;Acc:MGI:1195462]	-	68	252	1.16757	3.83705
ENSMUSG00000060143	262.691	82.405	1.67094	0.000255935	0.0097558	Gm10076	14	105681828	105682211	+	384	lincRNA	predicted gene 10076 [Source:MGI Symbol;Acc:MGI:3704451]	-	246	88	38.9277	12.3489
ENSMUSG00000033644	116.399	32.7715	1.82432	0.000260932	0.00992948	Piwil2	14	70372477	70429383	-	5287	protein_coding	piwi-like RNA-mediated gene silencing 2 [Source:MGI Symbol;Acc:MGI:1930036]	-	109	35	1.25277	0.356727
ENSMUSG00000005057	238.131	73.9767	1.6848	0.000266063	0.0101077	Sh2b2	5	136218147	136246556	-	5406	protein_coding	SH2B adaptor protein 2 [Source:MGI Symbol;Acc:MGI:1345171]	-	223	79	2.50659	0.78746
ENSMUSG00000071042	622.549	1819.58	-1.54717	0.000271826	0.0103093	Rasgrp3	17	75435905	75529043	+	4921	protein_coding	RAS, guanyl releasing protein 3 [Source:MGI Symbol;Acc:MGI:3028579]	-	583	1943	7.19897	21.2763
ENSMUSG00000041431	275.505	87.0874	1.66001	0.000273874	0.0103695	Ccnb1	13	100778650	100786570	-	4217	protein_coding	cyclin B1 [Source:MGI Symbol;Acc:MGI:88302]	-	258	93	3.71767	1.18838
ENSMUSG00000020044	27142	9422.87	1.52628	0.000275015	0.0103953	Timp3	10	86300372	86349506	+	8144	protein_coding	tissue inhibitor of metalloproteinase 3 [Source:MGI Symbol;Acc:MGI:98754]	-	25418	10062	189.653	66.5769
ENSMUSG00000085282	21.3622	86.1509	-2.00596	0.000277939	0.0104883	Gm15663	10	105573953	105583874	+	3365	processed_transcript	predicted gene 15663 [Source:MGI Symbol;Acc:MGI:3783105]	-	20	92	0.36116	1.47326
ENSMUSG00000058571	17.0909	70.2308	-2.03153	0.000284129	0.0107039	Gpc6	14	116925315	117976544	+	6425	protein_coding	glypican 6 [Source:MGI Symbol;Acc:MGI:1346322]	-	16	75	0.151322	0.629021
ENSMUSG00000030577	106.788	330.573	-1.62917	0.000292086	0.0109853	Cd22	7	30865402	30880342	-	5042	protein_coding	CD22 antigen [Source:MGI Symbol;Acc:MGI:88322]	-	100	353	1.20518	3.77267
ENSMUSG00000034911	573.429	1667.87	-1.54013	0.000295088	0.0110798	Ushbp1	8	71384272	71395802	-	6461	protein_coding	USH1 protein network component harmonin binding protein 1 [Source:MGI Symbol;Acc:MGI:1922920]	-	537	1781	5.05045	14.8539
ENSMUSG00000072640	55.5327	183.545	-1.72266	0.000298763	0.0111991	Lyrm9	11	78826584	78846870	+	8146	protein_coding	LYR motif containing 9 [Source:MGI Symbol;Acc:MGI:1913524]	-	52	196	0.387895	1.29655
ENSMUSG00000095771	3.20922	27.1526	-3.03517	0.000299755	0.0112177	Igkv14-111	6	68256389	68256869	+	368	IG_V_gene	immunoglobulin kappa variable 14-111 [Source:MGI Symbol;Acc:MGI:4439863]	-	3	29	0.495369	4.24646
ENSMUSG00000029120	5.34483	36.5174	-2.74572	0.000300744	0.0112264	Ppp2r2c	5	36868513	36955078	+	4450	protein_coding	protein phosphatase 2, regulatory subunit B, gamma [Source:MGI Symbol;Acc:MGI:2442660]	-	5	39	0.0682756	0.472261
ENSMUSG00000060470	459.171	152.641	1.58803	0.000300983	0.0112264	Adgrg3	8	95017692	95045250	+	6905	protein_coding	adhesion G protein-coupled receptor G3 [Source:MGI Symbol;Acc:MGI:1859670]	-	430	163	3.78408	1.27204
ENSMUSG00000038074	1673.29	577.804	1.53381	0.000303191	0.0112901	Fkbp14	6	54577604	54597308	-	4149	protein_coding	FK506 binding protein 14 [Source:MGI Symbol;Acc:MGI:2387639]	-	1567	617	22.9499	8.01344
ENSMUSG00000030217	98.2458	306.224	-1.63899	0.000304332	0.0112961	Art4	6	136848451	136857733	-	2517	protein_coding	ADP-ribosyltransferase 4 [Source:MGI Symbol;Acc:MGI:1202710]	-	92	327	2.22106	7.00071
ENSMUSG00000032691	430.34	142.34	1.59522	0.000304352	0.0112961	Nlrp3	11	59541568	59566956	+	4057	protein_coding	NLR family, pyrin domain containing 3 [Source:MGI Symbol;Acc:MGI:2653833]	-	403	152	6.03608	2.0189
ENSMUSG00000036782	83.2962	264.082	-1.66332	0.00030497	0.0113004	Klhl13	X	23219271	23365082	-	4253	protein_coding	kelch-like 13 [Source:MGI Symbol;Acc:MGI:1914705]	-	78	282	1.11443	3.57298
ENSMUSG00000094930	1.38778e-17	14.9783	-6.92039	0.000315208	0.0115385	Igkv6-25	6	70215400	70215957	+	380	IG_V_gene	immunoglobulin kappa chain variable 6-25 [Source:MGI Symbol;Acc:MGI:4439867]	-	0	16	0	2.26889
ENSMUSG00000032017	1.38778e-17	14.9783	-6.92039	0.000315208	0.0115385	Grik4	9	42518135	42944493	-	5962	protein_coding	glutamate receptor, ionotropic, kainate 4 [Source:MGI Symbol;Acc:MGI:95817]	-	0	16	0	0.144612
ENSMUSG00000096805	1.38778e-17	14.9783	-6.92039	0.000315208	0.0115385	Ighv9-1	12	114093928	114094358	-	351	IG_V_gene	immunoglobulin heavy variable 9-1 [Source:MGI Symbol;Acc:MGI:4439911]	-	0	16	0	2.45635
ENSMUSG00000094102	1.38778e-17	14.9783	-6.92039	0.000315208	0.0115385	Ighv9-2	12	114109001	114109430	-	351	IG_V_gene	immunoglobulin heavy variable V9-2 [Source:MGI Symbol;Acc:MGI:3643816]	-	0	16	0	2.45635
ENSMUSG00000079773	1.38778e-17	14.9783	-6.92039	0.000315208	0.0115385	AC087559.2	GL456350.1	173252	174286	-	412	protein_coding		-	0	16	0	2.09267
ENSMUSG00000030607	14.9552	1.38778e-17	6.91712	0.000315208	0.0115385	Acan	7	79053483	79115099	+	7469	protein_coding	aggrecan [Source:MGI Symbol;Acc:MGI:99602]	-	14	0	0.113899	0
ENSMUSG00000097125	14.9552	1.38778e-17	6.91712	0.000315208	0.0115385	Gm26885	17	29461896	29491925	-	1688	lincRNA	predicted gene, 26885 [Source:MGI Symbol;Acc:MGI:5477379]	-	14	0	0.503977	0
ENSMUSG00000067714	6.41265	39.3269	-2.59475	0.000315485	0.0115385	Lpar5	6	125067920	125082472	+	1515	protein_coding	lysophosphatidic acid receptor 5 [Source:MGI Symbol;Acc:MGI:2685918]	-	6	42	0.240654	1.49387
ENSMUSG00000022500	4396.25	1536.76	1.5163	0.000316446	0.0115531	Litaf	16	10959275	11066157	-	5156	protein_coding	LPS-induced TN factor [Source:MGI Symbol;Acc:MGI:1929512]	zf-LITAF-like	4117	1641	48.5203	17.1503
ENSMUSG00000053475	85.4318	22.4702	1.92044	0.00031691	0.0115531	Tnfaip6	2	52038009	52056686	+	1710	protein_coding	tumor necrosis factor alpha induced protein 6 [Source:MGI Symbol;Acc:MGI:1195266]	-	80	24	2.84282	0.756297
ENSMUSG00000000204	4487.01	1570.47	1.51447	0.000321131	0.0116881	Slfn4	11	83175186	83190216	+	3964	protein_coding	schlafen 4 [Source:MGI Symbol;Acc:MGI:1329010]	-	4202	1677	64.4136	22.7969
ENSMUSG00000104376	68.3466	219.131	-1.6792	0.000322223	0.011709	Gm37516	1	182679939	182681892	+	1954	TEC	predicted gene, 37516 [Source:MGI Symbol;Acc:MGI:5610744]	-	64	234	1.99026	6.4531
ENSMUSG00000049037	1249.36	431.713	1.53275	0.000325108	0.0117761	Clec4a1	6	122921848	122934619	+	1558	protein_coding	C-type lectin domain family 4, member a1 [Source:MGI Symbol;Acc:MGI:3036291]	-	1170	461	45.6324	15.9445
ENSMUSG00000022122	1071.04	3065.1	-1.51683	0.000325113	0.0117761	Ednrb	14	103814625	103844402	-	4266	protein_coding	endothelin receptor type B [Source:MGI Symbol;Acc:MGI:102720]	-	1003	3273	14.2868	41.343
ENSMUSG00000014303	404.712	1171.53	-1.53317	0.000336178	0.0121574	Glis2	16	4594713	4624924	+	4373	protein_coding	GLIS family zinc finger 2 [Source:MGI Symbol;Acc:MGI:1932535]	zf-C2H2	379	1251	5.26641	15.4154
ENSMUSG00000090061	60.8718	14.0418	2.10555	0.000338325	0.0122154	Nwd2	5	63649102	63810546	+	10428	protein_coding	NACHT and WD repeat domain containing 2 [Source:MGI Symbol;Acc:MGI:1920464]	-	57	15	0.332146	0.0775117
ENSMUSG00000020182	10.6839	51.5011	-2.25681	0.000339042	0.0122218	Ddc	11	11814101	11898144	-	4461	protein_coding	dopa decarboxylase [Source:MGI Symbol;Acc:MGI:94876]	-	10	55	0.136214	0.664367
ENSMUSG00000018459	218.91	69.2943	1.65761	0.000340358	0.0122456	Slc13a3	2	165405028	165473230	-	5215	protein_coding	solute carrier family 13 (sodium-dependent dicarboxylate transporter), member 3 [Source:MGI Symbol;Acc:MGI:2149635]	-	205	74	2.38866	0.764636
ENSMUSG00000095794	4.27702	29.962	-2.77511	0.000342416	0.0122456	Igkv6-17	6	70371439	70371993	+	377	IG_V_gene	immunoglobulin kappa variable 6-17 [Source:MGI Symbol;Acc:MGI:1330833]	-	4	32	0.644724	4.57389
ENSMUSG00000097740	4.27702	29.962	-2.77511	0.000342416	0.0122456	E030044B06Rik	19	40868386	40874071	+	1266	lincRNA	RIKEN cDNA E030044B06 gene [Source:MGI Symbol;Acc:MGI:2686464]	-	4	32	0.191991	1.36205
ENSMUSG00000112501	29.9048	3.74043	2.95546	0.000342416	0.0122456	Gm33091	10	95134290	95136874	-	748	lincRNA	predicted gene, 33091 [Source:MGI Symbol;Acc:MGI:5592250]	-	28	4	2.27463	0.288161
ENSMUSG00000052435	29.9048	3.74043	2.95546	0.000342416	0.0122456	Cebpe	14	54710360	54712174	-	1241	protein_coding	CCAAT/enhancer binding protein (C/EBP), epsilon [Source:MGI Symbol;Acc:MGI:103572]	C/EBP	28	4	1.37101	0.173686
ENSMUSG00000017002	1690.38	589.041	1.52069	0.000344629	0.0123052	Slpi	2	164354070	164389095	-	1180	protein_coding	secretory leukocyte peptidase inhibitor [Source:MGI Symbol;Acc:MGI:109297]	-	1583	629	81.5181	28.7241
ENSMUSG00000031137	2.14143	22.4702	-3.3217	0.000348534	0.012425	Fgf13	X	59062145	59568071	-	4019	protein_coding	fibroblast growth factor 13 [Source:MGI Symbol;Acc:MGI:109178]	-	2	24	0.030239	0.321788
ENSMUSG00000033715	8539.42	3021.08	1.49903	0.00035717	0.0127128	Akr1c14	13	4049011	4090688	+	3239	protein_coding	aldo-keto reductase family 1, member C14 [Source:MGI Symbol;Acc:MGI:2145458]	-	7997	3226	150.028	53.6699
ENSMUSG00000002233	3729.93	1316.69	1.50214	0.000361931	0.0128619	Rhoc	3	104788375	104794459	+	1618	protein_coding	ras homolog family member C [Source:MGI Symbol;Acc:MGI:106028]	-	3493	1406	131.182	46.8257
ENSMUSG00000031504	694.093	237.861	1.54447	0.000365826	0.0129799	Rab20	8	11453518	11478710	-	1392	protein_coding	RAB20, member RAS oncogene family [Source:MGI Symbol;Acc:MGI:102789]	-	650	254	28.3746	9.83268
ENSMUSG00000039760	28.837	103.944	-1.84567	0.000368252	0.0130455	Il22ra2	10	19621998	19634681	+	2498	protein_coding	interleukin 22 receptor, alpha 2 [Source:MGI Symbol;Acc:MGI:2665114]	-	27	111	0.65679	2.39446
ENSMUSG00000079419	1205.58	420.475	1.51934	0.000370857	0.0131172	Ms4a6c	19	11469366	11482192	+	2050	protein_coding	membrane-spanning 4-domains, subfamily A, member 6C [Source:MGI Symbol;Acc:MGI:2385644]	-	1129	449	33.4653	11.8024
ENSMUSG00000116702	33.1083	5.61343	2.53234	0.000372105	0.0131407	AC241886.2	17	7429287	7430242	-	956	processed_pseudogene	G protein-coupled receptor 31, D17Leh66b region (Gpr31b) pseudogene	-	31	6	1.97042	0.338198
ENSMUSG00000056073	1.07364	18.7242	-3.98277	0.000376589	0.0132783	Grik2	10	49094833	49788766	-	13246	protein_coding	glutamate receptor, ionotropic, kainate 2 (beta 2) [Source:MGI Symbol;Acc:MGI:95815]	-	1	20	0.00458744	0.0813622
ENSMUSG00000102051	807.283	279.066	1.53201	0.000379716	0.0133459	I830127L07Rik	15	75131377	75135128	-	798	transcribed_unprocessed_pseudogene	RIKEN cDNA I830127L07 gene [Source:MGI Symbol;Acc:MGI:3612406]	-	756	298	57.5671	20.1229
ENSMUSG00000030748	10675.1	3797.43	1.49112	0.000380251	0.0133459	Il4ra	7	125552120	125579474	+	6002	protein_coding	interleukin 4 receptor, alpha [Source:MGI Symbol;Acc:MGI:105367]	-	9997	4055	101.211	36.4059
ENSMUSG00000035863	293.658	848.447	-1.53032	0.000380282	0.0133459	Palm	10	79793572	79820896	+	5655	protein_coding	paralemmin [Source:MGI Symbol;Acc:MGI:1261814]	-	275	906	2.95499	8.63322
ENSMUSG00000020651	115.331	33.708	1.77055	0.000384783	0.0134829	Slc26a4	12	31519827	31559969	-	3109	protein_coding	solute carrier family 26, member 4 [Source:MGI Symbol;Acc:MGI:1346029]	-	108	36	2.11085	0.623963
ENSMUSG00000021125	446.357	151.705	1.55608	0.000396939	0.0138873	Arg2	12	79130777	79156301	+	1428	protein_coding	arginase type II [Source:MGI Symbol;Acc:MGI:1330806]	-	418	162	17.787	6.11314
ENSMUSG00000070868	14.9552	62.7389	-2.06026	0.000398109	0.0139067	Skint3	4	112232245	112300468	+	3843	protein_coding	selection and upkeep of intraepithelial T cells 3 [Source:MGI Symbol;Acc:MGI:3045331]	-	14	67	0.221367	0.939467
ENSMUSG00000049184	41.6509	139.53	-1.74138	0.000402668	0.0140419	Purg	8	33386325	33417467	+	1975	protein_coding	purine-rich element binding protein G [Source:MGI Symbol;Acc:MGI:1922279]	-	39	149	1.19992	4.06534
ENSMUSG00000047230	123.874	36.5174	1.75847	0.000404237	0.0140419	Cldn2	X	139800828	139811386	+	3325	protein_coding	claudin 2 [Source:MGI Symbol;Acc:MGI:1276110]	-	116	39	2.11993	0.632048
ENSMUSG00000001027	6.41265	38.3904	-2.5601	0.000404469	0.0140419	Scn4a	11	106318592	106353288	-	7041	protein_coding	sodium channel, voltage-gated, type IV, alpha [Source:MGI Symbol;Acc:MGI:98250]	-	6	41	0.0517812	0.313781
ENSMUSG00000097915	6.41265	38.3904	-2.5601	0.000404469	0.0140419	A330009N23Rik	15	101221195	101225186	-	1772	antisense	RIKEN cDNA A330009N23 gene [Source:MGI Symbol;Acc:MGI:2443491]	-	6	41	0.205751	1.2468
ENSMUSG00000069378	117.467	353.048	-1.58668	0.000405198	0.0140456	Prdm6	18	53464546	53575907	+	2895	protein_coding	PR domain containing 6 [Source:MGI Symbol;Acc:MGI:2684938]	zf-C2H2	110	377	2.30887	7.0173
ENSMUSG00000022217	61.9396	195.719	-1.65804	0.000409711	0.0141803	Emc9	14	55581516	55585302	-	2465	protein_coding	ER membrane protein complex subunit 9 [Source:MGI Symbol;Acc:MGI:1934682]	-	58	209	1.42977	4.56885
ENSMUSG00000086843	11.7518	53.3741	-2.17223	0.000411285	0.0142044	E030013I19Rik	2	12300946	12312315	+	3769	antisense	RIKEN cDNA E030013I19 gene [Source:MGI Symbol;Acc:MGI:2443735]	-	11	57	0.177346	0.814941
ENSMUSG00000039155	7.48047	42.1363	-2.47553	0.000411667	0.0142044	Cdh26	2	178430531	178487366	+	3012	protein_coding	cadherin-like 26 [Source:MGI Symbol;Acc:MGI:2685856]	-	7	45	0.141221	0.805072
ENSMUSG00000010760	3.20922	26.2161	-2.98478	0.000419448	0.0143849	Phlda2	7	143501545	143503150	-	1121	protein_coding	pleckstrin homology like domain, family A, member 2 [Source:MGI Symbol;Acc:MGI:1202307]	-	3	28	0.162619	1.34595
ENSMUSG00000094694	3.20922	26.2161	-2.98478	0.000419448	0.0143849	Ighv1-9	12	114583569	114584002	-	351	IG_V_gene	immunoglobulin heavy variable V1-9 [Source:MGI Symbol;Acc:MGI:4439621]	-	3	28	0.519361	4.29861
ENSMUSG00000063535	3.20922	25.2796	-2.93256	0.000419448	0.0143849	Zfp773	7	7127073	7136755	-	6598	protein_coding	zinc finger protein 773 [Source:MGI Symbol;Acc:MGI:1923623]	zf-C2H2	3	27	0.0276289	0.22051
ENSMUSG00000076672	3.20922	25.2796	-2.93256	0.000419448	0.0143849	Ighv3-6	12	114288152	114288582	-	350	IG_V_gene	immunoglobulin heavy variable 3-6 [Source:MGI Symbol;Acc:MGI:4439856]	-	3	27	0.520845	4.15693
ENSMUSG00000072620	5315.65	1902.92	1.48196	0.000421955	0.0144489	Slfn2	11	83065112	83070678	+	1664	protein_coding	schlafen 2 [Source:MGI Symbol;Acc:MGI:1313258]	-	4978	2032	181.784	65.8033
ENSMUSG00000021123	215.707	69.2943	1.63635	0.000423999	0.0144969	Rdh12	12	79208914	79222665	+	2967	protein_coding	retinol dehydrogenase 12 [Source:MGI Symbol;Acc:MGI:1925224]	-	202	74	4.13703	1.34398
ENSMUSG00000020577	2133.52	5955.08	-1.48083	0.00042485	0.014504	Tspan13	12	36014557	36042500	-	2474	protein_coding	tetraspanin 13 [Source:MGI Symbol;Acc:MGI:1913359]	-	1998	6359	49.074	138.505
ENSMUSG00000068263	26.7013	96.4522	-1.84843	0.000425695	0.0145109	Efcc1	6	87730869	87755908	+	4053	protein_coding	EF hand and coiled-coil domain containing 1 [Source:MGI Symbol;Acc:MGI:3611451]	-	25	103	0.374816	1.36942
ENSMUSG00000031610	76.8892	20.5972	1.89348	0.000427894	0.0145639	Scrg1	8	57455923	57477585	+	700	protein_coding	scrapie responsive gene 1 [Source:MGI Symbol;Acc:MGI:1328308]	-	72	22	6.25014	1.69357
ENSMUSG00000051817	67.2788	211.639	-1.65172	0.000428886	0.0145757	Sox12	2	152393611	152398063	-	4453	protein_coding	SRY (sex determining region Y)-box 12 [Source:MGI Symbol;Acc:MGI:98360]	HMG	63	226	0.859692	2.73485
ENSMUSG00000057606	103.585	311.843	-1.58895	0.000434952	0.0147596	Colq	14	31523082	31591343	-	3803	protein_coding	collagen-like tail subunit (single strand of homotrimer) of asymmetric acetylcholinesterase [Source:MGI Symbol;Acc:MGI:1338761]	-	97	333	1.54989	4.7184
ENSMUSG00000040061	152.705	447.633	-1.55086	0.000437568	0.0148261	Plcb2	2	118707517	118728438	-	6597	protein_coding	phospholipase C, beta 2 [Source:MGI Symbol;Acc:MGI:107465]	-	143	478	1.31718	3.90444
ENSMUSG00000085882	83.2962	255.654	-1.61654	0.000441791	0.0149441	2610507I01Rik	11	59199836	59202385	-	1360	processed_transcript	RIKEN cDNA 2610507I01 gene [Source:MGI Symbol;Acc:MGI:1919453]	-	78	273	3.48507	10.8169
ENSMUSG00000004098	24.5657	90.8333	-1.88167	0.000442375	0.0149441	Col5a3	9	20770050	20815067	-	6809	protein_coding	collagen, type V, alpha 3 [Source:MGI Symbol;Acc:MGI:1858212]	-	23	97	0.205258	0.767654
ENSMUSG00000025059	747.485	262.209	1.51084	0.00046409	0.0156542	Gk	X	85701937	85776819	-	7743	protein_coding	glycerol kinase [Source:MGI Symbol;Acc:MGI:106594]	-	700	280	5.49344	1.94861
ENSMUSG00000074575	4.27702	29.0255	-2.7295	0.000466301	0.0156585	Kcng1	2	168260117	168281736	-	4508	protein_coding	potassium voltage-gated channel, subfamily G, member 1 [Source:MGI Symbol;Acc:MGI:3616086]	-	4	31	0.0539177	0.370557
ENSMUSG00000061540	28.837	4.67693	2.59062	0.000466301	0.0156585	Orm2	4	63362449	63365878	+	775	protein_coding	orosomucoid 2 [Source:MGI Symbol;Acc:MGI:97444]	-	27	5	2.11698	0.347653
ENSMUSG00000021509	28.837	4.67693	2.59062	0.000466301	0.0156585	Slc25a48	13	56438355	56474239	+	3374	protein_coding	solute carrier family 25, member 48 [Source:MGI Symbol;Acc:MGI:2145373]	-	27	5	0.486266	0.079855
ENSMUSG00000031292	388.695	1095.68	-1.49484	0.000473345	0.0158715	Cdkl5	X	160771923	160994704	-	14331	protein_coding	cyclin-dependent kinase-like 5 [Source:MGI Symbol;Acc:MGI:1278336]	-	364	1170	1.54341	4.39933
ENSMUSG00000024786	59.804	14.0418	2.08007	0.000480429	0.0160851	Majin	19	6184388	6224225	+	1641	protein_coding	membrane anchored junction protein [Source:MGI Symbol;Acc:MGI:1923913]	-	56	15	2.07365	0.492561
ENSMUSG00000066319	40.5831	134.848	-1.72955	0.000483794	0.0161738	Rtp3	9	110984935	110990583	-	3057	protein_coding	receptor transporter protein 3 [Source:MGI Symbol;Acc:MGI:2446841]	-	38	144	0.755342	2.53831
ENSMUSG00000024440	228.521	652.722	-1.51368	0.000489293	0.0163168	Pcdh12	18	38267092	38284402	-	6055	protein_coding	protocadherin 12 [Source:MGI Symbol;Acc:MGI:1855700]	-	214	697	2.14761	6.20292
ENSMUSG00000035004	1126.56	401.745	1.48726	0.000489517	0.0163168	Igsf6	7	121064067	121074572	-	2175	protein_coding	immunoglobulin superfamily, member 6 [Source:MGI Symbol;Acc:MGI:1891393]	-	1055	429	29.4746	10.6286
ENSMUSG00000022074	250.945	83.3415	1.5887	0.000490423	0.016319	Tnfrsf10b	14	69767472	69784411	+	5451	protein_coding	tumor necrosis factor receptor superfamily, member 10b [Source:MGI Symbol;Acc:MGI:1341090]	-	235	89	2.61967	0.879814
ENSMUSG00000044258	4507.3	1632.28	1.4653	0.00049103	0.016319	Ctla2a	13	60934155	60936625	-	2108	protein_coding	cytotoxic T lymphocyte-associated protein 2 alpha [Source:MGI Symbol;Acc:MGI:88554]	-	4221	1743	121.675	44.5558
ENSMUSG00000074417	132.416	40.2633	1.71418	0.000492926	0.0163579	Gm14548	7	3884242	3898120	-	2128	protein_coding	predicted gene 14548 [Source:MGI Symbol;Acc:MGI:3709645]	-	124	43	3.54083	1.08887
ENSMUSG00000031870	29.9048	103.944	-1.79343	0.000499773	0.0165608	Pgr	9	8899833	8968611	+	8546	protein_coding	progesterone receptor [Source:MGI Symbol;Acc:MGI:97567]	ESR-like	28	111	0.19909	0.699902
ENSMUSG00000096464	2.14143	21.5337	-3.26065	0.000506526	0.0167599	Ighv2-2	12	113588267	113588702	-	352	IG_V_gene	immunoglobulin heavy variable 2-2 [Source:MGI Symbol;Acc:MGI:4439894]	-	2	23	0.345257	3.52097
ENSMUSG00000061353	1291.01	3559.56	-1.46312	0.000509686	0.016836	Cxcl12	6	117168535	117181367	+	8176	protein_coding	chemokine (C-X-C motif) ligand 12 [Source:MGI Symbol;Acc:MGI:103556]	-	1209	3801	8.98547	25.0515
ENSMUSG00000021322	371.609	127.356	1.54391	0.000510317	0.016836	Aoah	13	20794113	21036617	+	5925	protein_coding	acyloxyacyl hydrolase [Source:MGI Symbol;Acc:MGI:1350928]	-	348	136	3.569	1.23688
ENSMUSG00000036551	28.837	101.135	-1.80619	0.000511143	0.0168386	Akap14	X	37150698	37168842	-	1792	protein_coding	A kinase (PRKA) anchor protein 14 [Source:MGI Symbol;Acc:MGI:3618288]	-	27	108	0.915548	3.2476
ENSMUSG00000087129	1.38778e-17	14.0418	-6.82807	0.000517265	0.016966	Gm16316	2	163685004	163692279	-	3393	antisense	predicted gene 16316 [Source:MGI Symbol;Acc:MGI:3826530]	-	0	15	0	0.238224
ENSMUSG00000117286	1.38778e-17	14.0418	-6.82807	0.000517265	0.016966	Gm1043	5	37085370	37229547	+	13507	protein_coding	predicted 1043 [Source:NCBI gene;Acc:381634]	-	0	15	0	0.0598425
ENSMUSG00000084869	13.8874	1.38778e-17	6.81113	0.000517265	0.016966	Gm13063	4	132048178	132048961	+	669	lincRNA	predicted gene 13063 [Source:MGI Symbol;Acc:MGI:3649474]	-	13	0	1.18079	0
ENSMUSG00000085531	41.6509	8.4229	2.28795	0.000521035	0.0170547	Slc36a3os	11	55137044	55140193	+	520	antisense	solute carrier family 36 (proton/amino acid symporter), member 3, opposite strand [Source:MGI Symbol;Acc:MGI:3651340]	-	39	9	4.55739	0.932645
ENSMUSG00000034324	57.6683	180.736	-1.64609	0.00052148	0.0170547	Tmem132c	5	127241808	127565793	+	5850	protein_coding	transmembrane protein 132C [Source:MGI Symbol;Acc:MGI:2443061]	-	54	193	0.56091	1.77778
ENSMUSG00000021198	44.8544	144.213	-1.68235	0.000528349	0.0172543	Unc79	12	102948859	103184065	+	14265	protein_coding	unc-79 homolog [Source:MGI Symbol;Acc:MGI:2684729]	-	42	154	0.178909	0.581736
ENSMUSG00000071715	1269.65	456.061	1.47686	0.000529866	0.0172719	Ncf4	15	78244801	78262580	+	2020	protein_coding	neutrophil cytosolic factor 4 [Source:MGI Symbol;Acc:MGI:109186]	-	1189	487	35.7673	12.9914
ENSMUSG00000090222	32.0405	108.626	-1.75778	0.000530419	0.0172719	Ifi203-ps	1	173776529	173798270	-	2556	unprocessed_pseudogene	interferon activated gene 203, pseudogene [Source:MGI Symbol;Acc:MGI:3840117]	-	30	116	0.713207	2.44554
ENSMUSG00000041117	83.2962	251.908	-1.59526	0.000532371	0.0173105	Ccdc8	7	16992708	16997516	+	4809	protein_coding	coiled-coil domain containing 8 [Source:MGI Symbol;Acc:MGI:3612184]	-	78	269	0.985587	3.01422
ENSMUSG00000034634	71.5501	219.131	-1.61323	0.000535418	0.0173845	Ly6d	15	74762056	74763620	-	744	protein_coding	lymphocyte antigen 6 complex, locus D [Source:MGI Symbol;Acc:MGI:96881]	-	67	234	5.47214	16.9481
ENSMUSG00000045502	364.135	125.483	1.53596	0.000536217	0.0173854	Hcar2	5	123863570	123865499	-	1930	protein_coding	hydroxycarboxylic acid receptor 2 [Source:MGI Symbol;Acc:MGI:1933383]	-	341	134	10.7362	3.74132
ENSMUSG00000058966	50.1935	161.069	-1.67986	0.000548876	0.0177703	Fam57b	7	126797668	126830219	+	3935	protein_coding	family with sequence similarity 57, member B [Source:MGI Symbol;Acc:MGI:1916202]	-	47	172	0.725786	2.35538
ENSMUSG00000040253	4908.81	1796.17	1.45038	0.000554932	0.0179407	Gbp7	3	142530342	142550149	+	5614	protein_coding	guanylate binding protein 7 [Source:MGI Symbol;Acc:MGI:2444421]	-	4597	1918	49.7574	18.41
ENSMUSG00000028885	390.83	135.784	1.52428	0.000558513	0.0180306	Smpdl3b	4	132732966	132757252	-	2006	protein_coding	sphingomyelin phosphodiesterase, acid-like 3B [Source:MGI Symbol;Acc:MGI:1916022]	-	366	145	11.0868	3.89506
ENSMUSG00000015224	41.6509	135.784	-1.70216	0.000560961	0.0180838	Cyp2j9	4	96568429	96591578	-	3337	protein_coding	cytochrome P450, family 2, subfamily j, polypeptide 9 [Source:MGI Symbol;Acc:MGI:1921769]	-	39	145	0.710172	2.34147
ENSMUSG00000076608	1.07364	17.7878	-3.90927	0.000575412	0.0184968	Igkj5	6	70723886	70723927	+	42	IG_J_gene	immunoglobulin kappa joining 5 [Source:MGI Symbol;Acc:MGI:1316738]	-	1	19	1.44679	24.3771
ENSMUSG00000030731	1.07364	17.7878	-3.90927	0.000575412	0.0184968	Syt3	7	44384102	44400187	+	3118	protein_coding	synaptotagmin III [Source:MGI Symbol;Acc:MGI:99665]	-	1	19	0.0194885	0.328363
ENSMUSG00000037242	46282.8	17063.6	1.43955	0.000581452	0.0186644	Clic4	4	135213969	135272814	-	6572	protein_coding	chloride intracellular channel 4 (mitochondrial) [Source:MGI Symbol;Acc:MGI:1352754]	-	43343	18221	400.753	149.4
ENSMUSG00000103114	12.8196	54.3106	-2.073	0.000588514	0.0188263	Gm32200	1	191436340	191465048	-	2385	lincRNA	predicted gene, 32200 [Source:MGI Symbol;Acc:MGI:5591359]	-	12	58	0.305737	1.31044
ENSMUSG00000044052	3.20922	24.3431	-2.87839	0.000589	0.0188263	Ccr10	11	101172997	101175443	-	1726	protein_coding	chemokine (C-C motif) receptor 10 [Source:MGI Symbol;Acc:MGI:1096320]	-	3	26	0.105617	0.811727
ENSMUSG00000090236	3.20922	24.3431	-2.87839	0.000589	0.0188263	Car15	16	17835276	17838364	-	1906	protein_coding	carbonic anhydrase 15 [Source:MGI Symbol;Acc:MGI:1931324]	-	3	26	0.0956431	0.735068
ENSMUSG00000027015	111.06	322.144	-1.53541	0.000592315	0.0188813	Cybrd1	2	71117923	71142926	+	5339	protein_coding	cytochrome b reductase 1 [Source:MGI Symbol;Acc:MGI:2654575]	-	104	344	1.18366	3.47197
ENSMUSG00000040841	82.2283	246.289	-1.58132	0.000592395	0.0188813	Six5	7	19094594	19098549	+	3007	protein_coding	sine oculis-related homeobox 5 [Source:MGI Symbol;Acc:MGI:106220]	Homeobox	77	263	1.55601	4.71302
ENSMUSG00000000416	38.4474	126.42	-1.71428	0.000599361	0.0190764	Cttnbp2	6	18366478	18514843	-	8829	protein_coding	cortactin binding protein 2 [Source:MGI Symbol;Acc:MGI:1353467]	-	36	135	0.247769	0.823947
ENSMUSG00000038065	452.764	1246.45	-1.46077	0.000605801	0.0192542	Mturn	6	54681624	54703851	+	5695	protein_coding	maturin, neural progenitor differentiation regulator homolog (Xenopus) [Source:MGI Symbol;Acc:MGI:1915485]	-	424	1331	4.52405	12.5939
ENSMUSG00000028862	4247.82	1566.73	1.43889	0.000616329	0.0195613	Map3k6	4	133240818	133252929	+	4604	protein_coding	mitogen-activated protein kinase kinase kinase 6 [Source:MGI Symbol;Acc:MGI:1855691]	-	3978	1673	52.5031	19.5811
ENSMUSG00000096336	10.6839	48.6917	-2.17609	0.000619733	0.0195926	Igkv1-135	6	67609713	67610508	+	394	IG_V_gene	immunoglobulin kappa variable 1-135 [Source:MGI Symbol;Acc:MGI:3819952]	-	10	52	1.54227	7.11188
ENSMUSG00000024112	17.0909	65.5483	-1.93218	0.000620551	0.0195926	Cacna1h	17	25374285	25433783	-	9763	protein_coding	calcium channel, voltage-dependent, T type, alpha 1H subunit [Source:MGI Symbol;Acc:MGI:1928842]	-	16	70	0.0995846	0.38636
ENSMUSG00000053641	2677.05	985.173	1.44207	0.000620654	0.0195926	Dennd4a	9	64811340	64919667	+	16643	protein_coding	DENN/MADD domain containing 4A [Source:MGI Symbol;Acc:MGI:2142979]	-	2507	1052	9.15331	3.40613
ENSMUSG00000048126	447.425	1230.53	-1.45933	0.000620788	0.0195926	Col6a3	1	90765923	90843971	-	11963	protein_coding	collagen, type VI, alpha 3 [Source:MGI Symbol;Acc:MGI:88461]	-	419	1314	2.12828	5.91878
ENSMUSG00000040809	12267.2	4549.42	1.43102	0.000634249	0.0199895	Chil3	3	106147554	106167564	-	1632	protein_coding	chitinase-like 3 [Source:MGI Symbol;Acc:MGI:1330860]	-	11488	4858	427.74	160.404
ENSMUSG00000026656	1887.92	692.991	1.44571	0.000635932	0.0200137	Fcgr2b	1	170958617	170976547	-	5790	protein_coding	Fc receptor, IgG, low affinity IIb [Source:MGI Symbol;Acc:MGI:95499]	-	1768	740	18.5549	6.88701
ENSMUSG00000098814	4.27702	28.0891	-2.6824	0.000636793	0.0200137	Igkv19-93	6	68736297	68736780	-	363	IG_V_gene	immunoglobulin kappa chain variable 19-93 [Source:MGI Symbol;Acc:MGI:107617]	-	4	30	0.66959	4.4534
ENSMUSG00000021281	2350.29	865.303	1.44142	0.00063903	0.0200561	Tnfaip2	12	111442469	111455018	+	4984	protein_coding	tumor necrosis factor, alpha-induced protein 2 [Source:MGI Symbol;Acc:MGI:104960]	-	2201	924	26.8347	9.99013
ENSMUSG00000056445	8.54829	43.0728	-2.31746	0.00064876	0.0203332	Hoxaas2	6	52165674	52169564	+	3361	processed_transcript	Hoxa cluster antisense RNA 2 [Source:MGI Symbol;Acc:MGI:1913890]	-	8	46	0.144636	0.737508
ENSMUSG00000040896	7.48047	39.3269	-2.3763	0.000660415	0.0206587	Kcnd3	3	105452330	105674002	+	9587	protein_coding	potassium voltage-gated channel, Shal-related family, member 3 [Source:MGI Symbol;Acc:MGI:1928743]	-	7	42	0.0443681	0.236072
ENSMUSG00000085642	30.9726	5.61343	2.4365	0.000660977	0.0206587	3110053B16Rik	12	20874125	20921262	-	2205	transcribed_unprocessed_pseudogene	RIKEN cDNA 3110053B16 gene [Source:MGI Symbol;Acc:MGI:1920435]	-	29	6	0.79918	0.146629
ENSMUSG00000076940	5.34483	33.708	-2.63065	0.0006696	0.0208993	Iglv2	16	19260401	19260859	-	366	IG_V_gene	immunoglobulin lambda variable 2 [Source:MGI Symbol;Acc:MGI:99548]	-	5	36	0.830126	5.30028
ENSMUSG00000054057	37.3796	122.674	-1.71144	0.000671618	0.0209333	A930004D18Rik	2	18025193	18037737	-	3378	protein_coding	RIKEN cDNA A930004D18 gene [Source:MGI Symbol;Acc:MGI:1925190]	-	35	131	0.629598	2.08972
ENSMUSG00000020427	6038.57	2246.61	1.4264	0.000673026	0.0209483	Igfbp3	11	7206086	7213923	-	3130	protein_coding	insulin-like growth factor binding protein 3 [Source:MGI Symbol;Acc:MGI:96438]	-	5655	2399	109.785	41.3012
ENSMUSG00000090086	19.2265	70.2308	-1.86277	0.000676858	0.0210119	AI480526	5	123133723	123141666	-	4725	lincRNA	expressed sequence AI480526 [Source:MGI Symbol;Acc:MGI:2140910]	-	18	75	0.231487	0.855336
ENSMUSG00000090942	373.745	131.102	1.51039	0.000676933	0.0210119	F830016B08Rik	18	60293380	60303016	+	3297	protein_coding	RIKEN cDNA F830016B08 gene [Source:MGI Symbol;Acc:MGI:3588218]	-	350	140	6.45066	2.28816
ENSMUSG00000028525	2498.72	926.175	1.4317	0.000681223	0.021116	Pde4b	4	102087543	102607259	+	10560	protein_coding	phosphodiesterase 4B, cAMP specific [Source:MGI Symbol;Acc:MGI:99557]	-	2340	989	13.465	5.04672
ENSMUSG00000040289	721.857	1951.62	-1.43475	0.000693558	0.0214689	Hey1	3	8663359	8667256	-	3265	protein_coding	hairy/enhancer-of-split related with YRPW motif 1 [Source:MGI Symbol;Acc:MGI:1341800]	bHLH	676	2084	12.5811	34.3947
ENSMUSG00000036931	206.096	69.2943	1.57064	0.000697959	0.0215755	Nfkbid	7	30421732	30428746	+	2346	protein_coding	nuclear factor of kappa light polypeptide gene enhancer in B cells inhibitor, delta [Source:MGI Symbol;Acc:MGI:3041243]	-	193	74	4.99902	1.69973
ENSMUSG00000059657	238.131	81.4685	1.54586	0.000704103	0.0217357	Stfa2l1	16	36156811	36161953	+	419	protein_coding	stefin A2 like 1 [Source:MGI Symbol;Acc:MGI:3524944]	-	223	87	32.3405	11.1888
ENSMUSG00000014776	49.1257	151.705	-1.62446	0.000711031	0.0219196	Nol3	8	105276140	105281939	+	3176	protein_coding	nucleolar protein 3 (apoptosis repressor with CARD domain) [Source:MGI Symbol;Acc:MGI:1925938]	-	46	162	0.880101	2.7486
ENSMUSG00000085395	17.0909	64.6119	-1.91146	0.000726766	0.0223436	Gm13056	4	141278439	141279794	+	564	lincRNA	predicted gene 13056 [Source:MGI Symbol;Acc:MGI:3650725]	-	16	69	1.72384	6.59246
ENSMUSG00000110279	17.0909	64.6119	-1.91146	0.000726766	0.0223436	Gm45552	7	45121917	45124144	+	778	antisense	predicted gene 45552 [Source:MGI Symbol;Acc:MGI:5791388]	-	16	69	1.24967	4.77911
ENSMUSG00000022584	4397.32	1645.39	1.41812	0.00073205	0.0224599	Ly6c2	15	75108158	75111970	-	2740	protein_coding	lymphocyte antigen 6 complex, locus C2 [Source:MGI Symbol;Acc:MGI:3712069]	-	4118	1757	91.3253	34.554
ENSMUSG00000035910	59.804	180.736	-1.59374	0.000735497	0.0224599	Dcdc2a	13	25056004	25210706	+	8284	protein_coding	doublecortin domain containing 2a [Source:MGI Symbol;Acc:MGI:2652818]	-	56	193	0.410774	1.25544
ENSMUSG00000070720	137.755	388.634	-1.49554	0.000735846	0.0224599	Tmem200b	4	131921771	131923140	+	1370	protein_coding	transmembrane protein 200B [Source:MGI Symbol;Acc:MGI:3646343]	-	129	415	5.72169	16.3232
ENSMUSG00000043496	178.333	497.266	-1.47886	0.00073838	0.0224599	Tril	6	53815468	53820830	-	5363	protein_coding	TLR4 interactor with leucine-rich repeats [Source:MGI Symbol;Acc:MGI:1914123]	-	167	531	1.89219	5.33536
ENSMUSG00000097123	2.14143	20.5972	-3.19689	0.000739506	0.0224599	Gm6297	4	40720154	40722398	-	2146	lincRNA	predicted gene 6297 [Source:MGI Symbol;Acc:MGI:3779584]	-	2	22	0.0566312	0.552421
ENSMUSG00000096715	2.14143	20.5972	-3.19689	0.000739506	0.0224599	Igkv3-4	6	70671788	70672377	+	360	IG_V_gene	immunoglobulin kappa variable 3-4 [Source:MGI Symbol;Acc:MGI:1330855]	-	2	22	0.337585	3.29304
ENSMUSG00000076615	2.14143	20.5972	-3.19689	0.000739506	0.0224599	Ighg3	12	113356224	113361232	-	2512	IG_C_gene	Immunoglobulin heavy constant gamma 3 [Source:MGI Symbol;Acc:MGI:2144790]	-	2	22	0.04838	0.471933
ENSMUSG00000098021	2.14143	20.5972	-3.19689	0.000739506	0.0224599	Gm9522	15	39180511	39181436	+	926	processed_pseudogene	predicted gene 9522 [Source:MGI Symbol;Acc:MGI:3779931]	-	2	22	0.131242	1.28023
ENSMUSG00000117239	21.3622	1.8674	3.42667	0.000739506	0.0224599	AC166110.3	17	13341241	13345880	-	4640	transcribed_processed_pseudogene	G protein-coupled receptor 31, D17Leh66b region (Gpr31b) pseudogene	-	20	2	0.261919	0.0232268
ENSMUSG00000041313	976	359.603	1.44013	0.000745024	0.0225971	Slc7a1	5	148327410	148399904	-	11530	protein_coding	solute carrier family 7 (cationic amino acid transporter, y+ system), member 1 [Source:MGI Symbol;Acc:MGI:88117]	-	914	384	4.81695	1.79465
ENSMUSG00000061878	3324.15	1244.58	1.41723	0.000750418	0.0227301	Sphk1	11	116530925	116536674	+	4774	protein_coding	sphingosine kinase 1 [Source:MGI Symbol;Acc:MGI:1316649]	-	3113	1329	39.6234	15.001
ENSMUSG00000042793	73.6857	217.258	-1.55849	0.000751694	0.0227383	Lgr6	1	134983301	135105276	-	6851	protein_coding	leucine-rich repeat-containing G protein-coupled receptor 6 [Source:MGI Symbol;Acc:MGI:2441805]	-	69	232	0.611999	1.82478
ENSMUSG00000029372	494.41	177.926	1.47372	0.000762328	0.0230067	Ppbp	5	90768518	90770063	+	1083	protein_coding	pro-platelet basic protein [Source:MGI Symbol;Acc:MGI:1888712]	-	463	190	25.9781	9.45371
ENSMUSG00000033826	42.7187	134.848	-1.65577	0.000762609	0.0230067	Dnah8	17	30624354	30875264	+	14583	protein_coding	dynein, axonemal, heavy chain 8 [Source:MGI Symbol;Acc:MGI:107714]	-	40	144	0.166674	0.5321
ENSMUSG00000074738	33.1083	107.69	-1.69818	0.000774571	0.0233364	Fndc10	4	155694342	155696481	+	2140	protein_coding	fibronectin type III domain containing 10 [Source:MGI Symbol;Acc:MGI:2444790]	-	31	115	0.880244	2.89575
ENSMUSG00000060703	1685.04	628.374	1.42289	0.000775739	0.0233404	Cd302	2	60251993	60284488	-	1354	protein_coding	CD302 antigen [Source:MGI Symbol;Acc:MGI:1913455]	-	1578	671	70.818	26.7043
ENSMUSG00000032332	263.759	721.085	-1.45056	0.00077698	0.0233466	Col12a1	9	79598991	79718831	-	15228	protein_coding	collagen, type XII, alpha 1 [Source:MGI Symbol;Acc:MGI:88448]	-	247	770	0.98562	2.72474
ENSMUSG00000117310	155.908	51.5011	1.59549	0.000784774	0.0235232	Ptp4a1	1	30940302	30949770	-	4145	protein_coding	protein tyrosine phosphatase 4a1 [Source:NCBI gene;Acc:19243]	-	146	55	2.14034	0.715015
ENSMUSG00000028681	14.9552	58.993	-1.97163	0.000784949	0.0235232	Ptch2	4	117096075	117116101	+	5974	protein_coding	patched 2 [Source:MGI Symbol;Acc:MGI:1095405]	-	14	63	0.142403	0.568267
ENSMUSG00000045871	9.61611	44.9457	-2.21108	0.000785983	0.0235232	Slitrk6	14	110748580	110755149	-	4240	protein_coding	SLIT and NTRK-like family, member 6 [Source:MGI Symbol;Acc:MGI:2443198]	-	9	48	0.128983	0.610032
ENSMUSG00000048387	556.344	202.275	1.45904	0.000789993	0.0236119	Osr1	12	9570116	9581500	+	2066	protein_coding	odd-skipped related transcription factor 1 [Source:MGI Symbol;Acc:MGI:1344424]	zf-C2H2	521	216	15.3237	5.63379
ENSMUSG00000026393	8101.61	3058.54	1.40532	0.00079452	0.0237158	Nek7	1	138482875	138620141	-	7376	protein_coding	NIMA (never in mitosis gene a)-related expressed kinase 7 [Source:MGI Symbol;Acc:MGI:1890645]	-	7587	3266	62.5035	23.8601
ENSMUSG00000040584	679.144	1815.83	-1.41869	0.000796622	0.0237471	Abcb1a	5	8660077	8748575	+	5480	protein_coding	ATP-binding cassette, sub-family B (MDR/TAP), member 1A [Source:MGI Symbol;Acc:MGI:97570]	-	636	1939	7.05232	19.0667
ENSMUSG00000092274	2417.57	6402.72	-1.40509	0.000803745	0.0239278	Neat1	19	5824708	5845478	-	20771	lincRNA	nuclear paraspeckle assembly transcript 1 (non-protein coding) [Source:MGI Symbol;Acc:MGI:1914211]	-	2264	6837	6.6233	17.7372
ENSMUSG00000042379	206.096	564.693	-1.45365	0.000816422	0.0242732	Esm1	13	113209659	113218098	+	2097	protein_coding	endothelial cell-specific molecule 1 [Source:MGI Symbol;Acc:MGI:1918940]	-	193	603	5.59261	15.4952
ENSMUSG00000071637	10899.3	4128	1.40069	0.000819577	0.024335	Cebpd	16	15887286	15891031	+	3746	protein_coding	CCAAT/enhancer binding protein (C/EBP), delta [Source:MGI Symbol;Acc:MGI:103573]	-	10207	4408	165.572	63.409
ENSMUSG00000031904	939.693	348.366	1.43123	0.000821741	0.0243672	Slc7a6	8	106168857	106198706	+	4570	protein_coding	solute carrier family 7 (cationic amino acid transporter, y+ system), member 6 [Source:MGI Symbol;Acc:MGI:2142598]	-	880	372	11.701	4.38636
ENSMUSG00000034685	82.2283	239.734	-1.54242	0.000826012	0.0244617	Fam171a2	11	102436981	102447682	-	3119	protein_coding	family with sequence similarity 171, member A2 [Source:MGI Symbol;Acc:MGI:2448496]	-	77	256	1.50014	4.42285
ENSMUSG00000038721	3.20922	23.4067	-2.8221	0.000829981	0.0245096	Hoxb7	11	96286623	96290162	+	1544	protein_coding	homeobox B7 [Source:MGI Symbol;Acc:MGI:96188]	Homeobox	3	25	0.118067	0.872509
ENSMUSG00000078612	24.5657	2.80392	3.07259	0.000829981	0.0245096	Fyb2	4	104913456	105016863	+	3136	protein_coding	FYN binding protein 2 [Source:MGI Symbol;Acc:MGI:2685466]	-	23	3	0.445663	0.0515493
ENSMUSG00000036912	186.875	63.6754	1.55124	0.000830891	0.0245096	Piwil4	9	14696230	14740733	-	5385	protein_coding	piwi-like RNA-mediated gene silencing 4 [Source:MGI Symbol;Acc:MGI:3041167]	-	175	68	1.97473	0.680457
ENSMUSG00000049148	39.5153	8.4229	2.21224	0.00083827	0.024695	Plcxd3	15	4375491	4575553	+	5042	protein_coding	phosphatidylinositol-specific phospholipase C, X domain containing 3 [Source:MGI Symbol;Acc:MGI:2442605]	-	37	9	0.445917	0.0961871
ENSMUSG00000034810	2612.98	6890.62	-1.3989	0.000843721	0.0248232	Scn7a	2	66673425	66784914	-	7338	protein_coding	sodium channel, voltage-gated, type VII, alpha [Source:MGI Symbol;Acc:MGI:102965]	-	2447	7358	20.2634	54.033
ENSMUSG00000068428	26.7013	90.8333	-1.76196	0.000853218	0.0249381	Gmnc	16	26913553	26991652	-	5740	protein_coding	geminin coiled-coil domain containing [Source:MGI Symbol;Acc:MGI:2685452]	-	25	97	0.264657	0.91062
ENSMUSG00000105377	1.38778e-17	13.1053	-6.72944	0.00085757	0.0249381	Gm43148	5	96936813	96937332	+	520	TEC	predicted gene 43148 [Source:MGI Symbol;Acc:MGI:5663285]	-	0	14	0	1.45078
ENSMUSG00000030345	1.38778e-17	13.1053	-6.72944	0.00085757	0.0249381	Dyrk4	6	126876020	126921839	-	2490	protein_coding	dual-specificity tyrosine-(Y)-phosphorylation regulated kinase 4 [Source:MGI Symbol;Acc:MGI:1330292]	-	0	14	0	0.302974
ENSMUSG00000097386	1.38778e-17	13.1053	-6.72944	0.00085757	0.0249381	9130213A22Rik	11	69120054	69122589	-	1581	protein_coding	RIKEN cDNA 9130213A22 gene [Source:MGI Symbol;Acc:MGI:3642718]	-	0	14	0	0.47717
ENSMUSG00000094087	1.38778e-17	13.1053	-6.72944	0.00085757	0.0249381	Ighv1-61	12	115359140	115359572	-	351	IG_V_gene	immunoglobulin heavy variable 1-61 [Source:MGI Symbol;Acc:MGI:4439824]	-	0	14	0	2.14931
ENSMUSG00000105160	1.38778e-17	13.1053	-6.72944	0.00085757	0.0249381	A530030E21Rik	16	19243525	19244834	+	1310	TEC	RIKEN cDNA A530030E21 gene [Source:MGI Symbol;Acc:MGI:2444617]	-	0	14	0	0.575883
ENSMUSG00000025929	12.8196	1.38778e-17	6.69672	0.00085757	0.0249381	Il17a	1	20730905	20734496	+	1171	protein_coding	interleukin 17A [Source:MGI Symbol;Acc:MGI:107364]	-	12	0	0.622701	0
ENSMUSG00000085421	12.8196	1.38778e-17	6.69672	0.00085757	0.0249381	4732490B19Rik	11	113203315	113209669	-	2446	lincRNA	RIKEN cDNA 4732490B19 gene [Source:MGI Symbol;Acc:MGI:2442884]	-	12	0	0.298112	0
ENSMUSG00000085298	12.8196	1.38778e-17	6.69672	0.00085757	0.0249381	F730035M05Rik	12	70227841	70234165	+	1296	lincRNA	RIKEN cDNA F730035M05 gene [Source:MGI Symbol;Acc:MGI:3041236]	-	12	0	0.562641	0
ENSMUSG00000087001	6.41265	35.5809	-2.45084	0.000860935	0.0250037	Gm15475	6	84093772	84107007	-	3757	antisense	predicted gene 15475 [Source:MGI Symbol;Acc:MGI:3705288]	-	6	38	0.0970432	0.545029
ENSMUSG00000048234	1977.62	745.434	1.40745	0.000863286	0.0250146	Rnf149	1	39551296	39577405	-	2838	protein_coding	ring finger protein 149 [Source:MGI Symbol;Acc:MGI:2677438]	-	1852	796	39.6537	15.1139
ENSMUSG00000045333	189.011	64.6119	1.54661	0.000863527	0.0250146	Zfp423	8	87661810	87959595	-	5608	protein_coding	zinc finger protein 423 [Source:MGI Symbol;Acc:MGI:1891217]	zf-C2H2	177	69	1.91788	0.663007
ENSMUSG00000037447	1551.56	583.423	1.41089	0.000868977	0.0251402	Arid5a	1	36307733	36324029	+	12540	protein_coding	AT rich interactive domain 5A (MRF1-like) [Source:MGI Symbol;Acc:MGI:2443039]	ARID	1453	623	7.04082	2.67712
ENSMUSG00000093579	27.7692	3.74043	2.84901	0.000872039	0.0251964	Gm20036	12	101913240	101915335	+	844	processed_transcript	predicted gene, 20036 [Source:MGI Symbol;Acc:MGI:5012221]	-	26	4	1.87192	0.255385
ENSMUSG00000029223	315.015	112.372	1.48601	0.000875097	0.0252525	Uchl1	5	66676091	66687234	+	1632	protein_coding	ubiquitin carboxy-terminal hydrolase L1 [Source:MGI Symbol;Acc:MGI:103149]	-	295	120	10.9839	3.96222
ENSMUSG00000004110	5.34483	32.7715	-2.59016	0.000877744	0.0252965	Cacna1e	1	154390731	154884501	-	25228	protein_coding	calcium channel, voltage-dependent, R type, alpha 1E subunit [Source:MGI Symbol;Acc:MGI:106217]	-	5	35	0.0120432	0.0747588
ENSMUSG00000041757	219.978	597.47	-1.44104	0.000881753	0.025372	Plekha6	1	133164210	133303435	+	12530	protein_coding	pleckstrin homology domain containing, family A member 6 [Source:MGI Symbol;Acc:MGI:2388662]	-	206	638	0.999014	2.74376
ENSMUSG00000076532	1.07364	16.8513	-3.83182	0.000884859	0.025372	Igkv4-91	6	68768555	68769103	-	358	IG_V_gene	immunoglobulin kappa chain variable 4-91 [Source:MGI Symbol;Acc:MGI:3642277]	-	1	18	0.169735	2.70936
ENSMUSG00000058057	1.07364	16.8513	-3.83182	0.000884859	0.025372	Mettl7a3	15	100334929	100340375	+	1652	protein_coding	methyltransferase like 7A3 [Source:MGI Symbol;Acc:MGI:3710670]	-	1	18	0.0367828	0.587137
ENSMUSG00000047197	17.0909	0.930906	4.01946	0.000884859	0.025372	Gjd3	11	98982180	98983016	-	837	protein_coding	gap junction protein, delta 3 [Source:MGI Symbol;Acc:MGI:2384150]	-	16	1	1.16158	0.0643801
ENSMUSG00000030409	234.928	636.802	-1.43819	0.000886858	0.025397	Dmpk	7	19083849	19093821	+	4330	protein_coding	dystrophia myotonica-protein kinase [Source:MGI Symbol;Acc:MGI:94906]	-	220	680	3.08738	8.46249
ENSMUSG00000023078	367.338	132.039	1.4752	0.00088936	0.0254364	Cxcl13	5	95956951	95961068	+	1150	protein_coding	chemokine (C-X-C motif) ligand 13 [Source:MGI Symbol;Acc:MGI:1888499]	-	344	141	18.1767	6.60691
ENSMUSG00000003545	36.3118	117.055	-1.68555	0.000909997	0.0259937	Fosb	7	19302696	19310051	-	6243	protein_coding	FBJ osteosarcoma oncogene B [Source:MGI Symbol;Acc:MGI:95575]	TF_bZIP	34	125	0.330934	1.07893
ENSMUSG00000056749	651.38	241.607	1.43033	0.000914665	0.026094	Nfil3	13	52967209	52981073	-	2026	protein_coding	nuclear factor, interleukin 3, regulated [Source:MGI Symbol;Acc:MGI:109495]	TF_bZIP	610	258	18.2956	6.86211
ENSMUSG00000029603	84.364	242.543	-1.52228	0.000919085	0.0261463	Dtx1	5	120680202	120711927	-	5270	protein_coding	deltex 1, E3 ubiquitin ligase [Source:MGI Symbol;Acc:MGI:1352744]	-	79	259	0.910902	2.6483
ENSMUSG00000038233	21.3622	76.7861	-1.84021	0.00091912	0.0261463	Fam198a	9	121950988	121980209	+	3871	protein_coding	family with sequence similarity 198, member A [Source:MGI Symbol;Acc:MGI:3041196]	-	20	82	0.313951	1.14148
ENSMUSG00000039765	216.775	587.168	-1.43711	0.000919975	0.0261463	Cc2d2a	5	43662346	43740972	+	6809	protein_coding	coiled-coil and C2 domain containing 2A [Source:MGI Symbol;Acc:MGI:1924487]	-	203	627	1.81162	4.96205
ENSMUSG00000053897	13380.9	5119.74	1.38601	0.000921754	0.0261639	Slc39a8	3	135825279	135888572	+	7664	protein_coding	solute carrier family 39 (metal ion transporter), member 8 [Source:MGI Symbol;Acc:MGI:1914797]	-	12531	5467	99.354	38.4389
ENSMUSG00000055301	107.856	302.478	-1.48675	0.000925955	0.0262501	Adh7	3	138217760	138233382	+	3787	protein_coding	alcohol dehydrogenase 7 (class IV), mu or sigma polypeptide [Source:MGI Symbol;Acc:MGI:87926]	-	101	323	1.62062	4.59605
ENSMUSG00000040710	513.63	1361.64	-1.40634	0.000931447	0.0263727	St8sia4	1	95587682	95667571	-	20091	protein_coding	ST8 alpha-N-acetyl-neuraminide alpha-2,8-sialyltransferase 4 [Source:MGI Symbol;Acc:MGI:106018]	-	481	1454	1.45478	3.89978
ENSMUSG00000017493	11580.6	4438.92	1.3834	0.000944313	0.0266714	Igfbp4	11	99041244	99054392	+	4416	protein_coding	insulin-like growth factor binding protein 4 [Source:MGI Symbol;Acc:MGI:96439]	-	10845	4740	149.23	57.8398
ENSMUSG00000030203	2421.84	922.429	1.39246	0.000944362	0.0266714	Dusp16	6	134715468	134792625	-	7798	protein_coding	dual specificity phosphatase 16 [Source:MGI Symbol;Acc:MGI:1917936]	-	2268	985	17.6732	6.8066
ENSMUSG00000003283	2760.34	1052.6	1.39077	0.000946546	0.0266997	Hck	2	153108468	153151441	+	2092	protein_coding	hemopoietic cell kinase [Source:MGI Symbol;Acc:MGI:96052]	-	2585	1124	75.0852	28.9522
ENSMUSG00000032860	641.77	237.861	1.43142	0.000951383	0.0267897	P2ry2	7	100996568	101012866	-	3927	protein_coding	purinergic receptor P2Y, G-protein coupled 2 [Source:MGI Symbol;Acc:MGI:105107]	-	601	254	9.2997	3.48538
ENSMUSG00000017009	7099.99	2720.47	1.38391	0.000952109	0.0267897	Sdc4	2	164424247	164443887	-	2547	protein_coding	syndecan 4 [Source:MGI Symbol;Acc:MGI:1349164]	-	6649	2905	158.629	61.4603
ENSMUSG00000032698	559.547	1477.76	-1.4009	0.000961306	0.0270147	Lmo2	2	103957986	103981878	+	2166	protein_coding	LIM domain only 2 [Source:MGI Symbol;Acc:MGI:102811]	-	524	1578	14.7004	39.2578
ENSMUSG00000031380	212.503	574.994	-1.43558	0.000968733	0.0271652	Vegfd	X	164373378	164402650	+	2408	protein_coding	vascular endothelial growth factor D [Source:MGI Symbol;Acc:MGI:108037]	-	199	614	5.02171	13.7401
ENSMUSG00000036144	58.7362	173.244	-1.55864	0.000969067	0.0271652	Meox2	12	37108540	37179534	+	2360	protein_coding	mesenchyme homeobox 2 [Source:MGI Symbol;Acc:MGI:103219]	Homeobox	55	185	1.41614	4.22413
ENSMUSG00000073988	239.199	84.278	1.50348	0.000981113	0.0274687	Ttpa	4	20007938	20030785	+	3488	protein_coding	tocopherol (alpha) transfer protein [Source:MGI Symbol;Acc:MGI:1354168]	-	224	90	3.90236	1.39041
ENSMUSG00000053199	137.755	378.333	-1.4568	0.000995717	0.0278431	Arhgap20	9	51765337	51853856	+	12685	protein_coding	Rho GTPase activating protein 20 [Source:MGI Symbol;Acc:MGI:2445175]	-	129	404	0.617952	1.7162
ENSMUSG00000019775	63.0075	16.8513	1.89429	0.000998515	0.0278867	Rgs17	10	5825663	5922400	-	8298	protein_coding	regulator of G-protein signaling 17 [Source:MGI Symbol;Acc:MGI:1927469]	-	59	18	0.43205	0.11689
ENSMUSG00000056900	22.43	78.6591	-1.80493	0.00100467	0.0280239	Usp13	3	32817546	32938071	+	7599	protein_coding	ubiquitin specific peptidase 13 (isopeptidase T-3) [Source:MGI Symbol;Acc:MGI:1919857]	-	21	84	0.167926	0.595662
ENSMUSG00000041351	3271.83	1255.82	1.38137	0.00100902	0.0281104	Rap1gap	4	137664726	137729861	+	6429	protein_coding	Rap1 GTPase-activating protein [Source:MGI Symbol;Acc:MGI:109338]	-	3064	1341	28.9601	11.2399
ENSMUSG00000025017	1329.45	505.695	1.39425	0.00101317	0.0281914	Pik3ap1	19	41274218	41385070	-	2615	protein_coding	phosphoinositide-3-kinase adaptor protein 1 [Source:MGI Symbol;Acc:MGI:1933177]	-	1245	540	28.9303	11.1275
ENSMUSG00000021109	3347.64	1285.78	1.3804	0.00101545	0.0282201	Hif1a	12	73901375	73947530	+	5896	protein_coding	hypoxia inducible factor 1, alpha subunit [Source:MGI Symbol;Acc:MGI:106918]	-	3135	1373	32.3099	12.5485
ENSMUSG00000115970	8.54829	40.2633	-2.22046	0.00101927	0.0282677	8430426J06Rik	15	81242657	81312866	-	1712	lincRNA	RIKEN cDNA 8430426J06 gene [Source:MGI Symbol;Acc:MGI:1925352]	-	8	43	0.28395	1.35345
ENSMUSG00000049001	376.949	996.411	-1.40211	0.00101967	0.0282677	Ndnf	6	65671590	65712326	+	10114	protein_coding	neuron-derived neurotrophic factor [Source:MGI Symbol;Acc:MGI:1915419]	-	353	1064	2.12084	5.66886
ENSMUSG00000097184	12.8196	51.5011	-1.99656	0.00102772	0.0283861	4632428C04Rik	16	30008667	30021430	+	2428	lincRNA	RIKEN cDNA 4632428C04 gene [Source:MGI Symbol;Acc:MGI:1921600]	-	12	55	0.300322	1.22065
ENSMUSG00000040016	52.3292	13.1053	1.98649	0.00102772	0.0283861	Ptger3	3	157566892	157645888	+	5688	protein_coding	prostaglandin E receptor 3 (subtype EP3) [Source:MGI Symbol;Acc:MGI:97795]	-	49	14	0.52347	0.132631
ENSMUSG00000028602	52.3292	13.1053	1.98649	0.00102772	0.0283861	Tnfrsf8	4	145267137	145315164	-	3459	protein_coding	tumor necrosis factor receptor superfamily, member 8 [Source:MGI Symbol;Acc:MGI:99908]	-	49	14	0.860797	0.2181
ENSMUSG00000051116	35.244	112.372	-1.66964	0.00103452	0.0285293	Gm8121	5	57608569	57609067	+	499	processed_pseudogene	predicted pseudogene 8121 [Source:MGI Symbol;Acc:MGI:3645325]	-	33	120	4.01854	12.9586
ENSMUSG00000028238	401.509	147.022	1.44855	0.00103543	0.0285293	Atp6v0d2	4	19876841	19922605	-	2716	protein_coding	ATPase, H+ transporting, lysosomal V0 subunit D2 [Source:MGI Symbol;Acc:MGI:1924415]	-	376	157	8.41227	3.11492
ENSMUSG00000026121	1864.43	714.53	1.3835	0.00105327	0.0289855	Sema4c	1	36548639	36558349	-	4593	protein_coding	sema domain, immunoglobulin domain (Ig), transmembrane domain (TM) and short cytoplasmic domain, (semaphorin) 4C [Source:MGI Symbol;Acc:MGI:109252]	-	1746	763	23.0995	8.9517
ENSMUSG00000033276	74.7536	213.512	-1.51269	0.00106385	0.0292411	Stk36	1	74601445	74636894	+	6437	protein_coding	serine/threonine kinase 36 [Source:MGI Symbol;Acc:MGI:1920831]	-	70	228	0.6608	1.90866
ENSMUSG00000001095	38.4474	8.4229	2.17284	0.0010655	0.0292507	Slc13a2	11	78397087	78422217	-	2412	protein_coding	solute carrier family 13 (sodium-dependent dicarboxylate transporter), member 2 [Source:MGI Symbol;Acc:MGI:1276558]	-	36	9	0.906944	0.201068
ENSMUSG00000022123	328.896	869.049	-1.4015	0.00107234	0.0293856	Scel	14	103513342	103612797	+	2503	protein_coding	sciellin [Source:MGI Symbol;Acc:MGI:1891228]	-	308	928	7.47731	19.9786
ENSMUSG00000048368	59.804	174.18	-1.54047	0.00107302	0.0293856	Omd	13	49582462	49592822	+	2249	protein_coding	osteomodulin [Source:MGI Symbol;Acc:MGI:1350918]	-	56	186	1.51305	4.45657
ENSMUSG00000025489	20.2944	1.8674	3.35311	0.00108459	0.0296573	Ifitm5	7	140948958	140950291	-	765	protein_coding	interferon induced transmembrane protein 5 [Source:MGI Symbol;Acc:MGI:1934923]	-	19	2	1.5092	0.140879
ENSMUSG00000023913	2475.23	954.269	1.37497	0.00108646	0.0296573	Pla2g7	17	43568098	43612201	+	2905	protein_coding	phospholipase A2, group VII (platelet-activating factor acetylhydrolase, plasma) [Source:MGI Symbol;Acc:MGI:1351327]	-	2318	1019	48.4867	18.9019
ENSMUSG00000032649	143.094	388.634	-1.44073	0.00108688	0.0296573	Colgalt2	1	152399830	152510695	+	4245	protein_coding	collagen beta(1-O)galactosyltransferase 2 [Source:MGI Symbol;Acc:MGI:2138232]	-	134	415	1.91815	5.26802
ENSMUSG00000026773	7114.94	2760.74	1.36575	0.00110442	0.0300995	Pfkfb3	2	11471433	11554077	-	7561	protein_coding	6-phosphofructo-2-kinase/fructose-2,6-biphosphatase 3 [Source:MGI Symbol;Acc:MGI:2181202]	-	6663	2948	53.5483	21.01
ENSMUSG00000054383	18.1587	64.6119	-1.82461	0.00111032	0.0302237	Pnma1	12	84146131	84148489	-	2359	protein_coding	paraneoplastic antigen MA1 [Source:MGI Symbol;Acc:MGI:2180564]	-	17	69	0.437901	1.57615
ENSMUSG00000037443	3576.16	1385.05	1.36838	0.00111487	0.0303109	Cep85	4	134129858	134187112	-	5269	protein_coding	centrosomal protein 85 [Source:MGI Symbol;Acc:MGI:1917262]	-	3349	1479	38.6227	15.1258
ENSMUSG00000037754	1127.63	2914.32	-1.36978	0.00112213	0.0304716	Ppp1r16b	2	158665398	158766334	+	8844	protein_coding	protein phosphatase 1, regulatory subunit 16B [Source:MGI Symbol;Acc:MGI:2151841]	-	1056	3112	7.25555	18.9613
ENSMUSG00000030495	25.6335	86.1509	-1.74433	0.00112746	0.0305796	Slc7a10	7	35186385	35201114	+	2111	protein_coding	solute carrier family 7 (cationic amino acid transporter, y+ system), member 10 [Source:MGI Symbol;Acc:MGI:1858261]	-	24	92	0.690841	2.34843
ENSMUSG00000022586	380.152	140.467	1.43546	0.00112905	0.0305859	Ly6i	15	74979534	74983430	-	1156	protein_coding	lymphocyte antigen 6 complex, locus I [Source:MGI Symbol;Acc:MGI:1888480]	-	356	150	18.7132	6.99215
ENSMUSG00000021508	4116.48	1599.5	1.36371	0.00114855	0.0310769	Cxcl14	13	56288643	56296551	-	1827	protein_coding	chemokine (C-X-C motif) ligand 14 [Source:MGI Symbol;Acc:MGI:1888514]	-	3855	1708	128.216	50.3763
ENSMUSG00000017417	151.637	409.237	-1.43164	0.0011552	0.0312193	Plxdc1	11	97923238	97986444	-	4836	protein_coding	plexin domain containing 1 [Source:MGI Symbol;Acc:MGI:1919574]	-	142	437	1.78426	4.86937
ENSMUSG00000028328	1136.17	436.395	1.3802	0.00117268	0.0316032	Tmod1	4	46038935	46116032	+	3946	protein_coding	tropomodulin 1 [Source:MGI Symbol;Acc:MGI:98775]	-	1064	466	16.3848	6.36365
ENSMUSG00000022096	51.2614	152.641	-1.57208	0.00117293	0.0316032	Hr	14	70552212	70573548	+	6919	protein_coding	hairless [Source:MGI Symbol;Acc:MGI:96223]	-	48	163	0.421554	1.26947
ENSMUSG00000076564	3.20922	22.4702	-2.76352	0.0011736	0.0316032	Igkv12-46	6	69764523	69765022	-	377	IG_V_gene	immunoglobulin kappa variable 12-46 [Source:MGI Symbol;Acc:MGI:4439773]	-	3	24	0.483543	3.43042
ENSMUSG00000007097	602.26	1562.05	-1.37481	0.0011823	0.0317994	Atp1a2	1	172271709	172298064	-	7038	protein_coding	ATPase, Na+/K+ transporting, alpha 2 polypeptide [Source:MGI Symbol;Acc:MGI:88106]	-	564	1668	4.86951	12.771
ENSMUSG00000024534	29.9048	95.5158	-1.67159	0.00118585	0.0318521	Sncaip	18	52767709	52915935	+	4522	protein_coding	synuclein, alpha interacting protein (synphilin) [Source:MGI Symbol;Acc:MGI:1915097]	-	28	102	0.376255	1.21548
ENSMUSG00000039004	2268.07	5813.67	-1.35794	0.00118708	0.0318521	Bmp6	13	38345107	38500302	+	3900	protein_coding	bone morphogenetic protein 6 [Source:MGI Symbol;Acc:MGI:88182]	-	2124	6208	33.0937	85.7757
ENSMUSG00000032776	344.914	127.356	1.43639	0.00118997	0.0318917	Mctp2	7	72077830	72306608	-	12351	protein_coding	multiple C2 domains, transmembrane 2 [Source:MGI Symbol;Acc:MGI:2685335]	-	323	136	1.58912	0.593354
ENSMUSG00000055069	4.27702	25.2796	-2.5311	0.00119746	0.0320163	Rab39	9	53684110	53706232	-	2971	protein_coding	RAB39, member RAS oncogene family [Source:MGI Symbol;Acc:MGI:2442855]	-	4	27	0.0818112	0.489709
ENSMUSG00000116097	4.27702	25.2796	-2.5311	0.00119746	0.0320163	Gm36738	15	78574411	78581616	-	394	lincRNA	predicted gene, 36738 [Source:MGI Symbol;Acc:MGI:5595897]	-	4	27	0.616906	3.69271
ENSMUSG00000066687	3531.31	1377.56	1.358	0.00121335	0.0324029	Zbtb16	9	48654297	48836222	-	5283	protein_coding	zinc finger and BTB domain containing 16 [Source:MGI Symbol;Acc:MGI:103222]	ZBTB	3307	1471	38.0372	15.0041
ENSMUSG00000024675	1272.86	491.647	1.37213	0.00122356	0.0326369	Ms4a4c	19	11404770	11427246	+	1751	protein_coding	membrane-spanning 4-domains, subfamily A, member 4C [Source:MGI Symbol;Acc:MGI:1927656]	-	1192	525	41.3662	16.1566
ENSMUSG00000027656	321.422	840.955	-1.38725	0.00122898	0.0327428	Wisp2	2	163820861	163833146	+	1924	protein_coding	WNT1 inducible signaling pathway protein 2 [Source:MGI Symbol;Acc:MGI:1328326]	-	301	898	9.50641	25.1506
ENSMUSG00000002699	1350.81	522.551	1.36995	0.00123405	0.032839	Lcp2	11	34046920	34092295	+	4459	protein_coding	lymphocyte cytosolic protein 2 [Source:MGI Symbol;Acc:MGI:1321402]	-	1265	558	17.2389	6.74332
ENSMUSG00000052837	6125.06	2401.13	1.35096	0.0012512	0.0332562	Junb	8	84974484	84978718	-	2301	protein_coding	jun B proto-oncogene [Source:MGI Symbol;Acc:MGI:96647]	TF_bZIP	5736	2564	151.477	60.0453
ENSMUSG00000043091	1777.94	691.118	1.36303	0.00125287	0.0332614	Tuba1c	15	99029891	99038110	+	2287	protein_coding	tubulin, alpha 1C [Source:MGI Symbol;Acc:MGI:1095409]	-	1665	738	44.2388	17.3887
ENSMUSG00000033860	152.705	52.4376	1.53962	0.00125956	0.0333998	Fgg	3	83007724	83015049	+	2093	protein_coding	fibrinogen gamma chain [Source:MGI Symbol;Acc:MGI:95526]	-	143	56	4.15166	1.44177
ENSMUSG00000023828	44.8544	133.911	-1.57553	0.00126566	0.0335221	Slc22a3	17	12418960	12507704	-	4513	protein_coding	solute carrier family 22 (organic cation transporter), member 3 [Source:MGI Symbol;Acc:MGI:1333817]	-	42	143	0.565509	1.70745
ENSMUSG00000039519	180.468	63.6754	1.50095	0.00126991	0.0335953	Cyp7b1	3	18071950	18243338	-	2166	protein_coding	cytochrome P450, family 7, subfamily b, polypeptide 1 [Source:MGI Symbol;Acc:MGI:104978]	-	169	68	4.74115	1.69172
ENSMUSG00000013415	18.1587	63.6754	-1.80359	0.00129563	0.0342073	Igf2bp1	11	95957163	96005940	-	9682	protein_coding	insulin-like growth factor 2 mRNA binding protein 1 [Source:MGI Symbol;Acc:MGI:1890357]	-	17	68	0.106694	0.378461
ENSMUSG00000074622	1040.07	402.682	1.36867	0.00129608	0.0342073	Mafb	2	160363703	160367065	-	3363	protein_coding	v-maf musculoaponeurotic fibrosarcoma oncogene family, protein B (avian) [Source:MGI Symbol;Acc:MGI:104555]	TF_bZIP	974	430	17.599	6.88999
ENSMUSG00000001403	403.644	151.705	1.41101	0.00130818	0.0344865	Ube2c	2	164769898	164778822	+	2600	protein_coding	ubiquitin-conjugating enzyme E2C [Source:MGI Symbol;Acc:MGI:1915862]	-	378	162	8.83433	3.35752
ENSMUSG00000102037	186.875	66.4848	1.48908	0.00131984	0.034746	Bcl2a1a	9	88956900	88962419	+	819	protein_coding	B cell leukemia/lymphoma 2 related protein A1a [Source:MGI Symbol;Acc:MGI:102687]	-	175	71	12.984	4.67145
ENSMUSG00000040528	319.286	117.991	1.43512	0.00132111	0.034746	Milr1	11	106751226	106768794	+	2474	protein_coding	mast cell immunoglobulin like receptor 1 [Source:MGI Symbol;Acc:MGI:2685731]	-	299	126	7.3439	2.7444
ENSMUSG00000031283	81.1605	224.75	-1.46819	0.00132829	0.0348943	Chrdl1	X	143285674	143394262	-	6758	protein_coding	chordin-like 1 [Source:MGI Symbol;Acc:MGI:1933172]	-	76	240	0.683362	1.91368
ENSMUSG00000020627	663.126	254.718	1.37991	0.00133364	0.0349942	Klhl29	12	5077472	5375682	-	7041	protein_coding	kelch-like 29 [Source:MGI Symbol;Acc:MGI:2683857]	-	621	272	5.35936	2.08167
ENSMUSG00000046402	148.434	397.063	-1.41886	0.00134312	0.0352019	Rbp1	9	98422961	98446575	+	2652	protein_coding	retinol binding protein 1, cellular [Source:MGI Symbol;Acc:MGI:97876]	-	139	424	3.18491	8.61528
ENSMUSG00000045328	288.319	106.754	1.43222	0.00135036	0.0353507	Cenpe	3	135212537	135273611	+	8620	protein_coding	centromere protein E [Source:MGI Symbol;Acc:MGI:1098230]	-	270	114	1.90332	0.712648
ENSMUSG00000031636	92.9066	254.718	-1.45393	0.00135483	0.03542	Pdlim3	8	45885461	45919548	+	5147	protein_coding	PDZ and LIM domain 3 [Source:MGI Symbol;Acc:MGI:1859274]	-	87	272	1.02712	2.84769
ENSMUSG00000030532	7.48047	36.5174	-2.26973	0.00135615	0.03542	Hddc3	7	80343104	80350547	+	3775	protein_coding	HD domain containing 3 [Source:MGI Symbol;Acc:MGI:1915945]	-	7	39	0.112677	0.556705
ENSMUSG00000103821	1.07364	15.9148	-3.74998	0.00136958	0.0354425	D430013B06Rik	1	59646200	59648071	-	1872	TEC	RIKEN cDNA D430013B06 gene [Source:MGI Symbol;Acc:MGI:3026994]	-	1	17	0.0324601	0.489351
ENSMUSG00000052131	1.07364	15.9148	-3.74998	0.00136958	0.0354425	Akr1b7	6	34412334	34423142	+	1281	protein_coding	aldo-keto reductase family 1, member B7 [Source:MGI Symbol;Acc:MGI:101918]	-	1	17	0.0474358	0.715117
ENSMUSG00000076526	1.07364	15.9148	-3.74998	0.00136958	0.0354425	Igkv12-98	6	68570763	68571235	+	347	IG_V_gene	immunoglobulin kappa variable 12-98 [Source:MGI Symbol;Acc:MGI:4439560]	-	1	17	0.175116	2.63996
ENSMUSG00000051262	1.07364	15.9148	-3.74998	0.00136958	0.0354425	Nat8f3	6	85732513	85765754	-	3134	protein_coding	N-acetyltransferase 8 (GCN5-related) family member 3 [Source:MGI Symbol;Acc:MGI:2136449]	-	1	17	0.019389	0.292299
ENSMUSG00000095429	1.07364	15.9148	-3.74998	0.00136958	0.0354425	Ighv5-12	12	113702124	113702578	-	353	IG_V_gene	immunoglobulin heavy variable 5-12 [Source:MGI Symbol;Acc:MGI:4439516]	-	1	17	0.17214	2.59508
ENSMUSG00000094124	1.07364	15.9148	-3.74998	0.00136958	0.0354425	Ighv1-74	12	115802648	115803080	-	351	IG_V_gene	immunoglobulin heavy variable V1-74 [Source:MGI Symbol;Acc:MGI:4439634]	-	1	17	0.17312	2.60987
ENSMUSG00000052392	16.0231	0.930906	3.92705	0.00136958	0.0354425	Acot4	12	84038379	84048601	+	6674	protein_coding	acyl-CoA thioesterase 4 [Source:MGI Symbol;Acc:MGI:2159621]	-	15	1	0.136572	0.00807404
ENSMUSG00000116935	16.0231	0.930906	3.92705	0.00136958	0.0354425	AC117241.2	17	7314888	7315846	-	959	processed_pseudogene	G protein-coupled receptor 31, D17Leh66b region (Gpr31b) pseudogene	-	15	1	0.950447	0.05619
ENSMUSG00000037166	306.472	795.067	-1.375	0.0013744	0.0355267	Ppp1r14a	7	29289308	29293801	+	1367	protein_coding	protein phosphatase 1, regulatory inhibitor subunit 14A [Source:MGI Symbol;Acc:MGI:1931139]	-	287	849	12.7576	33.467
ENSMUSG00000063428	72.6179	204.148	-1.48977	0.0013779	0.0355763	Ddo	10	40630011	40681847	+	8925	protein_coding	D-aspartate oxidase [Source:MGI Symbol;Acc:MGI:1925528]	-	68	218	0.462973	1.31621
ENSMUSG00000114780	10.6839	44.9457	-2.06092	0.00140429	0.0362162	AI197445	13	107469822	107482718	+	5747	lincRNA	expressed sequence AI197445 [Source:MGI Symbol;Acc:MGI:2145191]	-	10	48	0.105734	0.450067
ENSMUSG00000085148	1457.59	571.248	1.35118	0.00141933	0.0363131	Mir22hg	11	75461539	75466676	+	1924	processed_transcript	Mir22 host gene (non-protein coding) [Source:MGI Symbol;Acc:MGI:1914348]	-	1365	610	43.1105	17.0845
ENSMUSG00000050640	19.2265	65.5483	-1.76341	0.00142216	0.0363131	Tmem150c	5	100077872	100159808	-	5555	protein_coding	transmembrane protein 150C [Source:MGI Symbol;Acc:MGI:3041258]	-	18	70	0.196899	0.679034
ENSMUSG00000071856	1005.9	2549.1	-1.3414	0.00142417	0.0363131	Mcc	18	44425060	44812182	-	14577	protein_coding	mutated in colorectal cancers [Source:MGI Symbol;Acc:MGI:96930]	-	942	2722	3.92679	10.0623
ENSMUSG00000047534	84.364	26.2161	1.68107	0.0014358	0.0363131	Mis18bp1	12	65132734	65172604	-	7990	protein_coding	MIS18 binding protein 1 [Source:MGI Symbol;Acc:MGI:2145099]	-	79	28	0.600808	0.188838
ENSMUSG00000026616	6.41265	33.708	-2.37312	0.0014361	0.0363131	Cr2	1	195136811	195176716	-	8112	protein_coding	complement receptor 2 [Source:MGI Symbol;Acc:MGI:88489]	-	6	36	0.0449447	0.23914
ENSMUSG00000002104	6.41265	33.708	-2.37312	0.0014361	0.0363131	Rapsn	2	91035620	91045729	+	1802	protein_coding	receptor-associated protein of the synapse [Source:MGI Symbol;Acc:MGI:99422]	-	6	36	0.202326	1.07653
ENSMUSG00000092083	1.38778e-17	12.1688	-6.62357	0.00143701	0.0363131	Kcnb2	1	15287254	15723750	+	15165	protein_coding	potassium voltage gated channel, Shab-related subfamily, member 2 [Source:MGI Symbol;Acc:MGI:99632]	-	0	13	0	0.0461932
ENSMUSG00000048215	1.38778e-17	12.1688	-6.62357	0.00143701	0.0363131	A630023P12Rik	5	110514923	110525980	+	1888	lincRNA	RIKEN cDNA A630023P12 gene [Source:MGI Symbol;Acc:MGI:2445162]	-	0	13	0	0.371038
ENSMUSG00000076569	1.38778e-17	12.1688	-6.62357	0.00143701	0.0363131	Igkv5-39	6	69900424	69900977	-	347	IG_V_gene	immunoglobulin kappa variable 5-39 [Source:MGI Symbol;Acc:MGI:2686255]	-	0	13	0	2.01879
ENSMUSG00000040649	1.38778e-17	12.1688	-6.62357	0.00143701	0.0363131	Rimklb	6	122447296	122498761	-	5622	protein_coding	ribosomal modification protein rimK-like family member B [Source:MGI Symbol;Acc:MGI:1918325]	-	0	13	0	0.124603
ENSMUSG00000097383	1.38778e-17	12.1688	-6.62357	0.00143701	0.0363131	1500026H17Rik	10	89686371	89700866	+	3027	bidirectional_promoter_lncRNA	RIKEN cDNA 1500026H17 gene [Source:MGI Symbol;Acc:MGI:1916252]	-	0	13	0	0.231424
ENSMUSG00000095285	1.38778e-17	12.1688	-6.62357	0.00143701	0.0363131	Ighv5-9	12	113661769	113662293	-	418	IG_V_gene	immunoglobulin heavy variable 5-9 [Source:MGI Symbol;Acc:MGI:4439873]	-	0	13	0	1.67589
ENSMUSG00000096670	1.38778e-17	12.1688	-6.62357	0.00143701	0.0363131	Ighv2-6	12	113716670	113717103	-	350	IG_V_gene	immunoglobulin heavy variable 2-6 [Source:MGI Symbol;Acc:MGI:4439518]	-	0	13	0	2.00149
ENSMUSG00000050875	1.38778e-17	12.1688	-6.62357	0.00143701	0.0363131	A730017C20Rik	18	59062248	59076962	+	5347	protein_coding	RIKEN cDNA A730017C20 gene [Source:MGI Symbol;Acc:MGI:2442934]	-	0	13	0	0.131012
ENSMUSG00000091876	11.7518	1.38778e-17	6.57245	0.00143701	0.0363131	Gm3851	1	119787769	119788086	+	318	processed_pseudogene	predicted gene 3851 [Source:MGI Symbol;Acc:MGI:3782023]	-	11	0	2.10194	0
ENSMUSG00000089812	11.7518	1.38778e-17	6.57245	0.00143701	0.0363131	Gm15867	1	192854923	192856246	+	388	antisense	predicted gene 15867 [Source:MGI Symbol;Acc:MGI:3801862]	-	11	0	1.72273	0
ENSMUSG00000104823	11.7518	1.38778e-17	6.57245	0.00143701	0.0363131	Gm43182	5	43782243	43784770	+	2528	TEC	predicted gene 43182 [Source:MGI Symbol;Acc:MGI:5663319]	-	11	0	0.264406	0
ENSMUSG00000059213	11.7518	1.38778e-17	6.57245	0.00143701	0.0363131	Ddn	15	98803777	98809490	-	3781	protein_coding	dendrin [Source:MGI Symbol;Acc:MGI:108101]	-	11	0	0.176783	0
ENSMUSG00000032053	158.044	416.729	-1.39815	0.00144734	0.0365332	Pou2af1	9	51213708	51240080	+	2549	protein_coding	POU domain, class 2, associating factor 1 [Source:MGI Symbol;Acc:MGI:105086]	-	148	445	3.52815	9.40735
ENSMUSG00000035493	6752.94	2682.08	1.33212	0.00145062	0.0365751	Tgfbi	13	56609523	56639562	+	3771	protein_coding	transforming growth factor, beta induced [Source:MGI Symbol;Acc:MGI:99959]	-	6324	2864	101.904	40.9255
ENSMUSG00000027399	71.5501	21.5337	1.72607	0.00146	0.0367704	Il1a	2	129299610	129309972	-	1974	protein_coding	interleukin 1 alpha [Source:MGI Symbol;Acc:MGI:96542]	-	67	23	2.06245	0.627853
ENSMUSG00000009614	84.364	232.242	-1.4597	0.00147026	0.0369875	Sardh	2	27188393	27248337	-	5432	protein_coding	sarcosine dehydrogenase [Source:MGI Symbol;Acc:MGI:2183102]	-	79	248	0.883736	2.46019
ENSMUSG00000020812	93.9744	29.962	1.64471	0.00147529	0.0370727	1810032O08Rik	11	116671660	116675799	+	2776	protein_coding	RIKEN cDNA 1810032O08 gene [Source:MGI Symbol;Acc:MGI:1913543]	-	88	32	1.92628	0.621166
ENSMUSG00000026458	98.2458	267.828	-1.44579	0.00148305	0.0372264	Ppfia4	1	134296783	134332928	-	6572	protein_coding	protein tyrosine phosphatase, receptor type, f polypeptide (PTPRF), interacting protein (liprin), alpha 4 [Source:MGI Symbol;Acc:MGI:1915757]	-	92	286	0.85064	2.34502
ENSMUSG00000013236	319.286	821.289	-1.36273	0.00148925	0.0373282	Ptprs	17	56412426	56476483	-	14990	protein_coding	protein tyrosine phosphatase, receptor type, S [Source:MGI Symbol;Acc:MGI:97815]	-	299	877	1.21206	3.15265
ENSMUSG00000034361	634.295	245.353	1.3698	0.00149042	0.0373282	Cpne2	8	94532990	94570531	+	3200	protein_coding	copine II [Source:MGI Symbol;Acc:MGI:2387578]	-	594	262	11.2795	4.41193
ENSMUSG00000005043	223.182	580.613	-1.37891	0.00150113	0.0375549	Sgsh	11	119343425	119355536	-	4414	protein_coding	N-sulfoglucosamine sulfohydrolase (sulfamidase) [Source:MGI Symbol;Acc:MGI:1350341]	-	209	620	2.87719	7.56897
ENSMUSG00000070802	18.1587	62.7389	-1.78226	0.00151258	0.0377577	Pnmal2	7	16944682	16948828	+	4147	protein_coding	PNMA-like 2 [Source:MGI Symbol;Acc:MGI:3645856]	-	17	67	0.249098	0.870599
ENSMUSG00000038670	63.0075	17.7878	1.81685	0.00151258	0.0377577	Mybpc2	7	44501699	44524656	-	3611	protein_coding	myosin binding protein C, fast-type [Source:MGI Symbol;Acc:MGI:1336170]	-	59	19	0.992841	0.283533
ENSMUSG00000024521	1136.17	446.696	1.34655	0.00151514	0.0377644	Pmaip1	18	66458604	66465550	+	2646	protein_coding	phorbol-12-myristate-13-acetate-induced protein 1 [Source:MGI Symbol;Acc:MGI:1930146]	-	1064	477	24.4347	9.71417
ENSMUSG00000026605	280.844	103.944	1.43277	0.0015162	0.0377644	Cenpf	1	189640606	189688086	-	15433	protein_coding	centromere protein F [Source:MGI Symbol;Acc:MGI:1313302]	-	263	111	1.03553	0.38757
ENSMUSG00000028776	9714.03	3877.03	1.32509	0.00151982	0.0378127	Tinagl1	4	130164454	130175122	-	4358	protein_coding	tubulointerstitial nephritis antigen-like 1 [Source:MGI Symbol;Acc:MGI:2137617]	-	9097	4140	126.843	51.1906
ENSMUSG00000074971	956.779	2409.56	-1.33241	0.00153687	0.0381951	Fibin	2	110360917	110363183	-	2267	protein_coding	fin bud initiation factor homolog (zebrafish) [Source:MGI Symbol;Acc:MGI:1914856]	-	896	2573	24.0166	61.1597
ENSMUSG00000050777	1499.23	591.851	1.34072	0.00154135	0.0382643	Tmem37	1	120067377	120074074	-	1311	protein_coding	transmembrane protein 37 [Source:MGI Symbol;Acc:MGI:2157899]	-	1404	632	65.0758	25.9772
ENSMUSG00000071714	547.801	211.639	1.37147	0.00154618	0.0382684	Csf2rb2	15	78282507	78305721	-	4740	protein_coding	colony stimulating factor 2 receptor, beta 2, low-affinity (granulocyte-macrophage) [Source:MGI Symbol;Acc:MGI:1339760]	-	513	226	6.57649	2.56926
ENSMUSG00000029096	207.164	536.598	-1.37259	0.00154636	0.0382684	Htra3	5	35652023	35679782	-	4439	protein_coding	HtrA serine peptidase 3 [Source:MGI Symbol;Acc:MGI:1925808]	-	194	573	2.65566	6.95579
ENSMUSG00000051359	610.803	1545.19	-1.33884	0.00154661	0.0382684	Ncald	15	37366175	37792570	-	8581	protein_coding	neurocalcin delta [Source:MGI Symbol;Acc:MGI:1196326]	-	572	1650	4.05054	10.3615
ENSMUSG00000022817	1453.32	3647.59	-1.32753	0.00154919	0.0382902	Itgb5	16	33829665	33949338	+	3553	protein_coding	integrin beta 5 [Source:MGI Symbol;Acc:MGI:96614]	-	1361	3895	23.2765	59.0731
ENSMUSG00000020644	3978.73	1587.33	1.32563	0.00156088	0.038537	Id2	12	25093799	25097140	-	2438	protein_coding	inhibitor of DNA binding 2 [Source:MGI Symbol;Acc:MGI:96397]	bHLH	3726	1695	92.8676	37.4639
ENSMUSG00000056870	193.282	503.822	-1.38169	0.00156428	0.0385751	Gulp1	1	44551511	44796838	+	3758	protein_coding	GULP, engulfment adaptor PTB domain containing 1 [Source:MGI Symbol;Acc:MGI:1920407]	-	181	538	2.92669	7.71441
ENSMUSG00000083061	55.5327	158.26	-1.50898	0.00156584	0.0385751	Gm12191	11	49678710	49679057	-	348	processed_pseudogene	predicted gene 12191 [Source:MGI Symbol;Acc:MGI:3651293]	-	52	169	9.07986	26.1689
ENSMUSG00000019718	33.1083	100.198	-1.59428	0.00157556	0.0387721	L3hypdh	12	72073428	72085439	-	2679	protein_coding	L-3-hydroxyproline dehydratase (trans-) [Source:MGI Symbol;Acc:MGI:1914467]	-	31	107	0.703144	2.15223
ENSMUSG00000050022	80.0927	219.131	-1.45077	0.00157774	0.0387836	Amz1	5	140724127	140761439	+	6697	protein_coding	archaelysin family metallopeptidase 1 [Source:MGI Symbol;Acc:MGI:2442258]	-	75	234	0.680513	1.88284
ENSMUSG00000027219	496.545	191.037	1.37744	0.00158247	0.038819	Slc28a2	2	122426477	122461137	+	4208	protein_coding	solute carrier family 28 (sodium-coupled nucleoside transporter), member 2 [Source:MGI Symbol;Acc:MGI:1913105]	-	465	204	6.71479	2.61235
ENSMUSG00000071562	27.7692	5.61343	2.27962	0.00159155	0.038819	Stfa1	16	36276951	36285373	+	710	protein_coding	stefin A1 [Source:MGI Symbol;Acc:MGI:106198]	-	26	6	2.22521	0.455376
ENSMUSG00000024481	27.7692	4.67693	2.53641	0.00159155	0.038819	Lvrn	18	46850039	46905446	+	3219	protein_coding	laeverin [Source:MGI Symbol;Acc:MGI:1921824]	-	26	5	0.490803	0.0837002
ENSMUSG00000029861	2.14143	18.7242	-3.06026	0.00159793	0.038819	Fam131b	6	42315312	42324643	-	4104	protein_coding	family with sequence similarity 131, member B [Source:MGI Symbol;Acc:MGI:1923406]	-	2	20	0.0296127	0.262603
ENSMUSG00000004296	2.14143	18.7242	-3.06026	0.00159793	0.038819	Il12b	11	44400063	44414033	+	1967	protein_coding	interleukin 12b [Source:MGI Symbol;Acc:MGI:96540]	-	2	20	0.0617847	0.547902
ENSMUSG00000089817	2.14143	18.7242	-3.06026	0.00159793	0.038819	Gm7162	17	12819819	12820842	-	1024	processed_pseudogene	predicted gene 7162 [Source:MGI Symbol;Acc:MGI:3645097]	-	2	20	0.118682	1.05246
ENSMUSG00000005628	19.2265	1.8674	3.2756	0.00159793	0.038819	Tmod4	3	95124476	95129209	+	1717	protein_coding	tropomodulin 4 [Source:MGI Symbol;Acc:MGI:1355285]	-	18	2	0.637026	0.0627678
ENSMUSG00000021631	19.2265	1.8674	3.2756	0.00159793	0.038819	Mrps36-ps1	17	53866715	53867020	-	306	processed_pseudogene	mitichondrial ribosomal protein S36, pseudogene 1 [Source:MGI Symbol;Acc:MGI:3809201]	-	18	2	3.57443	0.352197
ENSMUSG00000050612	19.2265	1.8674	3.2756	0.00159793	0.038819	Txndc2	17	65637507	65642168	-	1987	protein_coding	thioredoxin domain containing 2 (spermatozoa) [Source:MGI Symbol;Acc:MGI:2389312]	-	18	2	0.550465	0.0542387
ENSMUSG00000090369	19.2265	1.8674	3.2756	0.00159793	0.038819	4933411K16Rik	19	42052248	42053627	+	1380	protein_coding	RIKEN cDNA 4933411K16 gene [Source:MGI Symbol;Acc:MGI:1914015]	-	18	2	0.79259	0.0780959
ENSMUSG00000022206	3599.65	1438.43	1.32328	0.00159894	0.038819	Npr3	15	11839896	11907287	-	9389	protein_coding	natriuretic peptide receptor 3 [Source:MGI Symbol;Acc:MGI:97373]	-	3371	1536	21.817	8.81554
ENSMUSG00000039886	640.702	249.099	1.36245	0.00159983	0.038819	Tmem120a	5	135735485	135744448	-	1730	protein_coding	transmembrane protein 120A [Source:MGI Symbol;Acc:MGI:2686991]	-	600	266	21.0747	8.28539
ENSMUSG00000030468	44.8544	131.102	-1.54497	0.00161032	0.0390318	Siglecg	7	43408204	43418358	+	4806	protein_coding	sialic acid binding Ig-like lectin G [Source:MGI Symbol;Acc:MGI:2443630]	-	42	140	0.531032	1.56972
ENSMUSG00000030158	17.0909	59.9295	-1.80315	0.00161442	0.0390891	Clec12b	6	129375515	129385874	-	1619	protein_coding	C-type lectin domain family 12, member B [Source:MGI Symbol;Acc:MGI:1918433]	-	16	64	0.600521	2.13015
ENSMUSG00000033705	884.166	2218.52	-1.3271	0.00161748	0.0391211	Stard9	2	120629121	120731895	+	22053	protein_coding	START domain containing 9 [Source:MGI Symbol;Acc:MGI:3045258]	-	828	2369	2.28149	5.78861
ENSMUSG00000025492	17559.4	7059.19	1.31465	0.00163561	0.0395173	Ifitm3	7	141009586	141010770	-	678	protein_coding	interferon induced transmembrane protein 3 [Source:MGI Symbol;Acc:MGI:1913391]	-	16444	7538	1473.78	599.106
ENSMUSG00000041754	273.369	102.071	1.42007	0.00164224	0.0396352	Trem3	17	48247777	48258841	+	994	protein_coding	triggering receptor expressed on myeloid cells 3 [Source:MGI Symbol;Acc:MGI:1930003]	-	256	109	15.6498	5.90905
ENSMUSG00000032377	435.679	1102.23	-1.33887	0.00164459	0.0396358	Plscr4	9	92457373	92492456	+	3590	protein_coding	phospholipid scramblase 4 [Source:MGI Symbol;Acc:MGI:2143267]	-	408	1177	6.90591	17.6669
ENSMUSG00000072966	4.27702	24.3431	-2.47693	0.0016487	0.0396358	Gprasp2	X	135839034	135844730	+	4540	protein_coding	G protein-coupled receptor associated sorting protein 2 [Source:MGI Symbol;Acc:MGI:2442071]	-	4	26	0.0535377	0.308599
ENSMUSG00000016283	4.27702	24.3431	-2.47693	0.0016487	0.0396358	H2-M2	17	37480851	37483552	-	1551	protein_coding	histocompatibility 2, M region locus 2 [Source:MGI Symbol;Acc:MGI:95914]	-	4	26	0.156712	0.903314
ENSMUSG00000043673	91.8388	248.162	-1.43299	0.0016493	0.0396358	Kcns3	12	11090202	11151056	-	3164	protein_coding	potassium voltage-gated channel, delayed-rectifier, subfamily S, member 3 [Source:MGI Symbol;Acc:MGI:1098804]	-	86	265	1.65165	4.51322
ENSMUSG00000025225	2055.57	820.352	1.32508	0.00166113	0.0398777	Nfkb2	19	46304737	46312090	+	3289	protein_coding	nuclear factor of kappa light polypeptide gene enhancer in B cells 2, p49/p100 [Source:MGI Symbol;Acc:MGI:1099800]	RHD	1925	876	35.5649	14.3522
ENSMUSG00000098934	22.43	2.80392	2.94204	0.00166513	0.0399313	Gm18853	7	106186404	106189999	-	3596	unprocessed_pseudogene	predicted gene, 18853 [Source:MGI Symbol;Acc:MGI:5011038]	-	21	3	0.354858	0.0449551
ENSMUSG00000030525	52.3292	14.0418	1.88786	0.00167756	0.0401866	Chrna7	7	63098692	63212569	-	4505	protein_coding	cholinergic receptor, nicotinic, alpha polypeptide 7 [Source:MGI Symbol;Acc:MGI:99779]	-	49	15	0.660932	0.179421
ENSMUSG00000059401	72.6179	199.465	-1.45632	0.00170922	0.0409016	Mamld1	X	71050256	71156056	+	4796	protein_coding	mastermind-like domain containing 1 [Source:MGI Symbol;Acc:MGI:3045303]	-	68	213	0.861559	2.39319
ENSMUSG00000095545	36.3118	8.4229	2.09065	0.00172833	0.0413151	Zfp969	2	175692223	175703646	-	1758	protein_coding	zinc finger protein 969 [Source:MGI Symbol;Acc:MGI:3782422]	zf-C2H2	34	9	1.17521	0.275868
ENSMUSG00000009394	54.4648	154.514	-1.5024	0.00173381	0.0414023	Syn2	6	115134902	115282006	+	7031	protein_coding	synapsin II [Source:MGI Symbol;Acc:MGI:103020]	-	51	165	0.440766	1.26457
ENSMUSG00000059994	33.1083	99.2617	-1.58075	0.0017451	0.0415893	Fcrl1	3	87376387	87402934	+	3560	protein_coding	Fc receptor-like 1 [Source:MGI Symbol;Acc:MGI:2442862]	-	31	106	0.529136	1.60448
ENSMUSG00000075514	44.8544	130.166	-1.53464	0.00174533	0.0415893	Gm13375	2	20969054	20969997	+	854	antisense	predicted gene 13375 [Source:MGI Symbol;Acc:MGI:3649913]	-	42	139	2.98845	8.7707
ENSMUSG00000033998	761.366	300.605	1.34032	0.00174837	0.0416179	Kcnk1	8	125995170	126030685	+	2235	protein_coding	potassium channel, subfamily K, member 1 [Source:MGI Symbol;Acc:MGI:109322]	-	713	321	19.3851	7.73935
ENSMUSG00000002983	1232.28	491.647	1.32539	0.0017635	0.0419337	Relb	7	19606217	19629438	-	3885	protein_coding	avian reticuloendotheliosis viral (v-rel) oncogene related B [Source:MGI Symbol;Acc:MGI:103289]	RHD	1154	525	18.0497	7.28191
ENSMUSG00000046417	101.449	270.638	-1.41461	0.00177996	0.0422806	Lrrc75a	11	62604884	62648523	-	2089	protein_coding	leucine rich repeat containing 75A [Source:MGI Symbol;Acc:MGI:2682293]	-	95	289	2.76338	7.45481
ENSMUSG00000026170	138.823	361.476	-1.37994	0.00180293	0.0427812	Cyp27a1	1	74713574	74737892	+	2173	protein_coding	cytochrome P450, family 27, subfamily a, polypeptide 1 [Source:MGI Symbol;Acc:MGI:88594]	-	130	386	3.63529	9.57205
ENSMUSG00000053550	12.8196	48.6917	-1.91584	0.00180693	0.0427862	Shisa7	7	4825552	4844696	-	6639	protein_coding	shisa family member 7 [Source:MGI Symbol;Acc:MGI:3605641]	-	12	52	0.109833	0.422064
ENSMUSG00000052496	49.1257	13.1053	1.89556	0.00180693	0.0427862	Pkdrej	15	85814670	85821734	-	7065	protein_coding	polycystin (PKD) family receptor for egg jelly [Source:MGI Symbol;Acc:MGI:1338786]	-	46	14	0.395641	0.106781
ENSMUSG00000003134	2231.76	898.08	1.31314	0.00181583	0.0429517	Tbc1d8	1	39371492	39478755	-	5239	protein_coding	TBC1 domain family, member 8 [Source:MGI Symbol;Acc:MGI:1927225]	-	2090	959	24.2411	9.86387
ENSMUSG00000022773	23.4979	76.7861	-1.70347	0.00182272	0.042996	Ypel1	16	17069696	17087045	+	4635	protein_coding	yippee like 1 [Source:MGI Symbol;Acc:MGI:1913303]	-	22	82	0.288422	0.953326
ENSMUSG00000021573	277.641	703.292	-1.34055	0.00182304	0.042996	Tppp	13	74009407	74035753	+	5102	protein_coding	tubulin polymerization promoting protein [Source:MGI Symbol;Acc:MGI:1920198]	-	260	751	3.09662	7.93189
ENSMUSG00000027068	263.759	99.2617	1.40867	0.00182342	0.042996	Dhrs9	2	69380445	69404533	+	4281	protein_coding	dehydrogenase/reductase (SDR family) member 9 [Source:MGI Symbol;Acc:MGI:2442798]	-	247	106	3.50596	1.33425
ENSMUSG00000021591	1367.89	547.836	1.31992	0.00183345	0.0431874	Glrx	13	75839868	75850154	+	5494	protein_coding	glutaredoxin [Source:MGI Symbol;Acc:MGI:2135625]	-	1281	585	14.1682	5.73779
ENSMUSG00000021567	120.67	316.525	-1.39042	0.00183982	0.0432923	Nkd2	13	73818534	73847631	-	4826	protein_coding	naked cuticle 2 [Source:MGI Symbol;Acc:MGI:1919543]	-	113	338	1.42281	3.77404
ENSMUSG00000038335	328.896	126.42	1.37845	0.00185935	0.0436969	Tsr1	11	74898071	74909342	+	3837	protein_coding	TSR1 20S rRNA accumulation [Source:MGI Symbol;Acc:MGI:2144566]	-	308	135	4.87769	1.89592
ENSMUSG00000035486	14.9552	53.3741	-1.82756	0.00186088	0.0436969	Plk5	10	80356459	80365489	+	2678	protein_coding	polo like kinase 5 [Source:MGI Symbol;Acc:MGI:3026984]	-	14	57	0.317667	1.14694
ENSMUSG00000030111	41.6509	10.2959	2.00228	0.00186626	0.0437777	A2m	6	121635376	121679227	+	7021	protein_coding	alpha-2-macroglobulin [Source:MGI Symbol;Acc:MGI:2449119]	-	39	11	0.337537	0.084425
ENSMUSG00000037358	42.7187	123.61	-1.53036	0.00189914	0.0445025	4930578C19Rik	X	18414881	18461397	-	3499	protein_coding	RIKEN cDNA 4930578C19 gene [Source:MGI Symbol;Acc:MGI:1923155]	-	40	132	0.694658	2.03286
ENSMUSG00000001802	57.6683	161.069	-1.48002	0.00190861	0.0446782	Lrp3	7	35200027	35215498	-	4700	protein_coding	low density lipoprotein receptor-related protein 3 [Source:MGI Symbol;Acc:MGI:3584516]	-	54	172	0.698154	1.972
ENSMUSG00000075410	104.653	35.5809	1.55281	0.00192717	0.0450659	Prcd	11	116653534	116668389	+	1534	protein_coding	photoreceptor disc component [Source:MGI Symbol;Acc:MGI:3649529]	-	98	38	3.882	1.33486
ENSMUSG00000027574	101.449	268.765	-1.40459	0.00192943	0.0450719	Nkain4	2	180934772	180954699	-	1239	protein_coding	Na+/K+ transporting ATPase interacting 4 [Source:MGI Symbol;Acc:MGI:1915372]	-	95	287	4.65916	12.4821
ENSMUSG00000060402	24.5657	78.6591	-1.67438	0.001945	0.0453886	Chst8	7	34674468	34812711	-	5966	protein_coding	carbohydrate (N-acetylgalactosamine 4-0) sulfotransferase 8 [Source:MGI Symbol;Acc:MGI:1916197]	-	23	84	0.234261	0.758706
ENSMUSG00000004187	39.5153	116.118	-1.55239	0.00199646	0.046503	Kifc2	15	76659858	76668196	+	3932	protein_coding	kinesin family member C2 [Source:MGI Symbol;Acc:MGI:109187]	-	37	124	0.571799	1.69936
ENSMUSG00000079524	5.34483	29.962	-2.46139	0.00199893	0.046503	Gm15402	6	72699214	72705090	+	670	antisense	predicted gene 15402 [Source:MGI Symbol;Acc:MGI:3707435]	-	5	32	0.453472	2.57367
ENSMUSG00000062148	29.9048	6.54992	2.16817	0.00199893	0.046503	Ear6	14	51853699	51854643	+	945	protein_coding	eosinophil-associated, ribonuclease A family, member 6 [Source:MGI Symbol;Acc:MGI:1890463]	-	28	7	1.80045	0.399157
ENSMUSG00000023341	246.674	93.6428	1.39606	0.00200727	0.0466489	Mx2	16	97535308	97560900	+	3614	polymorphic_pseudogene	MX dynamin-like GTPase 2 [Source:MGI Symbol;Acc:MGI:97244]	-	231	100	3.884	1.49104
ENSMUSG00000115317	8.54829	37.4539	-2.11646	0.00202491	0.0470104	Gm32618	15	32778904	32796006	+	1334	lincRNA	predicted gene, 32618 [Source:MGI Symbol;Acc:MGI:5591777]	-	8	40	0.364409	1.61578
ENSMUSG00000005667	319.286	123.61	1.36807	0.00203284	0.0471459	Mthfd2	6	83305691	83325908	-	3487	protein_coding	methylenetetrahydrofolate dehydrogenase (NAD+ dependent), methenyltetrahydrofolate cyclohydrolase [Source:MGI Symbol;Acc:MGI:1338850]	-	299	132	5.21044	2.03985
ENSMUSG00000038351	129.213	335.255	-1.37474	0.00203887	0.0472372	Sgsm2	11	74849261	74897060	-	6884	protein_coding	small G protein signaling modulator 2 [Source:MGI Symbol;Acc:MGI:2144695]	-	121	358	1.06807	2.80233
ENSMUSG00000049939	56.6005	15.9148	1.82173	0.00204509	0.0473328	Lrrc4	6	28661831	28831747	-	3996	protein_coding	leucine rich repeat containing 4 [Source:MGI Symbol;Acc:MGI:2182081]	-	53	17	0.805945	0.229245
ENSMUSG00000020250	3940.29	1610.74	1.2905	0.00205721	0.0475646	Txnrd1	10	82833951	82897712	+	7086	protein_coding	thioredoxin reductase 1 [Source:MGI Symbol;Acc:MGI:1354175]	-	3690	1720	31.6432	13.0799
ENSMUSG00000011154	71.5501	193.846	-1.43646	0.00207142	0.0478442	Cfap161	7	83774101	83794880	-	3188	protein_coding	cilia and flagella associated protein 161 [Source:MGI Symbol;Acc:MGI:1922806]	-	67	207	1.27706	3.49888
ENSMUSG00000031539	175.129	444.823	-1.34425	0.0020793	0.047931	Ap3m2	8	22787354	22805622	-	4525	protein_coding	adaptor-related protein complex 3, mu 2 subunit [Source:MGI Symbol;Acc:MGI:1929214]	-	164	475	2.20232	5.65656
ENSMUSG00000042254	40.5831	117.991	-1.53709	0.00207943	0.047931	Cilp	9	65265180	65280605	+	4252	protein_coding	cartilage intermediate layer protein, nucleotide pyrophosphohydrolase [Source:MGI Symbol;Acc:MGI:2444507]	-	38	126	0.543057	1.59681
ENSMUSG00000032271	167.655	60.8659	1.45973	0.00208425	0.0479931	Nnmt	9	48591877	48605153	-	1576	protein_coding	nicotinamide N-methyltransferase [Source:MGI Symbol;Acc:MGI:1099443]	-	157	65	6.05339	2.22246
ENSMUSG00000025316	99.3136	261.273	-1.39448	0.00210246	0.0483212	Banp	8	121949750	122029258	+	6632	protein_coding	BTG3 associated nuclear protein [Source:MGI Symbol;Acc:MGI:1889023]	-	93	279	0.852106	2.26692
ENSMUSG00000049571	83.2962	222.877	-1.41871	0.00210278	0.0483212	Cfap46	7	139600951	139683817	-	9224	protein_coding	cilia and flagella associated protein 46 [Source:MGI Symbol;Acc:MGI:2444387]	-	78	238	0.513843	1.39038
ENSMUSG00000053166	10.6839	43.0728	-1.99969	0.00212538	0.0486358	Cdh22	2	165111507	165234853	-	3702	protein_coding	cadherin 22 [Source:MGI Symbol;Acc:MGI:1341843]	-	10	46	0.164142	0.669574
ENSMUSG00000097258	10.6839	43.0728	-1.99969	0.00212538	0.0486358	Gm26767	9	97068183	97073429	+	4476	lincRNA	predicted gene, 26767 [Source:MGI Symbol;Acc:MGI:5477261]	-	10	46	0.135758	0.55379
ENSMUSG00000006014	103.585	35.5809	1.53803	0.00212585	0.0486358	Prg4	1	150449412	150466165	-	4280	protein_coding	proteoglycan 4 (megakaryocyte stimulating factor, articular superficial zone protein) [Source:MGI Symbol;Acc:MGI:1891344]	-	97	38	1.37716	0.478429
ENSMUSG00000014813	102.517	268.765	-1.3895	0.0021286	0.0486358	Stc1	14	69029238	69041804	+	4197	protein_coding	stanniocalcin 1 [Source:MGI Symbol;Acc:MGI:109131]	-	96	287	1.38991	3.68485
ENSMUSG00000027457	1.07364	14.9783	-3.66322	0.00213372	0.0486358	Snph	2	151590549	151632593	-	7861	protein_coding	syntaphilin [Source:MGI Symbol;Acc:MGI:2139270]	-	1	16	0.00772996	0.109678
ENSMUSG00000097430	1.07364	14.9783	-3.66322	0.00213372	0.0486358	Gm10544	18	37159854	37178522	-	5051	processed_transcript	predicted gene 10544 [Source:MGI Symbol;Acc:MGI:3642892]	-	1	16	0.0120303	0.170695
ENSMUSG00000097848	14.9552	0.930906	3.82831	0.00213372	0.0486358	Gm807	13	99100706	99107580	+	1871	lincRNA	predicted gene 807 [Source:MGI Symbol;Acc:MGI:2685653]	-	14	1	0.454684	0.0288007
ENSMUSG00000024979	14.9552	0.930906	3.82831	0.00213372	0.0486358	Tectb	19	55180733	55196313	+	3820	protein_coding	tectorin beta [Source:MGI Symbol;Acc:MGI:109574]	-	14	1	0.2227	0.0141063
ENSMUSG00000096054	1675.43	4083.99	-1.28539	0.00214142	0.0487621	Syne1	10	5020917	5551482	-	40491	protein_coding	spectrin repeat containing, nuclear envelope 1 [Source:MGI Symbol;Acc:MGI:1927152]	-	1569	4361	2.35461	5.8037
ENSMUSG00000024921	1847.35	4498.85	-1.28405	0.00215384	0.0489956	Smarca2	19	26605050	26778322	+	14269	protein_coding	SWI/SNF related, matrix associated, actin dependent regulator of chromatin, subfamily a, member 2 [Source:MGI Symbol;Acc:MGI:99603]	-	1730	4804	7.36729	18.1421
ENSMUSG00000030413	1442.64	587.168	1.29666	0.00217179	0.0493541	Pglyrp1	7	18871331	18890459	+	1837	protein_coding	peptidoglycan recognition protein 1 [Source:MGI Symbol;Acc:MGI:1345092]	-	1351	627	44.6891	18.3923
ENSMUSG00000025163	57.6683	158.26	-1.45466	0.00217669	0.0494157	Cd7	11	121036747	121039418	-	1133	protein_coding	CD7 antigen [Source:MGI Symbol;Acc:MGI:88344]	-	54	169	2.89614	8.03774
ENSMUSG00000043635	83.2962	27.1526	1.61233	0.00219009	0.0496699	Adamts3	5	89677087	89883334	-	5430	protein_coding	a disintegrin-like and metallopeptidase (reprolysin type) with thrombospondin type 1 motif, 3 [Source:MGI Symbol;Acc:MGI:3045353]	-	78	29	0.872871	0.28779
ENSMUSG00000029135	3709.64	1525.52	1.2819	0.00220581	0.0499761	Fosl2	5	32135801	32157842	+	9680	protein_coding	fos-like antigen 2 [Source:MGI Symbol;Acc:MGI:102858]	TF_bZIP	3474	1629	21.8077	9.06824

## Sheet: Table S3
Table S3. The differences in protein abundance between Sham and CLP group identified by mass spectrometry
Protein accession	Protein description	Gene name	CLP/Ctrl Ratio	Regulated Type	MW [kDa]	Coverage [%]	Peptides	Unique peptides	Razor + unique peptides	Razor + unique peptides Ctrl	Razor + unique peptides CLP	Ctrl	CLP
A1L314	Macrophage-expressed gene 1 protein OS=Mus musculus OX=10090 GN=Mpeg1 PE=1 SV=1	Mpeg1	1.704	Up	78.39	8.3	4	4	4	4	4	0.73955	1.26045		CLP vs Sham	Threshold
A2AF47	Dedicator of cytokinesis protein 11 OS=Mus musculus OX=10090 GN=Dock11 PE=1 SV=1	Dock11	1.871	Up	237.77	1.9	4	2	2	2	2	0.696736	1.30326		Up	FoldChange＞1.5
A2AJ15	Endoplasmic reticulum mannosyl-oligosaccharide 1,2-alpha-mannosidase OS=Mus musculus OX=10090 GN=Man1b1 PE=1 SV=1	Man1b1	0.651	Down	75.149	6.7	3	3	3	3	3	1.21117	0.788833		Down	FoldChange＜1/1.5
A2AQ19	RNA polymerase-associated protein RTF1 homolog OS=Mus musculus OX=10090 GN=Rtf1 PE=1 SV=1	Rtf1	2.357	Up	80.796	3.6	2	2	2	2	2	0.59581	1.40419
A6H6E9	Tetratricopeptide repeat protein 23-like OS=Mus musculus OX=10090 GN=Ttc23l PE=2 SV=1	Ttc23l	1.746	Up	51.532	3.5	2	2	2	2	2	0.728459	1.27154
B1AVH7	TBC1 domain family member 2A OS=Mus musculus OX=10090 GN=Tbc1d2 PE=2 SV=1	Tbc1d2	2.862	Up	104.26	3.6	2	2	2	2	2	0.517885	1.48212
B2RU80	Receptor-type tyrosine-protein phosphatase beta OS=Mus musculus OX=10090 GN=Ptprb PE=1 SV=1	Ptprb	0.451	Down	224.49	11.6	16	16	16	15	10	1.37861	0.621387
C0HKD9	Microfibrillar-associated protein 1B OS=Mus musculus OX=10090 GN=Mfap1b PE=1 SV=1	Mfap1b	0.654	Down	51.954	12.8	3	3	3	3	3	1.20904	0.790957
D3Z6Q9	Bridging integrator 2 OS=Mus musculus OX=10090 GN=Bin2 PE=1 SV=1	Bin2	1.6	Up	52.553	29.4	10	9	10	9	10	0.769172	1.23083
E9PVX6	Proliferation marker protein Ki-67 OS=Mus musculus OX=10090 GN=Mki67 PE=1 SV=1	Mki67	2.445	Up	350.86	6.1	14	14	14	6	14	0.580477	1.41952
E9Q401	Ryanodine receptor 2 OS=Mus musculus OX=10090 GN=Ryr2 PE=1 SV=1	Ryr2	0.604	Down	564.81	2.4	8	8	8	8	5	1.24651	0.753486
E9Q7D5	Rho guanine nucleotide exchange factor 5 OS=Mus musculus OX=10090 GN=Arhgef5 PE=1 SV=1	Arhgef5	0.462	Down	176.66	3	3	3	3	3	2	1.36797	0.632025
O08848	60 kDa SS-A/Ro ribonucleoprotein OS=Mus musculus OX=10090 GN=RO60 PE=1 SV=1	RO60	0.549	Down	60.123	5.8	2	2	2	2	2	1.29144	0.708565
O09005	Sphingolipid delta(4)-desaturase DES1 OS=Mus musculus OX=10090 GN=Degs1 PE=1 SV=1	Degs1	1.803	Up	38.241	14.9	3	3	3	3	2	0.713435	1.28656
O09167	60S ribosomal protein L21 OS=Mus musculus OX=10090 GN=Rpl21 PE=1 SV=3	Rpl21	0.66	Down	18.562	18.1	2	2	2	2	2	1.20459	0.795406
O35892	Nuclear autoantigen Sp-100 OS=Mus musculus OX=10090 GN=Sp100 PE=1 SV=2	Sp100	1.848	Up	54.726	16	6	6	6	6	5	0.702264	1.29774
O54782	Epididymis-specific alpha-mannosidase OS=Mus musculus OX=10090 GN=Man2b2 PE=1 SV=2	Man2b2	1.51	Up	115.61	6.6	5	5	5	4	5	0.796657	1.20334
O54791	Transcription factor MafF OS=Mus musculus OX=10090 GN=Maff PE=2 SV=1	Maff	2.891	Up	16.954	20.5	3	3	3	2	3	0.514068	1.48593
O54824	Pro-interleukin-16 OS=Mus musculus OX=10090 GN=Il16 PE=1 SV=3	Il16	2.564	Up	141.43	13	12	12	12	11	12	0.561108	1.43889
O55098	Serine/threonine-protein kinase 10 OS=Mus musculus OX=10090 GN=Stk10 PE=1 SV=2	Stk10	3.726	Up	111.9	9.8	8	7	7	2	7	0.42321	1.57679
O55111	Desmoglein-2 OS=Mus musculus OX=10090 GN=Dsg2 PE=1 SV=3	Dsg2	1.911	Up	122.38	4.7	3	3	3	3	2	0.687144	1.31286
O70138	Neutrophil collagenase OS=Mus musculus OX=10090 GN=Mmp8 PE=2 SV=2	Mmp8	0.216	Down	53.125	19.6	8	8	8	8	4	1.64429	0.355711
O70145	Neutrophil cytosol factor 2 OS=Mus musculus OX=10090 GN=Ncf2 PE=1 SV=1	Ncf2	3.967	Up	59.485	30.3	11	11	11	7	11	0.402638	1.59736
O70433	Four and a half LIM domains protein 2 OS=Mus musculus OX=10090 GN=Fhl2 PE=1 SV=1	Fhl2	0.575	Down	32.072	27.2	6	6	6	6	4	1.26991	0.730089
O88448	Kinesin light chain 2 OS=Mus musculus OX=10090 GN=Klc2 PE=1 SV=1	Klc2	0.532	Down	66.662	13	5	2	2	2	2	1.30557	0.694426
O88593	Peptidoglycan recognition protein 1 OS=Mus musculus OX=10090 GN=Pglyrp1 PE=1 SV=1	Pglyrp1	0.559	Down	20.489	19.2	2	2	2	2	2	1.28311	0.716889
O88879	Apoptotic protease-activating factor 1 OS=Mus musculus OX=10090 GN=Apaf1 PE=1 SV=3	Apaf1	1.591	Up	141	9	8	8	8	6	8	0.77191	1.22809
O89053	Coronin-1A OS=Mus musculus OX=10090 GN=Coro1a PE=1 SV=5	Coro1a	2.255	Up	50.989	44.5	17	17	17	16	16	0.614469	1.38553
P00184	Cytochrome P450 1A1 OS=Mus musculus OX=10090 GN=Cyp1a1 PE=1 SV=2	Cyp1a1	0.404	Down	59.229	31.3	14	14	14	14	12	1.424	0.576004
P01864	Ig gamma-2A chain C region secreted form OS=Mus musculus OX=10090 PE=1 SV=1	--	0.605	Down	36.595	14.6	3	3	3	3	3	1.2459	0.754101
P01878	Ig alpha chain C region OS=Mus musculus OX=10090 PE=1 SV=1	--	0.613	Down	36.875	10.5	2	2	2	2	2	1.23958	0.760417
P03953	Complement factor D OS=Mus musculus OX=10090 GN=Cfd PE=1 SV=1	Cfd	0.462	Down	28.057	13.1	2	2	2	2	2	1.3679	0.632102
P05532	Mast/stem cell growth factor receptor Kit OS=Mus musculus OX=10090 GN=Kit PE=1 SV=3	Kit	0.575	Down	109.34	11.2	9	9	9	9	8	1.26963	0.730372
P05555	Integrin alpha-M OS=Mus musculus OX=10090 GN=Itgam PE=1 SV=2	Itgam	1.767	Up	127.48	28.5	26	26	26	23	26	0.722787	1.27721
P05977	Myosin light chain 1/3, skeletal muscle isoform OS=Mus musculus OX=10090 GN=Myl1 PE=1 SV=2	Myl1	2.507	Up	20.594	55.3	8	6	6	5	5	0.570348	1.42965
P06745	Glucose-6-phosphate isomerase OS=Mus musculus OX=10090 GN=Gpi PE=1 SV=4	Gpi	1.527	Up	62.766	24.4	11	7	11	11	11	0.791466	1.20853
P06869	Urokinase-type plasminogen activator OS=Mus musculus OX=10090 GN=Plau PE=1 SV=1	Plau	0.602	Down	48.267	19.6	6	6	6	6	4	1.24832	0.751681
P07742	Ribonucleoside-diphosphate reductase large subunit OS=Mus musculus OX=10090 GN=Rrm1 PE=1 SV=2	Rrm1	2.18	Up	90.209	5.8	3	3	3	3	3	0.629004	1.371
P08030	Adenine phosphoribosyltransferase OS=Mus musculus OX=10090 GN=Aprt PE=1 SV=2	Aprt	1.57	Up	19.724	32.8	4	4	4	4	3	0.778298	1.2217
P0CW03	Lymphocyte antigen 6C2 OS=Mus musculus OX=10090 GN=Ly6c2 PE=1 SV=1	Ly6c2	1.739	Up	14.09	28.2	3	2	2	2	2	0.730254	1.26975
P0DOV2	Interferon-activable protein 204 OS=Mus musculus OX=10090 GN=Ifi204 PE=1 SV=1	Ifi204	2.029	Up	69.437	35.1	15	7	15	13	15	0.660356	1.33964
P10107	Annexin A1 OS=Mus musculus OX=10090 GN=Anxa1 PE=1 SV=2	Anxa1	1.617	Up	38.734	60.1	19	19	19	19	19	0.764275	1.23572
P10810	Monocyte differentiation antigen CD14 OS=Mus musculus OX=10090 GN=Cd14 PE=1 SV=1	Cd14	7.626	Up	39.203	34.4	10	10	10	7	10	0.231853	1.76815
P11087	Collagen alpha-1(I) chain OS=Mus musculus OX=10090 GN=Col1a1 PE=1 SV=4	Col1a1	1.53	Up	138.03	7	6	6	6	6	6	0.790412	1.20959
P11214	Tissue-type plasminogen activator OS=Mus musculus OX=10090 GN=Plat PE=1 SV=3	Plat	4.011	Up	63.096	8.9	3	3	3	2	3	0.39911	1.60089
P11247	Myeloperoxidase OS=Mus musculus OX=10090 GN=Mpo PE=1 SV=2	Mpo	2.734	Up	81.181	45.4	28	24	28	26	28	0.535661	1.46434
P11835	Integrin beta-2 OS=Mus musculus OX=10090 GN=Itgb2 PE=1 SV=2	Itgb2	1.638	Up	85.025	42.9	25	25	25	24	25	0.75822	1.24178
P11928	2'-5'-oligoadenylate synthase 1A OS=Mus musculus OX=10090 GN=Oas1a PE=1 SV=2	Oas1a	2.101	Up	42.428	15.8	4	4	4	2	4	0.64492	1.35508
P12399	Protein CTLA-2-alpha OS=Mus musculus OX=10090 GN=Ctla2a PE=2 SV=2	Ctla2a	1.838	Up	15.883	16.8	2	2	2	2	2	0.704788	1.29521
P13864	DNA (cytosine-5)-methyltransferase 1 OS=Mus musculus OX=10090 GN=Dnmt1 PE=1 SV=5	Dnmt1	1.865	Up	183.19	8.8	11	11	11	8	11	0.698096	1.3019
P14234	Tyrosine-protein kinase Fgr OS=Mus musculus OX=10090 GN=Fgr PE=1 SV=2	Fgr	1.948	Up	58.866	19.7	7	7	7	6	7	0.678521	1.32148
P14901	Heme oxygenase 1 OS=Mus musculus OX=10090 GN=Hmox1 PE=1 SV=1	Hmox1	3.193	Up	32.928	33.2	6	6	6	4	5	0.477015	1.52299
P15116	Cadherin-2 OS=Mus musculus OX=10090 GN=Cdh2 PE=1 SV=2	Cdh2	0.294	Down	99.795	7.2	3	3	3	3	2	1.54606	0.453936
P15702	Leukosialin OS=Mus musculus OX=10090 GN=Spn PE=1 SV=1	Spn	1.879	Up	40.038	6.8	2	2	2	2	2	0.694806	1.30519
P16879	Tyrosine-protein kinase Fes/Fps OS=Mus musculus OX=10090 GN=Fes PE=1 SV=2	Fes	2.045	Up	93.778	9.4	5	5	5	2	5	0.656785	1.34322
P17918	Proliferating cell nuclear antigen OS=Mus musculus OX=10090 GN=Pcna PE=1 SV=2	Pcna	1.571	Up	28.785	45.2	10	10	10	7	10	0.777802	1.2222
P19973	Lymphocyte-specific protein 1 OS=Mus musculus OX=10090 GN=Lsp1 PE=1 SV=2	Lsp1	1.792	Up	36.713	53.3	10	10	10	10	9	0.716255	1.28374
P22682	E3 ubiquitin-protein ligase CBL OS=Mus musculus OX=10090 GN=Cbl PE=1 SV=3	Cbl	1.603	Up	100.56	12.2	8	8	8	6	8	0.768349	1.23165
P24527	Leukotriene A-4 hydrolase OS=Mus musculus OX=10090 GN=Lta4h PE=1 SV=4	Lta4h	1.656	Up	69.05	51.7	25	25	25	25	25	0.75308	1.24692
P25206	DNA replication licensing factor MCM3 OS=Mus musculus OX=10090 GN=Mcm3 PE=1 SV=2	Mcm3	2.504	Up	91.545	19	11	11	11	10	11	0.57083	1.42917
P25785	Metalloproteinase inhibitor 2 OS=Mus musculus OX=10090 GN=Timp2 PE=1 SV=2	Timp2	0.603	Down	24.328	10	2	2	2	2	2	1.24775	0.75225
P27005	Protein S100-A8 OS=Mus musculus OX=10090 GN=S100a8 PE=1 SV=3	S100a8	3.586	Up	10.294	57.3	3	3	3	3	3	0.436102	1.5639
P27870	Proto-oncogene vav OS=Mus musculus OX=10090 GN=Vav1 PE=1 SV=1	Vav1	3.982	Up	98.136	12.4	9	9	9	4	9	0.401469	1.59853
P28033	CCAAT/enhancer-binding protein beta OS=Mus musculus OX=10090 GN=Cebpb PE=1 SV=1	Cebpb	2.316	Up	31.445	9.8	2	2	2	2	2	0.603191	1.39681
P28293	Cathepsin G OS=Mus musculus OX=10090 GN=Ctsg PE=1 SV=2	Ctsg	2.695	Up	29.095	37.5	10	10	10	8	10	0.541201	1.4588
P28650	Adenylosuccinate synthetase isozyme 1 OS=Mus musculus OX=10090 GN=Adss1 PE=1 SV=2	Adss1	1.686	Up	50.254	29.5	10	10	10	9	10	0.744563	1.25544
P28667	MARCKS-related protein OS=Mus musculus OX=10090 GN=Marcksl1 PE=1 SV=2	Marcksl1	2.831	Up	20.165	14	2	2	2	2	2	0.522098	1.4779
P29351	Tyrosine-protein phosphatase non-receptor type 6 OS=Mus musculus OX=10090 GN=Ptpn6 PE=1 SV=2	Ptpn6	2.245	Up	67.558	37	17	17	17	16	17	0.616313	1.38369
P29595	NEDD8 OS=Mus musculus OX=10090 GN=Nedd8 PE=1 SV=2	Nedd8	0.473	Down	8.9723	30.9	2	2	2	2	2	1.35777	0.642234
P30355	Arachidonate 5-lipoxygenase-activating protein OS=Mus musculus OX=10090 GN=Alox5ap PE=1 SV=2	Alox5ap	2.28	Up	18.136	25.5	4	4	4	3	4	0.609724	1.39028
P30681	High mobility group protein B2 OS=Mus musculus OX=10090 GN=Hmgb2 PE=1 SV=3	Hmgb2	1.632	Up	24.162	26.2	5	5	5	5	5	0.759767	1.24023
P30993	C5a anaphylatoxin chemotactic receptor 1 OS=Mus musculus OX=10090 GN=C5ar1 PE=1 SV=2	C5ar1	1.918	Up	39.023	6.3	2	2	2	2	2	0.685509	1.31449
P31725	Protein S100-A9 OS=Mus musculus OX=10090 GN=S100a9 PE=1 SV=3	S100a9	3.293	Up	13.049	51.3	7	7	7	6	7	0.465915	1.53408
P32037	Solute carrier family 2, facilitated glucose transporter member 3 OS=Mus musculus OX=10090 GN=Slc2a3 PE=1 SV=1	Slc2a3	1.883	Up	53.478	11	5	5	5	5	5	0.69381	1.30619
P35276	Ras-related protein Rab-3D OS=Mus musculus OX=10090 GN=Rab3d PE=1 SV=1	Rab3d	1.583	Up	24.416	29.2	6	3	3	2	3	0.774298	1.2257
P39654	Polyunsaturated fatty acid lipoxygenase ALOX15 OS=Mus musculus OX=10090 GN=Alox15 PE=1 SV=4	Alox15	1.616	Up	75.444	19.3	8	8	8	2	8	0.764652	1.23535
P39749	Flap endonuclease 1 OS=Mus musculus OX=10090 GN=Fen1 PE=1 SV=1	Fen1	2.026	Up	42.314	18.5	5	5	5	5	5	0.661006	1.33899
P41245	Matrix metalloproteinase-9 OS=Mus musculus OX=10090 GN=Mmp9 PE=1 SV=2	Mmp9	0.218	Down	80.534	32.7	22	22	22	22	17	1.64201	0.357987
P41317	Mannose-binding protein C OS=Mus musculus OX=10090 GN=Mbl2 PE=1 SV=2	Mbl2	5.21	Up	25.957	16.8	3	3	3	2	3	0.322045	1.67796
P42209	Septin-1 OS=Mus musculus OX=10090 GN=Septin1 PE=1 SV=2	Septin1	0.331	Down	42.019	10.7	3	2	2	2	2	1.50257	0.497425
P42230	Signal transducer and activator of transcription 5A OS=Mus musculus OX=10090 GN=Stat5a PE=1 SV=1	Stat5a	1.559	Up	90.83	21.8	15	3	3	2	3	0.781544	1.21846
P43135	COUP transcription factor 2 OS=Mus musculus OX=10090 GN=Nr2f2 PE=1 SV=2	Nr2f2	0.654	Down	45.571	5.6	2	2	2	2	2	1.20954	0.790457
P43276	Histone H1.5 OS=Mus musculus OX=10090 GN=H1-5 PE=1 SV=2	H1-5	1.777	Up	22.576	17.5	3	3	3	3	3	0.720094	1.27991
P47791	Glutathione reductase, mitochondrial OS=Mus musculus OX=10090 GN=Gsr PE=1 SV=3	Gsr	1.635	Up	53.662	53.4	17	17	17	15	17	0.759144	1.24086
P47968	Ribose-5-phosphate isomerase OS=Mus musculus OX=10090 GN=Rpia PE=1 SV=2	Rpia	1.781	Up	32.45	17.2	4	4	4	3	4	0.719043	1.28096
P48025	Tyrosine-protein kinase SYK OS=Mus musculus OX=10090 GN=Syk PE=1 SV=2	Syk	2.021	Up	71.376	24.3	11	11	11	9	11	0.662129	1.33787
P48453	Serine/threonine-protein phosphatase 2B catalytic subunit beta isoform OS=Mus musculus OX=10090 GN=Ppp3cb PE=1 SV=2	Ppp3cb	1.726	Up	59.173	13	6	2	2	2	2	0.733637	1.26636
P48999	Polyunsaturated fatty acid 5-lipoxygenase OS=Mus musculus OX=10090 GN=Alox5 PE=1 SV=3	Alox5	2.752	Up	77.966	27.2	12	12	12	11	12	0.533109	1.46689
P49290	Eosinophil peroxidase OS=Mus musculus OX=10090 GN=Epx PE=1 SV=2	Epx	6.089	Up	81.379	34.1	22	18	18	11	18	0.282145	1.71785
P49710	Hematopoietic lineage cell-specific protein OS=Mus musculus OX=10090 GN=Hcls1 PE=1 SV=2	Hcls1	2.29	Up	54.24	26.7	10	10	10	7	10	0.607867	1.39213
P49717	DNA replication licensing factor MCM4 OS=Mus musculus OX=10090 GN=Mcm4 PE=1 SV=1	Mcm4	1.958	Up	96.735	10.9	8	8	8	5	7	0.676049	1.32395
P49718	DNA replication licensing factor MCM5 OS=Mus musculus OX=10090 GN=Mcm5 PE=1 SV=2	Mcm5	2.177	Up	82.406	18.9	11	11	11	9	11	0.629619	1.37038
P50429	Arylsulfatase B OS=Mus musculus OX=10090 GN=Arsb PE=1 SV=3	Arsb	2.665	Up	59.646	9	4	4	4	3	4	0.545767	1.45423
P50431	Serine hydroxymethyltransferase, cytosolic OS=Mus musculus OX=10090 GN=Shmt1 PE=1 SV=3	Shmt1	2.149	Up	52.6	16.5	5	5	5	4	4	0.635034	1.36497
P54103	DnaJ homolog subfamily C member 2 OS=Mus musculus OX=10090 GN=Dnajc2 PE=1 SV=2	Dnajc2	1.595	Up	71.721	6.9	3	3	3	3	3	0.770598	1.2294
P54276	DNA mismatch repair protein Msh6 OS=Mus musculus OX=10090 GN=Msh6 PE=1 SV=3	Msh6	1.502	Up	151.08	2	2	2	2	2	2	0.799481	1.20052
P55065	Phospholipid transfer protein OS=Mus musculus OX=10090 GN=Pltp PE=1 SV=1	Pltp	0.652	Down	54.452	17.4	6	6	6	6	6	1.21075	0.789252
P58058	NAD kinase OS=Mus musculus OX=10090 GN=Nadk PE=1 SV=2	Nadk	2.58	Up	48.597	18.2	6	6	6	4	6	0.558634	1.44137
P58137	Acyl-coenzyme A thioesterase 8 OS=Mus musculus OX=10090 GN=Acot8 PE=1 SV=1	Acot8	1.616	Up	35.827	22.8	5	5	5	5	5	0.764451	1.23555
P59108	Copine-2 OS=Mus musculus OX=10090 GN=Cpne2 PE=1 SV=1	Cpne2	2.128	Up	61.035	17.7	8	7	7	6	7	0.639414	1.36059
P61148	Fibroblast growth factor 1 OS=Mus musculus OX=10090 GN=Fgf1 PE=1 SV=1	Fgf1	0.569	Down	17.417	27.1	4	4	4	4	3	1.27498	0.725018
P61358	60S ribosomal protein L27 OS=Mus musculus OX=10090 GN=Rpl27 PE=1 SV=2	Rpl27	0.511	Down	15.798	27.9	3	3	3	3	2	1.32319	0.676808
P70248	Unconventional myosin-If OS=Mus musculus OX=10090 GN=Myo1f PE=1 SV=1	Myo1f	2.241	Up	125.95	17.3	14	10	14	10	14	0.617026	1.38297
P70414	Sodium/calcium exchanger 1 OS=Mus musculus OX=10090 GN=Slc8a1 PE=1 SV=1	Slc8a1	0.503	Down	108.03	3.4	2	2	2	2	2	1.33074	0.669256
P70445	Eukaryotic translation initiation factor 4E-binding protein 2 OS=Mus musculus OX=10090 GN=Eif4ebp2 PE=1 SV=1	Eif4ebp2	0.64	Down	12.898	46.7	3	3	3	3	3	1.21986	0.780141
P70658	C-X-C chemokine receptor type 4 OS=Mus musculus OX=10090 GN=Cxcr4 PE=1 SV=2	Cxcr4	0.422	Down	40.426	7.2	2	2	2	2	2	1.40612	0.593884
P82343	N-acylglucosamine 2-epimerase OS=Mus musculus OX=10090 GN=Renbp PE=1 SV=3	Renbp	0.617	Down	49.771	8.1	2	2	2	2	2	1.23694	0.763061
P97310	DNA replication licensing factor MCM2 OS=Mus musculus OX=10090 GN=Mcm2 PE=1 SV=3	Mcm2	2.351	Up	102.08	18	11	11	11	6	11	0.596773	1.40323
P97311	DNA replication licensing factor MCM6 OS=Mus musculus OX=10090 GN=Mcm6 PE=1 SV=1	Mcm6	2.291	Up	92.866	26.1	15	15	15	7	15	0.607809	1.39219
P97369	Neutrophil cytosol factor 4 OS=Mus musculus OX=10090 GN=Ncf4 PE=1 SV=2	Ncf4	4.1	Up	38.707	41	10	10	10	4	10	0.39215	1.60785
P97377	Cyclin-dependent kinase 2 OS=Mus musculus OX=10090 GN=Cdk2 PE=1 SV=2	Cdk2	1.838	Up	38.978	11	3	2	2	2	2	0.704612	1.29539
P97425	Eosinophil cationic protein 2 OS=Mus musculus OX=10090 GN=Ear2 PE=2 SV=1	Ear2	4.536	Up	17.62	39.1	3	2	3	2	3	0.361291	1.63871
P97467	Peptidyl-glycine alpha-amidating monooxygenase OS=Mus musculus OX=10090 GN=Pam PE=1 SV=2	Pam	0.636	Down	108.96	4.2	3	3	3	3	2	1.22229	0.777708
P97468	Chemokine-like receptor 1 OS=Mus musculus OX=10090 GN=Cmklr1 PE=1 SV=1	Cmklr1	0.663	Down	41.814	10.8	3	3	3	3	2	1.2028	0.797204
P97478	5-demethoxyubiquinone hydroxylase, mitochondrial OS=Mus musculus OX=10090 GN=Coq7 PE=1 SV=3	Coq7	2.435	Up	24.041	12	2	2	2	2	2	0.582167	1.41783
P97496	SWI/SNF complex subunit SMARCC1 OS=Mus musculus OX=10090 GN=Smarcc1 PE=1 SV=2	Smarcc1	1.56	Up	122.89	20.4	14	7	7	6	7	0.781322	1.21868
P97814	Proline-serine-threonine phosphatase-interacting protein 1 OS=Mus musculus OX=10090 GN=Pstpip1 PE=1 SV=1	Pstpip1	5.659	Up	47.59	17.6	6	6	6	4	6	0.30035	1.69965
Q00612	Glucose-6-phosphate 1-dehydrogenase X OS=Mus musculus OX=10090 GN=G6pdx PE=1 SV=3	G6pdx	2.055	Up	59.262	63.5	27	26	27	26	27	0.654598	1.3454
Q01102	P-selectin OS=Mus musculus OX=10090 GN=Selp PE=1 SV=1	Selp	1.693	Up	83.098	7.3	4	4	4	4	4	0.742599	1.2574
Q01320	DNA topoisomerase 2-alpha OS=Mus musculus OX=10090 GN=Top2a PE=1 SV=2	Top2a	7.428	Up	172.79	8.6	13	3	3	2	3	0.237318	1.76268
Q04750	DNA topoisomerase 1 OS=Mus musculus OX=10090 GN=Top1 PE=1 SV=2	Top1	1.555	Up	90.875	21.4	15	15	15	14	15	0.782683	1.21732
Q05144	Ras-related C3 botulinum toxin substrate 2 OS=Mus musculus OX=10090 GN=Rac2 PE=1 SV=1	Rac2	2.625	Up	21.441	47.4	8	3	3	3	3	0.551695	1.4483
Q09014	Neutrophil cytosol factor 1 OS=Mus musculus OX=10090 GN=Ncf1 PE=1 SV=3	Ncf1	4.764	Up	44.666	37.7	13	13	13	9	13	0.346988	1.65301
Q09200	Beta-1,4 N-acetylgalactosaminyltransferase 1 OS=Mus musculus OX=10090 GN=B4galnt1 PE=1 SV=1	B4galnt1	1.624	Up	59.211	9.4	3	3	3	2	3	0.762319	1.23768
Q14B46	Rhotekin-2 OS=Mus musculus OX=10090 GN=Rtkn2 PE=1 SV=2	Rtkn2	0.629	Down	66.961	17.9	7	7	7	6	7	1.22775	0.772245
Q1XH17	Tripartite motif-containing protein 72 OS=Mus musculus OX=10090 GN=Trim72 PE=1 SV=1	Trim72	0.575	Down	52.816	32.1	9	9	9	9	6	1.26977	0.730235
Q2VLH6	Scavenger receptor cysteine-rich type 1 protein M130 OS=Mus musculus OX=10090 GN=Cd163 PE=1 SV=2	Cd163	0.65	Down	120.92	6.9	5	5	5	4	4	1.21225	0.78775
Q3TBD2	Rho GTPase-activating protein 45 OS=Mus musculus OX=10090 GN=Arhgap45 PE=1 SV=2	Arhgap45	1.78	Up	122.9	17.1	15	15	15	14	15	0.719323	1.28068
Q3TBW2	39S ribosomal protein L10, mitochondrial OS=Mus musculus OX=10090 GN=Mrpl10 PE=1 SV=2	Mrpl10	0.629	Down	29.395	14.5	2	2	2	2	2	1.22796	0.772042
Q3TGF2	Protein FAM107B OS=Mus musculus OX=10090 GN=Fam107b PE=1 SV=2	Fam107b	2.348	Up	15.572	40.5	4	4	4	2	4	0.597402	1.4026
Q3TNL8	Inositol 1,4,5-trisphosphate receptor-interacting protein OS=Mus musculus OX=10090 GN=Itprip PE=1 SV=1	Itprip	2.884	Up	63.237	19.6	8	8	8	7	8	0.514915	1.48508
Q3TRM8	Hexokinase-3 OS=Mus musculus OX=10090 GN=Hk3 PE=1 SV=2	Hk3	5.065	Up	100.1	34.7	23	20	21	12	20	0.329754	1.67025
Q3U1Z5	G-protein-signaling modulator 3 OS=Mus musculus OX=10090 GN=Gpsm3 PE=1 SV=2	Gpsm3	1.687	Up	17.618	34.6	3	3	3	2	3	0.744462	1.25554
Q3U2S8	Voltage-gated hydrogen channel 1 OS=Mus musculus OX=10090 GN=Hvcn1 PE=1 SV=2	Hvcn1	2.048	Up	31.242	27.1	4	4	4	2	4	0.656152	1.34385
Q3U9G9	Delta(14)-sterol reductase LBR OS=Mus musculus OX=10090 GN=Lbr PE=1 SV=2	Lbr	1.531	Up	71.439	23.2	11	11	11	11	11	0.79005	1.20995
Q3UDK1	TRAF-type zinc finger domain-containing protein 1 OS=Mus musculus OX=10090 GN=Trafd1 PE=1 SV=1	Trafd1	1.688	Up	64.282	12.4	4	4	4	4	4	0.744063	1.25594
Q3UND0	Src kinase-associated phosphoprotein 2 OS=Mus musculus OX=10090 GN=Skap2 PE=1 SV=2	Skap2	2.474	Up	40.712	22.1	8	8	8	4	8	0.575766	1.42423
Q3UP87	Neutrophil elastase OS=Mus musculus OX=10090 GN=Elane PE=1 SV=1	Elane	3.158	Up	28.648	24.9	6	6	6	4	6	0.480997	1.519
Q3UQ44	Ras GTPase-activating-like protein IQGAP2 OS=Mus musculus OX=10090 GN=Iqgap2 PE=1 SV=2	Iqgap2	1.958	Up	180.53	14.3	17	14	14	11	13	0.676205	1.3238
Q3UTJ2	Sorbin and SH3 domain-containing protein 2 OS=Mus musculus OX=10090 GN=Sorbs2 PE=1 SV=2	Sorbs2	0.566	Down	132.35	7.2	5	4	4	4	4	1.27713	0.722869
Q3UV74	Integrin beta-2-like protein OS=Mus musculus OX=10090 GN=Itgb2l PE=1 SV=1	Itgb2l	3.154	Up	81.546	24.8	13	13	13	11	13	0.481464	1.51854
Q3V3R1	Monofunctional C1-tetrahydrofolate synthase, mitochondrial OS=Mus musculus OX=10090 GN=Mthfd1l PE=1 SV=2	Mthfd1l	1.547	Up	105.73	22.5	17	17	17	15	17	0.78529	1.21471
Q5HZI1	Microtubule-associated tumor suppressor 1 homolog OS=Mus musculus OX=10090 GN=Mtus1 PE=1 SV=2	Mtus1	0.578	Down	134.38	1.6	2	2	2	2	2	1.26737	0.732634
Q5SQX6	Cytoplasmic FMR1-interacting protein 2 OS=Mus musculus OX=10090 GN=Cyfip2 PE=1 SV=2	Cyfip2	1.808	Up	145.66	17.9	20	7	7	6	7	0.712366	1.28763
Q5SUA5	Unconventional myosin-Ig OS=Mus musculus OX=10090 GN=Myo1g PE=1 SV=1	Myo1g	1.828	Up	117.23	32.6	24	22	22	20	21	0.707225	1.29278
Q5SVD0	Refilin-B OS=Mus musculus OX=10090 GN=Rflnb PE=1 SV=1	Rflnb	1.896	Up	23.379	10.6	2	2	2	2	2	0.690639	1.30936
Q5SVQ0	Histone acetyltransferase KAT7 OS=Mus musculus OX=10090 GN=Kat7 PE=1 SV=1	Kat7	1.562	Up	70.641	5.5	3	3	3	3	3	0.780545	1.21945
Q5SX40	Myosin-1 OS=Mus musculus OX=10090 GN=Myh1 PE=1 SV=1	Myh1	1.591	Up	223.34	31.4	56	8	29	3	29	0.771815	1.22819
Q5U462	CUB domain-containing protein 1 OS=Mus musculus OX=10090 GN=Cdcp1 PE=2 SV=1	Cdcp1	0.647	Down	92.725	3.5	2	2	2	2	2	1.21425	0.785747
Q60936	Atypical kinase COQ8A, mitochondrial OS=Mus musculus OX=10090 GN=Coq8a PE=1 SV=2	Coq8a	0.592	Down	71.742	6.7	4	4	4	4	3	1.25638	0.743618
Q61093	Cytochrome b-245 heavy chain OS=Mus musculus OX=10090 GN=Cybb PE=1 SV=1	Cybb	2.289	Up	65.304	34	17	17	17	15	17	0.608083	1.39192
Q61096	Myeloblastin OS=Mus musculus OX=10090 GN=Prtn3 PE=1 SV=2	Prtn3	2.493	Up	27.625	41.3	8	8	8	8	8	0.572645	1.42735
Q61233	Plastin-2 OS=Mus musculus OX=10090 GN=Lcp1 PE=1 SV=4	Lcp1	1.742	Up	70.148	61.9	31	26	26	25	26	0.729322	1.27068
Q61301	Catenin alpha-2 OS=Mus musculus OX=10090 GN=Ctnna2 PE=1 SV=3	Ctnna2	0.372	Down	105.28	16.3	11	2	2	2	2	1.458	0.542004
Q61462	Cytochrome b-245 light chain OS=Mus musculus OX=10090 GN=Cyba PE=1 SV=3	Cyba	2.176	Up	20.748	31.2	4	4	4	4	4	0.629637	1.37036
Q61466	SWI/SNF-related matrix-associated actin-dependent regulator of chromatin subfamily D member 1 OS=Mus musculus OX=10090 GN=Smarcd1 PE=1 SV=3	Smarcd1	0.62	Down	58.244	9.3	4	3	3	3	2	1.23476	0.765244
Q61599	Rho GDP-dissociation inhibitor 2 OS=Mus musculus OX=10090 GN=Arhgdib PE=1 SV=3	Arhgdib	2.888	Up	22.851	69.5	11	11	11	9	11	0.514394	1.48561
Q61753	D-3-phosphoglycerate dehydrogenase OS=Mus musculus OX=10090 GN=Phgdh PE=1 SV=3	Phgdh	1.842	Up	56.585	15.8	6	6	6	6	6	0.703622	1.29638
Q61878	Bone marrow proteoglycan OS=Mus musculus OX=10090 GN=Prg2 PE=1 SV=1	Prg2	4.337	Up	24.255	24.7	3	3	3	2	3	0.374733	1.62527
Q61881	DNA replication licensing factor MCM7 OS=Mus musculus OX=10090 GN=Mcm7 PE=1 SV=1	Mcm7	2.253	Up	81.21	18.2	9	9	9	8	9	0.614734	1.38527
Q61941	NAD(P) transhydrogenase, mitochondrial OS=Mus musculus OX=10090 GN=Nnt PE=1 SV=2	Nnt	3.918	Up	113.84	30	23	23	23	20	22	0.406704	1.5933
Q62181	Semaphorin-3C OS=Mus musculus OX=10090 GN=Sema3c PE=1 SV=2	Sema3c	0.636	Down	85.288	15.2	9	9	9	9	6	1.2227	0.777303
Q62283	Tetraspanin-7 OS=Mus musculus OX=10090 GN=Tspan7 PE=1 SV=2	Tspan7	4.871	Up	27.544	8.8	2	2	2	2	2	0.340635	1.65936
Q62415	Apoptosis-stimulating of p53 protein 1 OS=Mus musculus OX=10090 GN=Ppp1r13b PE=1 SV=2	Ppp1r13b	1.739	Up	119.17	7.5	3	3	3	2	3	0.730157	1.26984
Q640N3	Rho GTPase-activating protein 30 OS=Mus musculus OX=10090 GN=Arhgap30 PE=1 SV=3	Arhgap30	2.158	Up	120.11	6.7	5	5	5	4	5	0.633348	1.36665
Q64337	Sequestosome-1 OS=Mus musculus OX=10090 GN=Sqstm1 PE=1 SV=1	Sqstm1	1.551	Up	48.162	29.9	7	7	7	6	7	0.783933	1.21607
Q64378	Peptidyl-prolyl cis-trans isomerase FKBP5 OS=Mus musculus OX=10090 GN=Fkbp5 PE=1 SV=1	Fkbp5	1.646	Up	50.966	12.9	4	4	4	4	4	0.75588	1.24412
Q64487	Receptor-type tyrosine-protein phosphatase delta OS=Mus musculus OX=10090 GN=Ptprd PE=1 SV=3	Ptprd	0.448	Down	214.41	5.7	8	3	3	3	2	1.38129	0.618713
Q69Z37	Sterile alpha motif domain-containing protein 9-like OS=Mus musculus OX=10090 GN=Samd9l PE=1 SV=2	Samd9l	1.526	Up	180.2	8.8	10	10	10	8	10	0.791812	1.20819
Q69ZA1	Cyclin-dependent kinase 13 OS=Mus musculus OX=10090 GN=Cdk13 PE=1 SV=3	Cdk13	1.566	Up	164.55	2.6	3	2	2	2	2	0.779534	1.22047
Q6DFW5	Phospholipid-transporting ATPase IF OS=Mus musculus OX=10090 GN=Atp11b PE=1 SV=1	Atp11b	2.92	Up	133.53	5.5	5	3	3	2	3	0.510183	1.48982
Q6DTY7	6-phosphofructo-2-kinase/fructose-2,6-bisphosphatase 4 OS=Mus musculus OX=10090 GN=Pfkfb4 PE=2 SV=4	Pfkfb4	2.745	Up	54.066	19.2	8	6	8	4	8	0.534101	1.4659
Q6NXJ0	Protein WWC2 OS=Mus musculus OX=10090 GN=Wwc2 PE=1 SV=1	Wwc2	0.651	Down	132.62	7.6	5	5	5	4	5	1.21109	0.78891
Q6ZQA0	Neurobeachin-like protein 2 OS=Mus musculus OX=10090 GN=Nbeal2 PE=1 SV=2	Nbeal2	2.034	Up	301.92	11	18	18	18	10	17	0.659302	1.3407
Q6ZQM8	UDP-glucuronosyltransferase 1A7 OS=Mus musculus OX=10090 GN=Ugt1a7 PE=1 SV=1	Ugt1a7	1.528	Up	59.757	30.7	13	9	9	7	8	0.791186	1.20881
Q6ZWR6	Nesprin-1 OS=Mus musculus OX=10090 GN=Syne1 PE=1 SV=2	Syne1	1.815	Up	1009.9	18.8	128	127	128	102	125	0.710525	1.28947
Q80TS3	Adhesion G protein-coupled receptor L3 OS=Mus musculus OX=10090 GN=Adgrl3 PE=1 SV=3	Adgrl3	0.66	Down	171.08	6.2	7	7	7	7	3	1.2047	0.7953
Q80W00	Serine/threonine-protein phosphatase 1 regulatory subunit 10 OS=Mus musculus OX=10090 GN=Ppp1r10 PE=1 SV=1	Ppp1r10	1.84	Up	94.371	8.4	5	5	5	4	4	0.704225	1.29577
Q80X41	Serine/threonine-protein kinase VRK1 OS=Mus musculus OX=10090 GN=Vrk1 PE=1 SV=2	Vrk1	2.109	Up	49.74	22.7	8	8	8	8	8	0.643297	1.3567
Q80XP8	Protein FAM76B OS=Mus musculus OX=10090 GN=Fam76b PE=1 SV=1	Fam76b	1.564	Up	38.555	6.5	2	2	2	2	2	0.780089	1.21991
Q80YF6	Uroplakin-3b OS=Mus musculus OX=10090 GN=Upk3b PE=1 SV=1	Upk3b	3.786	Up	30.227	9.8	2	2	2	2	2	0.417872	1.58213
Q80Z96	Vang-like protein 1 OS=Mus musculus OX=10090 GN=Vangl1 PE=1 SV=2	Vangl1	0.647	Down	60.063	10.5	4	4	4	3	4	1.21397	0.786034
Q80ZK0	28S ribosomal protein S10, mitochondrial OS=Mus musculus OX=10090 GN=Mrps10 PE=1 SV=1	Mrps10	0.613	Down	18.698	18.1	2	2	2	2	2	1.23978	0.76022
Q8BFW4	Tripartite motif-containing protein 65 OS=Mus musculus OX=10090 GN=Trim65 PE=1 SV=1	Trim65	0.619	Down	58.458	11.7	4	4	4	2	4	1.23509	0.764906
Q8BGB5	LIM domain-containing protein 2 OS=Mus musculus OX=10090 GN=Limd2 PE=1 SV=1	Limd2	1.819	Up	14.237	46.1	5	4	4	4	4	0.709356	1.29064
Q8BH02	Torsin-4A OS=Mus musculus OX=10090 GN=Tor4a PE=2 SV=1	Tor4a	1.871	Up	47.585	10.8	2	2	2	2	2	0.696529	1.30347
Q8BHK2	Sodium channel subunit beta-3 OS=Mus musculus OX=10090 GN=Scn3b PE=1 SV=1	Scn3b	0.658	Down	24.789	27.9	5	5	5	5	5	1.20634	0.793657
Q8BJ64	Choline dehydrogenase, mitochondrial OS=Mus musculus OX=10090 GN=Chdh PE=1 SV=1	Chdh	1.949	Up	66.414	10.1	4	4	4	3	4	0.67812	1.32188
Q8BJS4	SUN domain-containing protein 2 OS=Mus musculus OX=10090 GN=Sun2 PE=1 SV=3	Sun2	2.004	Up	81.604	46.5	24	24	24	23	24	0.665794	1.33421
Q8BKJ9	NAD-dependent protein deacetylase sirtuin-7 OS=Mus musculus OX=10090 GN=Sirt7 PE=1 SV=2	Sirt7	4.705	Up	45.145	6.2	2	2	2	2	2	0.350593	1.64941
Q8BMS9	Ras association domain-containing protein 2 OS=Mus musculus OX=10090 GN=Rassf2 PE=1 SV=1	Rassf2	1.792	Up	37.973	21.2	5	4	5	4	4	0.716449	1.28355
Q8BP71	RNA binding protein fox-1 homolog 2 OS=Mus musculus OX=10090 GN=Rbfox2 PE=1 SV=2	Rbfox2	0.601	Down	47.33	10.7	2	2	2	2	2	1.24925	0.750754
Q8BV49	Pyrin and HIN domain-containing protein 1 OS=Mus musculus OX=10090 GN=Pyhin1 PE=1 SV=1	Pyhin1	1.819	Up	46.886	35	9	8	8	7	8	0.709546	1.29045
Q8BVK9	Sp110 nuclear body protein OS=Mus musculus OX=10090 GN=Sp110 PE=1 SV=1	Sp110	3.029	Up	50.14	16.9	5	5	5	4	5	0.496364	1.50364
Q8BYI6	Lysophosphatidylcholine acyltransferase 2 OS=Mus musculus OX=10090 GN=Lpcat2 PE=1 SV=1	Lpcat2	3.068	Up	60.253	15.8	5	5	5	4	4	0.491607	1.50839
Q8BYK4	Retinol dehydrogenase 12 OS=Mus musculus OX=10090 GN=Rdh12 PE=2 SV=1	Rdh12	2.41	Up	35.292	25.3	5	5	5	2	5	0.586564	1.41344
Q8BYW1	Rho GTPase-activating protein 25 OS=Mus musculus OX=10090 GN=Arhgap25 PE=1 SV=2	Arhgap25	1.607	Up	73.382	12	6	6	6	4	6	0.767216	1.23278
Q8C0V9	FERM domain-containing protein 6 OS=Mus musculus OX=10090 GN=Frmd6 PE=1 SV=2	Frmd6	0.595	Down	71.651	4.3	2	2	2	2	2	1.25389	0.74611
Q8C147	Dedicator of cytokinesis protein 8 OS=Mus musculus OX=10090 GN=Dock8 PE=1 SV=4	Dock8	1.757	Up	238.98	15.6	24	22	22	18	22	0.725451	1.27455
Q8C3J5	Dedicator of cytokinesis protein 2 OS=Mus musculus OX=10090 GN=Dock2 PE=1 SV=3	Dock2	2.142	Up	211.7	14.9	19	19	19	12	19	0.636616	1.36338
Q8C7E7	Starch-binding domain-containing protein 1 OS=Mus musculus OX=10090 GN=Stbd1 PE=1 SV=1	Stbd1	0.607	Down	36.127	10.7	3	3	3	3	2	1.24426	0.755735
Q8C7H1	Methylmalonic aciduria type A homolog, mitochondrial OS=Mus musculus OX=10090 GN=Mmaa PE=1 SV=1	Mmaa	0.345	Down	45.932	6	2	2	2	2	2	1.48685	0.513154
Q8CB87	Ras-related protein Rab-44 OS=Mus musculus OX=10090 GN=Rab44 PE=1 SV=2	Rab44	7.998	Up	106.33	11	7	7	7	3	7	0.222269	1.77773
Q8CCP0	Nuclear export mediator factor Nemf OS=Mus musculus OX=10090 GN=Nemf PE=1 SV=2	Nemf	1.818	Up	121.19	2.1	2	2	2	2	2	0.709838	1.29016
Q8CFB4	Guanylate-binding protein 5 OS=Mus musculus OX=10090 GN=Gbp5 PE=1 SV=2	Gbp5	2.026	Up	66.929	8.8	4	4	4	3	4	0.660893	1.33911
Q8CG70	Prolyl 3-hydroxylase 3 OS=Mus musculus OX=10090 GN=P3h3 PE=1 SV=1	P3h3	0.229	Down	81.7	4.5	2	2	2	2	2	1.62701	0.372989
Q8CGN5	Perilipin-1 OS=Mus musculus OX=10090 GN=Plin1 PE=1 SV=2	Plin1	0.619	Down	55.595	19	6	6	6	6	3	1.23521	0.764787
Q8CIH5	1-phosphatidylinositol 4,5-bisphosphate phosphodiesterase gamma-2 OS=Mus musculus OX=10090 GN=Plcg2 PE=1 SV=1	Plcg2	2.101	Up	147.59	16.8	15	15	15	10	15	0.645003	1.355
Q8K031	StAR-related lipid transfer protein 8 OS=Mus musculus OX=10090 GN=Stard8 PE=1 SV=2	Stard8	0.317	Down	113.02	3.8	3	3	3	3	2	1.51849	0.481511
Q8K064	Membrane protein FAM174B OS=Mus musculus OX=10090 GN=Fam174b PE=2 SV=2	Fam174b	0.66	Down	16.213	21.6	2	2	2	2	2	1.20464	0.795355
Q8K157	Galactose mutarotase OS=Mus musculus OX=10090 GN=Galm PE=1 SV=1	Galm	0.615	Down	37.798	16.1	3	3	3	2	3	1.23817	0.761829
Q8K1B8	Fermitin family homolog 3 OS=Mus musculus OX=10090 GN=Fermt3 PE=1 SV=1	Fermt3	1.556	Up	75.634	47.1	26	26	26	25	24	0.78234	1.21766
Q8K1X4	Nck-associated protein 1-like OS=Mus musculus OX=10090 GN=Nckap1l PE=1 SV=1	Nckap1l	2.269	Up	128.9	10.1	9	7	7	4	7	0.611877	1.38812
Q8K2A7	Integrator complex subunit 10 OS=Mus musculus OX=10090 GN=Ints10 PE=1 SV=3	Ints10	1.561	Up	82.019	8.3	4	4	4	3	3	0.781091	1.21891
Q8K2V6	Importin-11 OS=Mus musculus OX=10090 GN=Ipo11 PE=1 SV=1	Ipo11	2.106	Up	112.41	4.6	3	3	3	3	2	0.644007	1.35599
Q8K371	Angiomotin-like protein 2 OS=Mus musculus OX=10090 GN=Amotl2 PE=1 SV=1	Amotl2	0.645	Down	85.277	3.6	2	2	2	2	2	1.21586	0.784144
Q8K400	Syntaxin-binding protein 5 OS=Mus musculus OX=10090 GN=Stxbp5 PE=1 SV=3	Stxbp5	1.657	Up	127.65	5.3	4	4	4	3	3	0.752648	1.24735
Q8R127	Saccharopine dehydrogenase-like oxidoreductase OS=Mus musculus OX=10090 GN=Sccpdh PE=1 SV=1	Sccpdh	1.549	Up	47.129	7.5	2	2	2	2	2	0.784755	1.21524
Q8R2S8	CD177 antigen OS=Mus musculus OX=10090 GN=Cd177 PE=2 SV=1	Cd177	1.711	Up	87.09	35.1	16	16	16	15	16	0.737853	1.26215
Q8R2Y3	Dolichol kinase OS=Mus musculus OX=10090 GN=Dolk PE=1 SV=1	Dolk	1.627	Up	59.145	4.1	2	2	2	2	2	0.761283	1.23872
Q8R323	Replication factor C subunit 3 OS=Mus musculus OX=10090 GN=Rfc3 PE=1 SV=1	Rfc3	2.73	Up	40.526	7.9	2	2	2	2	2	0.536214	1.46379
Q8R3F5	Malonyl-CoA-acyl carrier protein transacylase, mitochondrial OS=Mus musculus OX=10090 GN=Mcat PE=1 SV=3	Mcat	0.666	Down	41.928	13.9	3	3	3	2	3	1.20026	0.799735
Q8R411	Myc target protein 1 OS=Mus musculus OX=10090 GN=Myct1 PE=1 SV=1	Myct1	0.637	Down	21.079	45.7	5	5	5	5	3	1.222	0.778002
Q8R4S0	Protein phosphatase 1 regulatory subunit 14C OS=Mus musculus OX=10090 GN=Ppp1r14c PE=1 SV=1	Ppp1r14c	0.582	Down	17.754	34.1	3	3	3	3	3	1.26402	0.735985
Q8R4Y4	Stabilin-1 OS=Mus musculus OX=10090 GN=Stab1 PE=1 SV=1	Stab1	0.599	Down	276.25	6.7	11	11	11	10	9	1.25061	0.749393
Q8R550	SH3 domain-containing kinase-binding protein 1 OS=Mus musculus OX=10090 GN=Sh3kbp1 PE=1 SV=1	Sh3kbp1	1.62	Up	78.169	11	5	5	5	5	5	0.763233	1.23677
Q8R5A3	Amyloid beta A4 precursor protein-binding family B member 1-interacting protein OS=Mus musculus OX=10090 GN=Apbb1ip PE=1 SV=2	Apbb1ip	2.117	Up	74.318	10.3	5	5	5	4	5	0.641615	1.35838
Q8VBT6	Apolipoprotein B receptor OS=Mus musculus OX=10090 GN=Apobr PE=1 SV=1	Apobr	3.768	Up	102.7	20.6	13	13	13	7	13	0.41947	1.58053
Q8VC88	Grancalcin OS=Mus musculus OX=10090 GN=Gca PE=1 SV=1	Gca	2.532	Up	24.663	14.1	3	3	3	3	3	0.566323	1.43368
Q8VCC1	15-hydroxyprostaglandin dehydrogenase [NAD(+)] OS=Mus musculus OX=10090 GN=Hpgd PE=1 SV=1	Hpgd	0.46	Down	29.18	46.8	10	10	10	10	10	1.36993	0.630071
Q8VCI0	Phospholipase B-like 1 OS=Mus musculus OX=10090 GN=Plbd1 PE=1 SV=1	Plbd1	1.516	Up	62.998	27.8	11	11	11	10	10	0.794828	1.20517
Q8VCW4	Protein unc-93 homolog B1 OS=Mus musculus OX=10090 GN=Unc93b1 PE=1 SV=2	Unc93b1	1.502	Up	66.98	5.2	2	2	2	2	2	0.799272	1.20073
Q8VD58	Protein EVI2B OS=Mus musculus OX=10090 GN=Evi2b PE=1 SV=1	Evi2b	2.514	Up	47.993	9.7	3	3	3	3	3	0.569205	1.4308
Q8VDL4	ADP-dependent glucokinase OS=Mus musculus OX=10090 GN=Adpgk PE=1 SV=2	Adpgk	2.769	Up	53.902	42.5	13	13	13	12	12	0.530699	1.4693
Q8VDU5	SNF-related serine/threonine-protein kinase OS=Mus musculus OX=10090 GN=Snrk PE=1 SV=1	Snrk	0.585	Down	81.912	6.6	2	2	2	2	2	1.26186	0.73814
Q8VDW0	ATP-dependent RNA helicase DDX39A OS=Mus musculus OX=10090 GN=Ddx39a PE=1 SV=1	Ddx39a	1.792	Up	49.067	40	14	4	4	4	3	0.716327	1.28367
Q8VI93	2'-5'-oligoadenylate synthase 3 OS=Mus musculus OX=10090 GN=Oas3 PE=1 SV=1	Oas3	6.061	Up	126.33	8.8	7	6	7	2	6	0.283264	1.71674
Q91UZ5	Inositol monophosphatase 2 OS=Mus musculus OX=10090 GN=Impa2 PE=1 SV=1	Impa2	3.936	Up	31.716	7.9	2	2	2	2	2	0.405146	1.59485
Q91VE0	Long-chain fatty acid transport protein 4 OS=Mus musculus OX=10090 GN=Slc27a4 PE=1 SV=1	Slc27a4	1.561	Up	72.318	36.2	16	15	16	16	16	0.780816	1.21918
Q91W29	Cytochrome c oxidase subunit 4 isoform 2, mitochondrial OS=Mus musculus OX=10090 GN=Cox4i2 PE=1 SV=1	Cox4i2	0.664	Down	20.206	23.3	3	3	3	3	3	1.20174	0.798262
Q91W36	Ubiquitin carboxyl-terminal hydrolase 3 OS=Mus musculus OX=10090 GN=Usp3 PE=2 SV=1	Usp3	1.705	Up	58.867	7.7	3	3	3	3	3	0.739322	1.26068
Q91WU0	Carboxylesterase 1F OS=Mus musculus OX=10090 GN=Ces1f PE=1 SV=1	Ces1f	1.708	Up	61.612	18.5	7	6	6	3	6	0.738509	1.26149
Q91XA9	Acidic mammalian chitinase OS=Mus musculus OX=10090 GN=Chia PE=1 SV=2	Chia	0.498	Down	52.003	10.6	4	4	4	4	3	1.33485	0.665147
Q91XB0	Three-prime repair exonuclease 1 OS=Mus musculus OX=10090 GN=Trex1 PE=1 SV=2	Trex1	1.918	Up	33.675	20.7	5	5	5	5	5	0.685328	1.31467
Q91XE4	N-acyl-aromatic-L-amino acid amidohydrolase (carboxylate-forming) OS=Mus musculus OX=10090 GN=Acy3 PE=1 SV=1	Acy3	0.662	Down	35.286	21.7	3	3	3	3	2	1.20305	0.796946
Q91YD9	Neural Wiskott-Aldrich syndrome protein OS=Mus musculus OX=10090 GN=Wasl PE=1 SV=1	Wasl	0.481	Down	54.274	16.8	6	6	6	5	5	1.35063	0.649367
Q91YI4	Beta-arrestin-2 OS=Mus musculus OX=10090 GN=Arrb2 PE=1 SV=1	Arrb2	4.227	Up	46.313	25.1	9	9	9	8	9	0.382645	1.61736
Q91YP3	Deoxyribose-phosphate aldolase OS=Mus musculus OX=10090 GN=Dera PE=1 SV=1	Dera	1.626	Up	34.975	27.4	6	6	6	5	5	0.761478	1.23852
Q921E6	Polycomb protein EED OS=Mus musculus OX=10090 GN=Eed PE=1 SV=1	Eed	1.657	Up	50.197	6.8	3	3	3	2	3	0.752822	1.24718
Q921G6	Leucine-rich repeat and calponin homology domain-containing protein 4 OS=Mus musculus OX=10090 GN=Lrch4 PE=1 SV=1	Lrch4	1.822	Up	73.162	22.1	8	8	8	7	8	0.708608	1.29139
Q921M7	CYFIP-related Rac1 interactor B OS=Mus musculus OX=10090 GN=Cyrib PE=1 SV=1	Cyrib	1.584	Up	36.776	59	13	11	13	12	12	0.773999	1.226
Q921S7	39S ribosomal protein L37, mitochondrial OS=Mus musculus OX=10090 GN=Mrpl37 PE=1 SV=1	Mrpl37	1.657	Up	48.34	14.4	4	4	4	4	4	0.752657	1.24734
Q921Z5	Tumor necrosis factor alpha-induced protein 8 OS=Mus musculus OX=10090 GN=Tnfaip8 PE=1 SV=1	Tnfaip8	2.229	Up	22.96	15.2	3	3	3	3	3	0.619327	1.38067
Q922B9	Protein ITPRID2 OS=Mus musculus OX=10090 GN=Itprid2 PE=1 SV=3	Itprid2	2.009	Up	136.95	2	2	2	2	2	2	0.664704	1.3353
Q922G0	Solute carrier family 25 member 36 OS=Mus musculus OX=10090 GN=Slc25a36 PE=2 SV=1	Slc25a36	0.526	Down	34.169	7.1	2	2	2	2	2	1.31022	0.689775
Q923B6	Metalloreductase STEAP4 OS=Mus musculus OX=10090 GN=Steap4 PE=1 SV=1	Steap4	1.925	Up	52.993	11.1	3	3	3	3	3	0.683814	1.31619
Q923X1	Adhesion G protein-coupled receptor L4 OS=Mus musculus OX=10090 GN=Adgrl4 PE=2 SV=3	Adgrl4	0.461	Down	82.245	8.9	4	4	4	4	4	1.36856	0.631444
Q924X2	Carnitine O-palmitoyltransferase 1, muscle isoform OS=Mus musculus OX=10090 GN=Cpt1b PE=1 SV=1	Cpt1b	0.501	Down	88.216	15	10	9	9	9	6	1.33237	0.667629
Q99J72	DNA dC->dU-editing enzyme APOBEC-3 OS=Mus musculus OX=10090 GN=Apobec3 PE=1 SV=3	Apobec3	1.999	Up	52.213	9.5	3	3	3	3	3	0.666897	1.3331
Q99JT2	Serine/threonine-protein kinase 26 OS=Mus musculus OX=10090 GN=Stk26 PE=1 SV=1	Stk26	1.516	Up	46.613	24	8	2	2	2	2	0.794882	1.20512
Q99JY6	HIG1 domain family member 1B OS=Mus musculus OX=10090 GN=Higd1b PE=1 SV=1	Higd1b	0.617	Down	10.94	28.6	2	2	2	2	2	1.23678	0.763221
Q99LD9	Translation initiation factor eIF-2B subunit beta OS=Mus musculus OX=10090 GN=Eif2b2 PE=1 SV=1	Eif2b2	0.591	Down	38.897	14	3	3	3	3	3	1.25722	0.742778
Q99M31	Heat shock 70 kDa protein 14 OS=Mus musculus OX=10090 GN=Hspa14 PE=1 SV=2	Hspa14	1.708	Up	54.65	5.9	2	2	2	2	2	0.738432	1.26157
Q99MK8	Beta-adrenergic receptor kinase 1 OS=Mus musculus OX=10090 GN=Grk2 PE=1 SV=2	Grk2	2.541	Up	79.638	12.6	6	6	6	6	6	0.564737	1.43526
Q99PG4	Regulator of G-protein signaling 18 OS=Mus musculus OX=10090 GN=Rgs18 PE=1 SV=1	Rgs18	2.114	Up	27.61	8.1	2	2	2	2	2	0.642275	1.35773
Q99PP7	E3 ubiquitin-protein ligase TRIM33 OS=Mus musculus OX=10090 GN=Trim33 PE=1 SV=2	Trim33	1.889	Up	123.84	2.1	2	2	2	2	2	0.69236	1.30764
Q9CQI6	Coactosin-like protein OS=Mus musculus OX=10090 GN=Cotl1 PE=1 SV=3	Cotl1	1.633	Up	15.944	57	7	7	7	7	7	0.759489	1.24051
Q9CQL5	39S ribosomal protein L18, mitochondrial OS=Mus musculus OX=10090 GN=Mrpl18 PE=1 SV=1	Mrpl18	0.655	Down	20.677	13.9	2	2	2	2	2	1.20838	0.791618
Q9CQP2	Trafficking protein particle complex subunit 2 OS=Mus musculus OX=10090 GN=Trappc2 PE=1 SV=1	Trappc2	3.446	Up	16.441	15.7	2	2	2	2	2	0.449874	1.55013
Q9CQW9	Interferon-induced transmembrane protein 3 OS=Mus musculus OX=10090 GN=Ifitm3 PE=1 SV=1	Ifitm3	1.516	Up	14.954	48.2	5	4	5	5	5	0.794777	1.20522
Q9CZE3	Ras-related protein Rab-32 OS=Mus musculus OX=10090 GN=Rab32 PE=1 SV=3	Rab32	1.613	Up	25.068	44.8	8	7	8	8	8	0.765392	1.23461
Q9CZX0	Elongator complex protein 3 OS=Mus musculus OX=10090 GN=Elp3 PE=1 SV=1	Elp3	0.594	Down	62.384	11.3	5	5	5	5	4	1.25485	0.745152
Q9D0F6	Replication factor C subunit 5 OS=Mus musculus OX=10090 GN=Rfc5 PE=1 SV=1	Rfc5	1.515	Up	38.096	8	2	2	2	2	2	0.795192	1.20481
Q9D154	Leukocyte elastase inhibitor A OS=Mus musculus OX=10090 GN=Serpinb1a PE=1 SV=1	Serpinb1a	2.457	Up	42.574	46.4	17	17	17	15	17	0.578619	1.42138
Q9D1K7	UPF0687 protein C20orf27 homolog OS=Mus musculus OX=10090 PE=1 SV=3	--	1.762	Up	19.476	16.7	2	2	2	2	2	0.724065	1.27594
Q9D1N2	Glycosylphosphatidylinositol-anchored high density lipoprotein-binding protein 1 OS=Mus musculus OX=10090 GN=Gpihbp1 PE=1 SV=1	Gpihbp1	0.66	Down	24.566	38.6	5	5	5	5	4	1.20514	0.794855
Q9D2V7	Coronin-7 OS=Mus musculus OX=10090 GN=Coro7 PE=1 SV=2	Coro7	1.517	Up	100.81	34.3	21	21	21	18	20	0.794712	1.20529
Q9D6Y7	Mitochondrial peptide methionine sulfoxide reductase OS=Mus musculus OX=10090 GN=Msra PE=1 SV=1	Msra	1.518	Up	25.988	51.1	8	8	8	6	8	0.794146	1.20585
Q9D7B7	Probable glutathione peroxidase 8 OS=Mus musculus OX=10090 GN=Gpx8 PE=1 SV=1	Gpx8	0.623	Down	24.148	16.7	3	3	3	3	2	1.23239	0.767606
Q9D7E4	UPF0449 protein C19orf25 homolog OS=Mus musculus OX=10090 PE=1 SV=1	--	0.597	Down	12.111	33	2	2	2	2	2	1.25266	0.747345
Q9D8H7	Metalloendopeptidase OMA1, mitochondrial OS=Mus musculus OX=10090 GN=Oma1 PE=1 SV=1	Oma1	0.662	Down	58.877	4.8	2	2	2	2	2	1.20368	0.796323
Q9D8V7	Signal peptidase complex catalytic subunit SEC11C OS=Mus musculus OX=10090 GN=Sec11c PE=1 SV=3	Sec11c	1.522	Up	21.66	19.3	3	3	3	2	3	0.793055	1.20694
Q9D937	Uncharacterized protein C11orf98 homolog OS=Mus musculus OX=10090 PE=1 SV=1	--	0.37	Down	14.098	22.8	2	2	2	2	2	1.46022	0.539777
Q9DBL9	1-acylglycerol-3-phosphate O-acyltransferase ABHD5 OS=Mus musculus OX=10090 GN=Abhd5 PE=1 SV=1	Abhd5	1.554	Up	39.154	9.4	2	2	2	2	2	0.783112	1.21689
Q9DBQ7	Protein-associating with the carboxyl-terminal domain of ezrin OS=Mus musculus OX=10090 GN=Scyl3 PE=1 SV=3	Scyl3	1.777	Up	81.332	5.3	3	3	3	3	3	0.72021	1.27979
Q9DBT5	AMP deaminase 2 OS=Mus musculus OX=10090 GN=Ampd2 PE=1 SV=1	Ampd2	1.756	Up	92.023	9.1	6	6	6	5	6	0.725655	1.27435
Q9DBX1	Regulator of cell cycle RGCC OS=Mus musculus OX=10090 GN=Rgcc PE=1 SV=1	Rgcc	0.61	Down	14.717	45.3	4	4	4	4	4	1.24251	0.757487
Q9DCD0	6-phosphogluconate dehydrogenase, decarboxylating OS=Mus musculus OX=10090 GN=Pgd PE=1 SV=3	Pgd	1.591	Up	53.247	48	18	18	18	18	18	0.77181	1.22819
Q9EPB4	Apoptosis-associated speck-like protein containing a CARD OS=Mus musculus OX=10090 GN=Pycard PE=1 SV=1	Pycard	1.554	Up	21.458	49.2	6	6	6	5	6	0.783225	1.21677
Q9EQ61	Pescadillo homolog OS=Mus musculus OX=10090 GN=Pes1 PE=1 SV=1	Pes1	1.616	Up	67.795	8.4	4	4	4	3	4	0.764441	1.23556
Q9EQF6	Dihydropyrimidinase-related protein 5 OS=Mus musculus OX=10090 GN=Dpysl5 PE=1 SV=1	Dpysl5	0.496	Down	61.516	14.2	4	4	4	4	2	1.33707	0.662929
Q9EQN3	TSC22 domain family protein 4 OS=Mus musculus OX=10090 GN=Tsc22d4 PE=1 SV=2	Tsc22d4	3.069	Up	39.978	9	2	2	2	2	2	0.491566	1.50843
Q9EQQ9	Protein O-GlcNAcase OS=Mus musculus OX=10090 GN=Oga PE=1 SV=2	Oga	1.668	Up	103.16	7.5	5	4	5	4	5	0.749636	1.25036
Q9ER39	Torsin-1A OS=Mus musculus OX=10090 GN=Tor1a PE=1 SV=1	Tor1a	1.618	Up	37.829	7.2	2	2	2	2	2	0.764028	1.23597
Q9ERL7	Glia maturation factor gamma OS=Mus musculus OX=10090 GN=Gmfg PE=1 SV=1	Gmfg	1.738	Up	16.748	55.6	5	3	3	2	3	0.73038	1.26962
Q9ES52	Phosphatidylinositol 3,4,5-trisphosphate 5-phosphatase 1 OS=Mus musculus OX=10090 GN=Inpp5d PE=1 SV=2	Inpp5d	1.549	Up	133.54	15.4	12	12	12	10	11	0.784543	1.21546
Q9ET01	Glycogen phosphorylase, liver form OS=Mus musculus OX=10090 GN=Pygl PE=1 SV=4	Pygl	3.229	Up	97.462	39.8	30	24	24	21	23	0.472871	1.52713
Q9JHK5	Pleckstrin OS=Mus musculus OX=10090 GN=Plek PE=1 SV=1	Plek	1.641	Up	39.9	28.3	6	6	6	6	6	0.757403	1.2426
Q9JJG0	Transforming acidic coiled-coil-containing protein 2 OS=Mus musculus OX=10090 GN=Tacc2 PE=1 SV=2	Tacc2	0.627	Down	124.13	3.5	2	2	2	2	2	1.22951	0.770485
Q9JK23	Proteasome assembly chaperone 1 OS=Mus musculus OX=10090 GN=Psmg1 PE=1 SV=1	Psmg1	1.668	Up	33.104	11.4	3	3	3	3	2	0.749685	1.25032
Q9JK38	Glucosamine 6-phosphate N-acetyltransferase OS=Mus musculus OX=10090 GN=Gnpnat1 PE=1 SV=1	Gnpnat1	0.43	Down	20.791	15.8	2	2	2	2	2	1.39877	0.601235
Q9JL16	Interferon-stimulated gene 20 kDa protein OS=Mus musculus OX=10090 GN=Isg20 PE=1 SV=1	Isg20	1.848	Up	32.503	11.7	3	3	3	3	3	0.70218	1.29782
Q9JL26	Formin-like protein 1 OS=Mus musculus OX=10090 GN=Fmnl1 PE=1 SV=1	Fmnl1	2.158	Up	122.06	21.8	19	17	19	15	18	0.633399	1.3666
Q9JLV6	Bifunctional polynucleotide phosphatase/kinase OS=Mus musculus OX=10090 GN=Pnkp PE=1 SV=2	Pnkp	1.997	Up	57.223	27.6	10	10	10	10	10	0.667229	1.33277
Q9QUN7	Toll-like receptor 2 OS=Mus musculus OX=10090 GN=Tlr2 PE=1 SV=1	Tlr2	5.709	Up	89.448	3.1	2	2	2	2	2	0.298096	1.7019
Q9QVP9	Protein-tyrosine kinase 2-beta OS=Mus musculus OX=10090 GN=Ptk2b PE=1 SV=2	Ptk2b	2.609	Up	115.79	6.8	5	4	4	2	4	0.554165	1.44583
Q9QXY1	Tight junction protein ZO-3 OS=Mus musculus OX=10090 GN=Tjp3 PE=1 SV=1	Tjp3	2.069	Up	99.323	3.4	3	2	2	2	2	0.651747	1.34825
Q9QY73	Transmembrane protein 59 OS=Mus musculus OX=10090 GN=Tmem59 PE=1 SV=2	Tmem59	0.665	Down	36.313	8.7	2	2	2	2	2	1.2013	0.7987
Q9QZ85	Interferon-inducible GTPase 1 OS=Mus musculus OX=10090 GN=Iigp1 PE=1 SV=2	Iigp1	1.56	Up	47.571	43.1	13	13	13	13	13	0.781331	1.21867
Q9QZL0	Receptor-interacting serine/threonine-protein kinase 3 OS=Mus musculus OX=10090 GN=Ripk3 PE=1 SV=2	Ripk3	1.721	Up	53.322	6.6	2	2	2	2	2	0.735067	1.26493
Q9QZS0	Collagen alpha-3(IV) chain OS=Mus musculus OX=10090 GN=Col4a3 PE=1 SV=2	Col4a3	1.729	Up	161.72	2.1	2	2	2	1	2	0.7328	1.2672
Q9R049	E3 ubiquitin-protein ligase AMFR OS=Mus musculus OX=10090 GN=Amfr PE=1 SV=2	Amfr	1.71	Up	73.104	4.2	2	2	2	2	2	0.737979	1.26202
Q9R111	Guanine deaminase OS=Mus musculus OX=10090 GN=Gda PE=1 SV=1	Gda	1.741	Up	51.012	54.2	18	18	18	18	17	0.729765	1.27024
Q9WTQ5	A-kinase anchor protein 12 OS=Mus musculus OX=10090 GN=Akap12 PE=1 SV=1	Akap12	1.513	Up	180.69	55.3	58	58	58	55	57	0.795848	1.20415
Q9Z0M6	Adhesion G protein-coupled receptor E5 OS=Mus musculus OX=10090 GN=Adgre5 PE=1 SV=2	Adgre5	0.622	Down	90.412	34	18	18	18	18	16	1.23275	0.767254
Q9Z0P5	Twinfilin-2 OS=Mus musculus OX=10090 GN=Twf2 PE=1 SV=1	Twf2	1.588	Up	39.47	55	14	12	14	13	13	0.772848	1.22715
Q9Z183	Protein-arginine deiminase type-4 OS=Mus musculus OX=10090 GN=Padi4 PE=1 SV=3	Padi4	6.187	Up	74.414	25.1	10	10	10	9	10	0.278286	1.72171
Q9Z1E4	Glycogen [starch] synthase, muscle OS=Mus musculus OX=10090 GN=Gys1 PE=1 SV=2	Gys1	1.83	Up	83.926	24.1	12	12	12	10	12	0.706784	1.29322
Q9Z2A7	Diacylglycerol O-acyltransferase 1 OS=Mus musculus OX=10090 GN=Dgat1 PE=1 SV=1	Dgat1	2.164	Up	56.789	11	3	3	3	3	3	0.632211	1.36779

## Sheet: Table S4
Table 4. The ubiquitin-modified proteins and sites identified by mass spectrometry in lung tissue of Sham and CLP mouse
Protein accession	Position	Amino acid	CLP/Ctrl Ratio	Regulated Type	Protein description	Gene name	Localization probability	PEP	Score	Charge	Modified sequence	Mass error [ppm]	Ctrl	CLP
A2A8L5	1294	K	0.297	Down	Receptor-type tyrosine-protein phosphatase F OS=Mus musculus OX=10090 GN=Ptprf PE=1 SV=1	Ptprf	1	3.53177e-31	157.58	4	THSPSSK(1)DEQSIGLK(1)DSLLAHSSDPVEMR	1.1965	1.496	0.445		CLP vs Sham	Threshold
A2A8L5	1563	K	0.544	Down	Receptor-type tyrosine-protein phosphatase F OS=Mus musculus OX=10090 GN=Ptprf PE=1 SV=1	Ptprf	1	2.08765e-05	84.58	4	HEK(1)TVDIYGHVTCMR	2.059	1.274	0.693		Up	FoldChange＞1.5
A2A8L5	1286	K	0.413	Down	Receptor-type tyrosine-protein phosphatase F OS=Mus musculus OX=10090 GN=Ptprf PE=1 SV=1	Ptprf	1	5.9206e-07	83.214	4	THSPSSK(1)DEQSIGLK(1)DSLLAHSSDPVEMR	1.1965	1.383	0.571		Down	FoldChange＜1/1.5
A2A8U2	632	K	0.623	Down	Transmembrane protein 201 OS=Mus musculus OX=10090 GN=Tmem201 PE=1 SV=1	Tmem201	1	3.03179e-05	111.61	2	GCSEETTPWK(1)AR	-1.3421	1.223	0.762
A2AN08	1078	K	0.375	Down	E3 ubiquitin-protein ligase UBR4 OS=Mus musculus OX=10090 GN=Ubr4 PE=1 SV=1	Ubr4	1	2.19188e-17	147.64	3	QGMKPEHAGSLIELAASK(1)CSSVK	0.034511	1.457	0.547
A2APV2	355	K	0.61	Down	Formin-like protein 2 OS=Mus musculus OX=10090 GN=Fmnl2 PE=1 SV=2	Fmnl2	1	0.00212061	62.271	2	LGLDEYLDK(1)LK	-1.2361	1.265	0.772
A2APV2	854	K	0.463	Down	Formin-like protein 2 OS=Mus musculus OX=10090 GN=Fmnl2 PE=1 SV=2	Fmnl2	1	6.24398e-10	149.02	2	LQSLDLLLDTK(1)STDR	0.69657	1.406	0.651
P99024	252	K	2.777	Up	Tubulin beta-5 chain OS=Mus musculus OX=10090 GN=Tubb5 PE=1 SV=1	Tubb5	1	1.2905e-10	158.61	2	K(1)LAVNMVPFPR	-1.5495	0.53	1.472
A2AVZ9	244	K	23.037	Up	Solute carrier family 43 member 3 OS=Mus musculus OX=10090 GN=Slc43a3 PE=1 SV=1	Slc43a3	1	3.80081e-05	118.91	2	AAEHETK(1)ELR	0.29897	0.08	1.843
A3KGV1	259	K	0.423	Down	Outer dense fiber protein 2 OS=Mus musculus OX=10090 GN=Odf2 PE=1 SV=1	Odf2	1	1.08309e-19	175.68	3	ELLLQK(1)LSTFEETNR	4.323	1.431	0.606
A6H5X4	267	K	0.493	Down	PHD finger protein 11 OS=Mus musculus OX=10090 GN=Phf11 PE=2 SV=1	Phf11	1	0.00998175	74.849	2	FQEVIK(1)SK	1.0304	1.385	0.683
A6H5X4	261	K	0.56	Down	PHD finger protein 11 OS=Mus musculus OX=10090 GN=Phf11 PE=2 SV=1	Phf11	1	0.0350353	72.492	2	K(1)FQEVIK	-0.1204	1.318	0.738
A6H8H2	808	K	1.945	Up	DENN domain-containing protein 4C OS=Mus musculus OX=10090 GN=Dennd4c PE=1 SV=1	Dennd4c	1	9.14726e-05	68.548	3	ALQQAHDVLVK(1)MR	-3.9501	0.696	1.354
B1AY13	418	K	2.638	Up	Ubiquitin carboxyl-terminal hydrolase 24 OS=Mus musculus OX=10090 GN=Usp24 PE=1 SV=1	Usp24	1	0.000968112	69.276	2	LIEDSTLSK(1)SVK	0.9303	0.536	1.414
B1AY13	1761	K	3.176	Up	Ubiquitin carboxyl-terminal hydrolase 24 OS=Mus musculus OX=10090 GN=Usp24 PE=1 SV=1	Usp24	1	2.62848e-12	188.98	2	MWNK(1)ELYVR	-1.2186	0.465	1.477
B2RQC6	1309	K	0.479	Down	CAD protein OS=Mus musculus OX=10090 GN=Cad PE=1 SV=1	Cad	1	0.000544597	67.548	2	AMLSTGFK(1)IPEK	1.2123	1.412	0.676
P08752	249	K	0.58	Down	Guanine nucleotide-binding protein G(i) subunit alpha-2 OS=Mus musculus OX=10090 GN=Gnai2 PE=1 SV=5	Gnai2	1	1.08071e-27	214.78	3	MHESMK(1)LFDSICNNK	0.0014639	1.263	0.733
P08752	193	K	0.562	Down	Guanine nucleotide-binding protein G(i) subunit alpha-2 OS=Mus musculus OX=10090 GN=Gnai2 PE=1 SV=5	Gnai2	1	6.75502e-16	203.76	3	TTGIVETHFTFK(1)DLHFK	0.89127	1.278	0.718
B2RU80	1675	K	1.929	Up	Receptor-type tyrosine-protein phosphatase beta OS=Mus musculus OX=10090 GN=Ptprb PE=1 SV=1	Ptprb	1	9.06125e-06	119.43	4	DRPLSVHLNLGQK(1)GNR	-0.58924	0.776	1.497
B2RUR8	263	K	0.519	Down	OTU domain-containing protein 7B OS=Mus musculus OX=10090 GN=Otud7b PE=1 SV=1	Otud7b	1	4.42261e-19	171.2	2	EWNELIK(1)LASSEPR	0.097262	1.308	0.679
B2RUR8	511	K	1.59	Up	OTU domain-containing protein 7B OS=Mus musculus OX=10090 GN=Otud7b PE=1 SV=1	Otud7b	1	0.00095567	96.946	2	LGSFGK(1)TLGSK	0.31353	0.776	1.234
B2RXS4	1239	K	0.565	Down	Plexin-B2 OS=Mus musculus OX=10090 GN=Plxnb2 PE=1 SV=1	Plxnb2	1	0.000191388	97.175	2	IK(1)SQLEGLEESVR	-4.2143	1.254	0.708
B8JK39	1034	K	0.601	Down	Integrin alpha-9 OS=Mus musculus OX=10090 GN=Itga9 PE=1 SV=1	Itga9	1	5.57941e-34	253.1	2	ENEDGWDWVQK(1)NQ	-0.038994	1.234	0.742
B8JK39	1023	K	0.533	Down	Integrin alpha-9 OS=Mus musculus OX=10090 GN=Itga9 PE=1 SV=1	Itga9	1	3.26459e-05	121.71	2	K(1)ENEDGWDWVQK	3.1288	1.285	0.685
D0QMC3	259	K	2.096	Up	Myeloid cell nuclear differentiation antigen-like protein OS=Mus musculus OX=10090 GN=Mndal PE=1 SV=1	Mndal	1	7.57556e-12	114.5	2	AAK(1)EPDQPPCCEEPTAR	-0.88359	0.622	1.304
D0QMC3	517	K	1.503	Up	Myeloid cell nuclear differentiation antigen-like protein OS=Mus musculus OX=10090 GN=Mndal PE=1 SV=1	Mndal	1	2.25304e-25	144.09	2	EASTVLSSTK(1)NEEENNYPK	-1.3208	0.782	1.175
D0QMC3	526	K	1.789	Up	Myeloid cell nuclear differentiation antigen-like protein OS=Mus musculus OX=10090 GN=Mndal PE=1 SV=1	Mndal	1	1.86685e-25	217.24	2	NEEENNYPK(1)DGIK	1.3751	0.696	1.245
D0QMC3	118	K	2.506	Up	Myeloid cell nuclear differentiation antigen-like protein OS=Mus musculus OX=10090 GN=Mndal PE=1 SV=1	Mndal	1	5.40078e-15	150.93	2	GQDELSSSESLFINK(1)ESYK	-1.763	0.545	1.366
D0QMC3	507	K	2.692	Up	Myeloid cell nuclear differentiation antigen-like protein OS=Mus musculus OX=10090 GN=Mndal PE=1 SV=1	Mndal	1	1.6558e-17	190.68	2	K(1)EASTVLSSTK	-1.6287	0.516	1.389
D0QMC3	200	K	2.367	Up	Myeloid cell nuclear differentiation antigen-like protein OS=Mus musculus OX=10090 GN=Mndal PE=1 SV=1	Mndal	1	7.54802e-05	112.68	3	K(1)LTQEQAQLPEPLGTDIK	-0.54473	0.569	1.347
D0QMC3	144	K	2.687	Up	Myeloid cell nuclear differentiation antigen-like protein OS=Mus musculus OX=10090 GN=Mndal PE=1 SV=1	Mndal	1	1.7295e-14	120.37	3	NK(1)LTQDQDHLPETSGTDIK	-0.11764	0.517	1.389
D3YVF0	13	K	0.58	Down	A-kinase anchor protein 5 OS=Mus musculus OX=10090 GN=Akap5 PE=1 SV=2	Akap5	1	4.02281e-30	160.52	2	METSVSEIQVETK(1)DEK	0.030505	1.247	0.723
D3YVF0	225	K	0.41	Down	A-kinase anchor protein 5 OS=Mus musculus OX=10090 GN=Akap5 PE=1 SV=2	Akap5	1	2.32355e-11	137.39	2	SSAIQMGTPELEK(1)ETK	-0.25326	1.385	0.568
E9PYK3	1894	K	0.345	Down	Protein mono-ADP-ribosyltransferase PARP4 OS=Mus musculus OX=10090 GN=Parp4 PE=1 SV=1	Parp4	1	0.000370438	90.156	2	LEQEGMVAK(1)SLIK	-0.12203	1.464	0.505
E9Q3L2	1752	K	2.104	Up	Phosphatidylinositol 4-kinase alpha OS=Mus musculus OX=10090 GN=Pi4ka PE=1 SV=2	Pi4ka	1	3.32487e-05	94.791	2	ITNVSAIIK(1)PYPK	-0.51363	0.643	1.353
E9Q555	2083	K	1.679	Up	E3 ubiquitin-protein ligase RNF213 OS=Mus musculus OX=10090 GN=Rnf213 PE=1 SV=2	Rnf213	1	8.33505e-05	58.476	2	APLFK(1)FLDLFPK	-3.3136	0.722	1.212
E9Q555	1199	K	2.576	Up	E3 ubiquitin-protein ligase RNF213 OS=Mus musculus OX=10090 GN=Rnf213 PE=1 SV=2	Rnf213	1	1.82842e-05	155.57	2	EMASK(1)LDSLK	4.5231	0.528	1.36
E9Q555	2621	K	0.517	Down	E3 ubiquitin-protein ligase RNF213 OS=Mus musculus OX=10090 GN=Rnf213 PE=1 SV=2	Rnf213	1	2.22361e-05	73.891	3	WFHDHSDMLLK(1)ELDK	-2.233	1.378	0.712
E9Q555	677	K	0.536	Down	E3 ubiquitin-protein ligase RNF213 OS=Mus musculus OX=10090 GN=Rnf213 PE=1 SV=2	Rnf213	1	0.000693187	53.363	3	WLGILPLLHTCMQK(1)SPPK	2.3383	1.357	0.728
E9Q8I9	2797	K	0.544	Down	Protein furry homolog OS=Mus musculus OX=10090 GN=Fry PE=1 SV=1	Fry	1	5.48369e-12	108.24	2	K(1)EATLSWLANCK	0.69263	1.339	0.729
E9Q912	282	K	0.601	Down	Rap1 GTPase-GDP dissociation stimulator 1 OS=Mus musculus OX=10090 GN=Rap1gds1 PE=2 SV=1	Rap1gds1	1	0.000486301	75.5	2	VDSNK(1)EDDVAELK	0.17253	1.25	0.751
G5E829	324	K	0.55	Down	Plasma membrane calcium-transporting ATPase 1 OS=Mus musculus OX=10090 GN=Atp2b1 PE=1 SV=1	Atp2b1	1	3.7875e-09	128.46	2	AK(1)AQDGAAMEMQPLK	-0.40633	1.275	0.701
G5E829	337	K	0.271	Down	Plasma membrane calcium-transporting ATPase 1 OS=Mus musculus OX=10090 GN=Atp2b1 PE=1 SV=1	Atp2b1	1	2.7339e-12	79.182	3	AQDGAAMEMQPLK(1)SEEGGDGDEK	0.70587	1.537	0.416
G5E829	634	K	0.531	Down	Plasma membrane calcium-transporting ATPase 1 OS=Mus musculus OX=10090 GN=Atp2b1 PE=1 SV=1	Atp2b1	1	7.42627e-10	123.92	3	DRDDIVK(1)TVIEPMASEGLR	-0.53991	1.29	0.685
G5E829	62	K	0.522	Down	Plasma membrane calcium-transporting ATPase 1 OS=Mus musculus OX=10090 GN=Atp2b1 PE=1 SV=1	Atp2b1	1	1.09485e-38	190.06	2	IQESYGDVYGICTK(1)LK	-0.70106	1.297	0.677
G5E829	64	K	0.618	Down	Plasma membrane calcium-transporting ATPase 1 OS=Mus musculus OX=10090 GN=Atp2b1 PE=1 SV=1	Atp2b1	1	9.5321e-06	53.782	2	LK(1)TSPNEGLSGNPADLER	-2.415	1.224	0.757
G5E829	807	K	0.476	Down	Plasma membrane calcium-transporting ATPase 1 OS=Mus musculus OX=10090 GN=Atp2b1 PE=1 SV=1	Atp2b1	1	4.20686e-06	86.135	2	K(1)ADVGFAMGIAGTDVAK	-1.3012	1.335	0.635
G5E829	19	K	0.522	Down	Plasma membrane calcium-transporting ATPase 1 OS=Mus musculus OX=10090 GN=Atp2b1 PE=1 SV=1	Atp2b1	1	2.4963e-27	162.78	3	NSLK(1)EANHDGDFGITLTELR	-0.47776	1.297	0.677
G5E870	1081	K	0.596	Down	E3 ubiquitin-protein ligase TRIP12 OS=Mus musculus OX=10090 GN=Trip12 PE=1 SV=1	Trip12	1	2.25085e-19	163.59	2	SSFLASLNPK(1)TWGR	0.9703	1.302	0.776
G5E8K5	1030	K	0.564	Down	Ankyrin-3 OS=Mus musculus OX=10090 GN=Ank3 PE=1 SV=1	Ank3	1	1.26322e-09	104.49	3	HK(1)LANPPPMVEGEGLASR	-0.91693	1.253	0.707
O08528	488	K	1.724	Up	Hexokinase-2 OS=Mus musculus OX=10090 GN=Hk2 PE=1 SV=1	Hk2	1	1.78315e-10	160.98	2	LSHEQLLEVK(1)R	-2.5087	0.703	1.212
O08529	414	K	0.311	Down	Calpain-2 catalytic subunit OS=Mus musculus OX=10090 GN=Capn2 PE=1 SV=4	Capn2	1	0.000156863	78.816	3	GCTFLVGLIQK(1)HR	-2.6783	1.467	0.456
O08529	674	K	0.594	Down	Calpain-2 catalytic subunit OS=Mus musculus OX=10090 GN=Capn2 PE=1 SV=4	Capn2	1	0.000127921	113.7	2	LETLFK(1)IFK	0.37606	1.231	0.731
O08573	110	K	2.039	Up	Galectin-9 OS=Mus musculus OX=10090 GN=Lgals9 PE=1 SV=1	Lgals9	1	5.10062e-08	159.46	2	SEFK(1)VMVNK	5.1331	0.645	1.315
O08579	148	K	0.503	Down	Emerin OS=Mus musculus OX=10090 GN=Emd PE=1 SV=1	Emd	1	9.93154e-27	145.08	2	DDIFSSLEEEGK(1)DR	0.12333	1.341	0.675
O08579	80	K	0.565	Down	Emerin OS=Mus musculus OX=10090 GN=Emd PE=1 SV=1	Emd	1	5.34013e-05	129.69	2	K(1)EDALLYQSK	-1.937	1.287	0.727
O08579	116	K	0.461	Down	Emerin OS=Mus musculus OX=10090 GN=Emd PE=1 SV=1	Emd	1	1.06734e-06	142.08	2	TYGEPESVGMSK(1)SFR	-0.030828	1.381	0.637
O08585	210	K	0.636	Down	Clathrin light chain A OS=Mus musculus OX=10090 GN=Clta PE=1 SV=2	Clta	1	0.000224572	116.13	2	LCDFNPK(1)SSK	-0.88471	1.216	0.773
O08599	92	K	0.403	Down	Syntaxin-binding protein 1 OS=Mus musculus OX=10090 GN=Stxbp1 PE=1 SV=2	Stxbp1	1	0.0145875	44.045	3	SVHSLISDFK(1)DPPTAK	0.089607	1.391	0.56
Q8VDD5	540	K	1.698	Up	Myosin-9 OS=Mus musculus OX=10090 GN=Myh9 PE=1 SV=4	Myh9	1	0.000178925	109.88	2	ATDK(1)SFVEK	1.6893	0.735	1.248
O08692	132	K	0.382	Down	Neutrophilic granule protein OS=Mus musculus OX=10090 GN=Ngp PE=1 SV=1	Ngp	1	3.54379e-06	86.135	2	EDTQETSFNDK(1)QDVSEK	-0.9257	1.416	0.541
O08739	431	K	1.634	Up	AMP deaminase 3 OS=Mus musculus OX=10090 GN=Ampd3 PE=1 SV=2	Ampd3	1	1.31484e-05	100.07	2	ELEDSK(1)YQYSEPR	0.51275	0.746	1.219
O08742	564	K	1.757	Up	Platelet glycoprotein V OS=Mus musculus OX=10090 GN=Gp5 PE=1 SV=1	Gp5	1	5.93145e-15	152.17	2	LLLEAMGK(1)SCN	-1.4845	0.727	1.277
O08759	75	K	0.638	Down	Ubiquitin-protein ligase E3A OS=Mus musculus OX=10090 GN=Ube3a PE=1 SV=2	Ube3a	1	0.000327134	90.761	2	ALELYK(1)INAK	-0.31061	1.223	0.78
O08759	310	K	2.117	Up	Ubiquitin-protein ligase E3A OS=Mus musculus OX=10090 GN=Ube3a PE=1 SV=2	Ube3a	1	0.00168018	85.821	2	AMCK(1)LPLEAQGK	0.10017	0.64	1.355
O08759	817	K	1.547	Up	Ubiquitin-protein ligase E3A OS=Mus musculus OX=10090 GN=Ube3a PE=1 SV=2	Ube3a	1	0.000310252	72.492	2	APVGGLGK(1)LK	0.26176	0.784	1.213
O08759	547	K	0.454	Down	Ubiquitin-protein ligase E3A OS=Mus musculus OX=10090 GN=Ube3a PE=1 SV=2	Ube3a	1	1.31055e-06	133.49	2	LEMIAMENPADLK(1)K	1.6172	1.379	0.626
O08810	712	K	1.745	Up	116 kDa U5 small nuclear ribonucleoprotein component OS=Mus musculus OX=10090 GN=Eftud2 PE=1 SV=1	Eftud2	1	0.00175404	92.428	2	K(1)LGEFFQTK	-1.2432	0.728	1.27
O08997	57	K	0.32	Down	Copper transport protein ATOX1 OS=Mus musculus OX=10090 GN=Atox1 PE=1 SV=1	Atox1	1	6.14484e-39	176	3	VCIDSEHSSDTLLATLNK(1)TGK	0.24742	1.408	0.45
O09005	278	K	0.261	Down	Sphingolipid delta(4)-desaturase DES1 OS=Mus musculus OX=10090 GN=Degs1 PE=1 SV=1	Degs1	1	0.000366938	65.421	3	K(1)IASEYYDDLPHYNSWIK	1.1962	1.906	0.498
O09044	117	K	0.481	Down	Synaptosomal-associated protein 23 OS=Mus musculus OX=10090 GN=Snap23 PE=1 SV=1	Snap23	1	7.45364e-17	135.89	3	ATWGDGGDNSPSNVVSK(1)QPSR	1.0078	1.338	0.643
O09106	74	K	0.353	Down	Histone deacetylase 1 OS=Mus musculus OX=10090 GN=Hdac1 PE=1 SV=1	Hdac1	1	0.00435621	56.378	3	YHSDDYIK(1)FLR	-0.43647	1.503	0.53
O35083	64	K	3.14	Up	1-acyl-sn-glycerol-3-phosphate acyltransferase alpha OS=Mus musculus OX=10090 GN=Agpat1 PE=1 SV=1	Agpat1	1	0.00247295	79.059	2	NVENMK(1)ILR	1.272	0.473	1.485
O35166	159	K	0.631	Down	Golgi SNAP receptor complex member 2 OS=Mus musculus OX=10090 GN=Gosr2 PE=1 SV=2	Gosr2	1	0.000219526	150.24	2	LTLK(1)GTQK	-0.77249	1.236	0.78
O35226	126	K	0.58	Down	26S proteasome non-ATPase regulatory subunit 4 OS=Mus musculus OX=10090 GN=Psmd4 PE=1 SV=1	Psmd4	1	0.00010522	45.17	2	DLVK(1)LAK	-0.56333	1.249	0.725
O35226	122	K	0.553	Down	26S proteasome non-ATPase regulatory subunit 4 OS=Mus musculus OX=10090 GN=Psmd4 PE=1 SV=1	Psmd4	1	2.24263e-25	193.34	2	IIAFVGSPVEDNEK(1)DLVK	-0.7728	1.269	0.702
O35239	218	K	1.619	Up	Tyrosine-protein phosphatase non-receptor type 9 OS=Mus musculus OX=10090 GN=Ptpn9 PE=1 SV=2	Ptpn9	1	2.00338e-05	83.214	3	IQILK(1)TSEVTQHLPR	-1.7882	0.766	1.24
O35309	230	K	1.535	Up	N-myc-interactor OS=Mus musculus OX=10090 GN=Nmi PE=1 SV=1	Nmi	1	2.50819e-17	120.37	3	TYPLYMNQK(1)CHSVAVSPCIER	-0.72547	0.785	1.205
O35309	159	K	1.976	Up	N-myc-interactor OS=Mus musculus OX=10090 GN=Nmi PE=1 SV=1	Nmi	1	1.09286e-06	118.87	3	MK(1)INVTGIPDELSEEQTR	0.74506	0.667	1.318
O35381	99	K	0.634	Down	Acidic leucine-rich nuclear phosphoprotein 32 family member A OS=Mus musculus OX=10090 GN=Anp32a PE=1 SV=1	Anp32a	1	0.000370657	94.804	3	HLNLSGNK(1)IK	-0.49045	1.22	0.774
O35381	101	K	0.571	Down	Acidic leucine-rich nuclear phosphoprotein 32 family member A OS=Mus musculus OX=10090 GN=Anp32a PE=1 SV=1	Anp32a	1	0.00036711	76.255	2	IK(1)DLSTIEPLK	-0.76002	1.268	0.724
O35566	249	K	1.618	Up	CD151 antigen OS=Mus musculus OX=10090 GN=Cd151 PE=1 SV=2	Cd151	1	0.0182478	75.243	2	SLK(1)LEHY	-0.38084	0.783	1.267
O35607	467	K	0.583	Down	Bone morphogenetic protein receptor type-2 OS=Mus musculus OX=10090 GN=Bmpr2 PE=1 SV=1	Bmpr2	1	2.10763e-06	114.93	2	FPEAWK(1)ENSLAVR	0.12791	1.222	0.712
O35607	763	K	0.596	Down	Bone morphogenetic protein receptor type-2 OS=Mus musculus OX=10090 GN=Bmpr2 PE=1 SV=1	Bmpr2	1	0.00227857	93.162	3	RPTSLPLNTK(1)NSTK	-1.5884	1.213	0.723
O35607	782	K	0.644	Down	Bone morphogenetic protein receptor type-2 OS=Mus musculus OX=10090 GN=Bmpr2 PE=1 SV=1	Bmpr2	1	0.00152602	92.707	2	SNLK(1)QVETGVAK	-1.2986	1.183	0.762
O35643	538	K	0.654	Down	AP-1 complex subunit beta-1 OS=Mus musculus OX=10090 GN=Ap1b1 PE=1 SV=2	Ap1b1	1	5.30131e-09	103.23	2	LLSTDPVAAK(1)EVVLAEK	-0.22495	1.213	0.793
O35678	245	K	0.489	Down	Monoglyceride lipase OS=Mus musculus OX=10090 GN=Mgll PE=1 SV=1	Mgll	1	1.72591e-06	85.081	2	LCDSK(1)GAYLLMESSR	0.53661	1.328	0.65
O35678	188	K	0.488	Down	Monoglyceride lipase OS=Mus musculus OX=10090 GN=Mgll PE=1 SV=1	Mgll	1	3.26374e-08	91.245	3	NK(1)SEVDLYNSDPLVCR	0.8167	1.329	0.649
O54724	139	K	0.01	Down	Caveolae-associated protein 1 OS=Mus musculus OX=10090 GN=Cavin1 PE=1 SV=1	Cavin1	1	0.00108214	123.42	3	K(1)LEVNEAELLR	-0.76521	1.925	0.019
O54724	100	K	17.33	Up	Caveolae-associated protein 1 OS=Mus musculus OX=10090 GN=Cavin1 PE=1 SV=1	Cavin1	1	4.58154e-19	160.52	3	LGK(1)AHATTSNTVSK(1)LLEK	-2.1756	0.112	1.941
O54724	172	K	0.66	Down	Caveolae-associated protein 1 OS=Mus musculus OX=10090 GN=Cavin1 PE=1 SV=1	Cavin1	1	0.00261458	91.783	2	LSVSK(1)SLK	1.2334	1.198	0.791
O54724	175	K	0.47	Down	Caveolae-associated protein 1 OS=Mus musculus OX=10090 GN=Cavin1 PE=1 SV=1	Cavin1	1	0.00232695	81.799	2	SLK(1)ESEALPEK	-2.9859	1.346	0.633
O54724	154	K	0.462	Down	Caveolae-associated protein 1 OS=Mus musculus OX=10090 GN=Cavin1 PE=1 SV=1	Cavin1	1	1.24601e-08	150.21	3	RNFK(1)VMIYQDEVK	-1.563	1.353	0.625
O54724	163	K	0.449	Down	Caveolae-associated protein 1 OS=Mus musculus OX=10090 GN=Cavin1 PE=1 SV=1	Cavin1	1	9.50007e-13	144.27	3	VMIYQDEVK(1)LPAK(1)LSVSK	-1.1538	1.365	0.613
O54865	47	K	0.62	Down	Guanylate cyclase soluble subunit beta-1 OS=Mus musculus OX=10090 GN=Gucy1b1 PE=1 SV=1	Gucy1b1	1	3.13257e-13	118.26	2	IIYDDSK(1)TYDLVAAASK	-1.5868	1.222	0.758
O54865	27	K	0.626	Down	Guanylate cyclase soluble subunit beta-1 OS=Mus musculus OX=10090 GN=Gucy1b1 PE=1 SV=1	Gucy1b1	1	3.17954e-13	145.95	2	K(1)EAQLDEEGQFLVR	-0.63479	1.218	0.762
O54865	26	K	0.595	Down	Guanylate cyclase soluble subunit beta-1 OS=Mus musculus OX=10090 GN=Gucy1b1 PE=1 SV=1	Gucy1b1	1	0.000737255	71.896	2	NYGPEVWEDIK(1)K	-1.6442	1.24	0.738
O54865	165	K	0.612	Down	Guanylate cyclase soluble subunit beta-1 OS=Mus musculus OX=10090 GN=Gucy1b1 PE=1 SV=1	Gucy1b1	1	1.23757e-19	147.14	3	TVAQQIHGTEIDMK(1)VIQQR	-1.4842	1.228	0.751
O54931	772	K	0.607	Down	A-kinase anchor protein 2 OS=Mus musculus OX=10090 GN=Akap2 PE=1 SV=3	Akap2	1	1.34287e-05	127.94	2	AK(1)NAPSLPSR	-0.51906	1.23	0.746
O54931	174	K	0.591	Down	A-kinase anchor protein 2 OS=Mus musculus OX=10090 GN=Akap2 PE=1 SV=3	Akap2	1	4.5261e-05	117.3	2	DGEFTLTTLK(1)K	0.067622	1.241	0.734
O54931	349	K	0.561	Down	A-kinase anchor protein 2 OS=Mus musculus OX=10090 GN=Akap2 PE=1 SV=3	Akap2	1	0.000132768	90.142	2	K(1)QFQLMENSR	-0.69881	1.264	0.709
O54941	92	K	0.637	Down	SWI/SNF-related matrix-associated actin-dependent regulator of chromatin subfamily E member 1 OS=Mus musculus OX=10090 GN=Smarce1 PE=1 SV=1	Smarce1	1	0.00112746	59.731	2	ASNPDLK(1)LWEIGK	0.12958	1.223	0.779
O54941	240	K	0.275	Down	SWI/SNF-related matrix-associated actin-dependent regulator of chromatin subfamily E member 1 OS=Mus musculus OX=10090 GN=Smarce1 PE=1 SV=1	Smarce1	1	1.12076e-05	126.48	2	K(1)LEAELLQIEER	2.5294	1.573	0.433
O54950	99	K	0.147	Down	5'-AMP-activated protein kinase subunit gamma-1 OS=Mus musculus OX=10090 GN=Prkag1 PE=1 SV=2	Prkag1	1	4.02666e-05	79.235	3	YYK(1)SALVQIYELEEHK	-0.71663	1.78	0.261
O55013	80	K	0.449	Down	Trafficking protein particle complex subunit 3 OS=Mus musculus OX=10090 GN=Trappc3 PE=1 SV=1	Trappc3	1	0.00132478	51.872	2	ETADVIAK(1)VAFK	0.099843	1.387	0.623
O55029	608	K	0.275	Down	Coatomer subunit beta' OS=Mus musculus OX=10090 GN=Copb2 PE=1 SV=2	Copb2	1	3.68992e-09	152.23	2	DFSMADK(1)VLPTIPK	-0.9941	1.588	0.437
O55103	176	K	0.37	Down	Periaxin OS=Mus musculus OX=10090 GN=Prx PE=1 SV=1	Prx	1	0.000152891	67.548	2	AEAVK(1)GPVPAAPAR	-4.4394	1.439	0.533
O55103	136	K	0.399	Down	Periaxin OS=Mus musculus OX=10090 GN=Prx PE=1 SV=1	Prx	1	2.02573e-10	132.39	2	LNIQSLAPVK(1)K	1.7329	1.41	0.563
O55103	76	K	0.508	Down	Periaxin OS=Mus musculus OX=10090 GN=Prx PE=1 SV=1	Prx	1	9.1894e-13	130.99	2	VFFENFK(1)YEDALR	1.1159	1.312	0.667
O55128	74	K	0.276	Down	Histone deacetylase complex subunit SAP18 OS=Mus musculus OX=10090 GN=Sap18 PE=1 SV=1	Sap18	1	3.10531e-14	187.51	2	ELTSLVK(1)EVYPEAR	-0.43535	1.617	0.447
O55143	460	K	0.551	Down	Sarcoplasmic/endoplasmic reticulum calcium ATPase 2 OS=Mus musculus OX=10090 GN=Atp2a2 PE=1 SV=2	Atp2a2	1	0.000107186	71.896	2	MNVFDTELK(1)GLSK	-3.7929	1.263	0.696
O55222	191	K	0.579	Down	Integrin-linked protein kinase OS=Mus musculus OX=10090 GN=Ilk PE=1 SV=2	Ilk	1	5.55955e-05	81.335	3	HSGIDFK(1)QLNFLAK	-1.3704	1.271	0.736
O55222	165	K	0.614	Down	Integrin-linked protein kinase OS=Mus musculus OX=10090 GN=Ilk PE=1 SV=2	Ilk	1	0.00212522	72.042	2	IPYK(1)DTFWK	-0.43575	1.243	0.763
O70133	1075	K	1.526	Up	ATP-dependent RNA helicase A OS=Mus musculus OX=10090 GN=Dhx9 PE=1 SV=2	Dhx9	1	1.30436e-05	81.908	3	GMTLVTPLQLLLFASK(1)K	-2.0761	0.787	1.201
O70318	405	K	1.589	Up	Band 4.1-like protein 2 OS=Mus musculus OX=10090 GN=Epb41l2 PE=1 SV=2	Epb41l2	1	6.2933e-12	91.1	3	LSMYGVDLHHAK(1)DSEGVDIK	0.87448	0.779	1.238
O70325	162	K	0.213	Down	Phospholipid hydroperoxide glutathione peroxidase OS=Mus musculus OX=10090 GN=Gpx4 PE=1 SV=4	Gpx4	1	8.98475e-06	86.243	2	GMLGNAIK(1)WNFTK	-1.1516	1.648	0.351
O70439	106	K	0.497	Down	Syntaxin-7 OS=Mus musculus OX=10090 GN=Stx7 PE=1 SV=3	Stx7	1	3.77637e-06	97.594	3	LVAEFTTSLTNFQK(1)AQR	-2.8676	1.335	0.664
O70496	792	K	0.594	Down	H(+)/Cl(-) exchange transporter 7 OS=Mus musculus OX=10090 GN=Clcn7 PE=1 SV=1	Clcn7	1	4.70726e-06	133.49	2	LGK(1)GGLEELSLAQT	-3.2417	1.253	0.744
O88342	81	K	0.609	Down	WD repeat-containing protein 1 OS=Mus musculus OX=10090 GN=Wdr1 PE=1 SV=3	Wdr1	1	7.25045e-05	73.502	2	YAPSGFYIASGDISGK(1)LR	-1.3704	1.272	0.775
O88447	307	K	0.373	Down	Kinesin light chain 1 OS=Mus musculus OX=10090 GN=Klc1 PE=1 SV=3	Klc1	1	3.48086e-08	102.57	3	DHPAVAATLNNLAVLYGK(1)R	0.19862	1.411	0.526
O88522	270	K	1.549	Up	NF-kappa-B essential modulator OS=Mus musculus OX=10090 GN=Ikbkg PE=1 SV=2	Ikbkg	1	6.41777e-15	142.32	3	QQLQQAEEALVAK(1)QELIDK	-1.1145	0.785	1.216
O88569	168	K	0.206	Down	Heterogeneous nuclear ribonucleoproteins A2/B1 OS=Mus musculus OX=10090 GN=Hnrnpa2b1 PE=1 SV=2	Hnrnpa2b1	1	3.9907e-05	56.08	3	GFGFVTFDDHDPVDK(1)IVLQK	1.9288	1.639	0.337
O88685	19	K	0.404	Down	26S proteasome regulatory subunit 6A OS=Mus musculus OX=10090 GN=Psmc3 PE=1 SV=2	Psmc3	1	2.91036e-49	195.49	3	QEK(1)MATVWDEAEQDGIGEEVLK	-0.48031	1.413	0.571
O88746	385	K	0.5	Down	Target of Myb protein 1 OS=Mus musculus OX=10090 GN=Tom1 PE=1 SV=1	Tom1	1	4.21829e-26	141.36	2	GVK(1)YEAPQTTDGLAGALDAR	-2.3426	1.349	0.674
O88811	134	K	0.53	Down	Signal transducing adapter molecule 2 OS=Mus musculus OX=10090 GN=Stam2 PE=1 SV=1	Stam2	1	1.82558e-09	117.41	2	DPQFSLISATIK(1)SMK	0.14185	1.311	0.695
O88811	284	K	0.649	Down	Signal transducing adapter molecule 2 OS=Mus musculus OX=10090 GN=Stam2 PE=1 SV=1	Stam2	1	0.0013193	73.891	2	K(1)SEPEPVYIDEGK	0.37758	1.215	0.789
O88855	129	K	6.28	Up	Leukotriene B4 receptor 1 OS=Mus musculus OX=10090 GN=Ltb4r PE=2 SV=1	Ltb4r	1	6.24486e-05	155.82	2	PFMSQK(1)VR	-0.88786	0.279	1.752
O89023	345	K	0.561	Down	Tripeptidyl-peptidase 1 OS=Mus musculus OX=10090 GN=Tpp1 PE=1 SV=2	Tpp1	1	0.00038068	79.311	2	VNTEFMK(1)AAAR	1.1098	1.272	0.714
O89051	17	K	2.461	Up	Integral membrane protein 2B OS=Mus musculus OX=10090 GN=Itm2b PE=1 SV=1	Itm2b	1	4.71926e-33	193.96	3	VTFNSALAQK(1)EAK(1)K(1)DEPK	-0.55535	0.618	1.521
O89051	21	K	0.417	Down	Integral membrane protein 2B OS=Mus musculus OX=10090 GN=Itm2b PE=1 SV=1	Itm2b	1	1.72268e-08	104.47	3	K(1)DEPK(1)SSEEALIVPPDAVAVDCK	-2.3475	1.327	0.553
P00184	445	K	2.077	Up	Cytochrome P450 1A1 OS=Mus musculus OX=10090 GN=Cyp1a1 PE=1 SV=2	Cyp1a1	1	0.000263487	78.816	2	FLTPSGTLDK(1)R	-2.2192	0.763	1.585
P00184	97	K	1.963	Up	Cytochrome P450 1A1 OS=Mus musculus OX=10090 GN=Cyp1a1 PE=1 SV=2	Cyp1a1	1	1.4829e-16	144.38	3	IGSTPVVVLSGLNTIK(1)QALVR	-2.6515	0.783	1.537
P00184	346	K	1.758	Up	Cytochrome P450 1A1 OS=Mus musculus OX=10090 GN=Cyp1a1 PE=1 SV=2	Cyp1a1	1	1.16098e-07	160.62	2	K(1)IQEELDTVIGR	0.059385	0.821	1.443
P00184	180	K	2.272	Up	Cytochrome P450 1A1 OS=Mus musculus OX=10090 GN=Cyp1a1 PE=1 SV=2	Cyp1a1	1	2.507e-05	91.032	3	LQK(1)VMAEVGHFDPYK	-0.57703	0.732	1.663
P00184	458	K	1.863	Up	Cytochrome P450 1A1 OS=Mus musculus OX=10090 GN=Cyp1a1 PE=1 SV=2	Cyp1a1	1	0.000246652	82.716	2	VTLFGLGK(1)R	1.7423	0.801	1.492
P00184	279	K	2.543	Up	Cytochrome P450 1A1 OS=Mus musculus OX=10090 GN=Cyp1a1 PE=1 SV=2	Cyp1a1	1	0.000251692	129.56	2	TFEK(1)GHIR	1.9472	0.692	1.76
P00184	39	K	1.715	Up	Cytochrome P450 1A1 OS=Mus musculus OX=10090 GN=Cyp1a1 PE=1 SV=2	Cyp1a1	1	0.00514709	44.767	2	TWVPK(1)GLK	-2.1663	0.829	1.422
P00920	113	K	1.571	Up	Carbonic anhydrase 2 OS=Mus musculus OX=10090 GN=Ca2 PE=1 SV=4	Ca2	1	2.51871e-13	135.13	2	K(1)YAAELHLVHWNTK	-1.2576	0.78	1.225
P02088	83	K	0.643	Down	Hemoglobin subunit beta-1 OS=Mus musculus OX=10090 GN=Hbb-b1 PE=1 SV=2	Hbb-b1	1	8.44624e-40	151.28	4	VITAFNDGLNHLDSLK(1)GTFASLSELHCDK	-0.40512	1.231	0.791
P04919	188	K	0.575	Down	Band 3 anion transport protein OS=Mus musculus OX=10090 GN=Slc4a1 PE=1 SV=1	Slc4a1	1	6.63488e-10	111.75	3	SHAEDLGNLEGVK(1)PAVLTR	-0.74477	1.259	0.724
P05064	322	K	0.599	Down	Fructose-bisphosphate aldolase A OS=Mus musculus OX=10090 GN=Aldoa PE=1 SV=2	Aldoa	1	1.20279e-12	185.18	2	ENLK(1)AAQEEYIK	0.75279	1.283	0.769
P05367	75	K	0.118	Down	Serum amyloid A-2 protein OS=Mus musculus OX=10090 GN=Saa2 PE=1 SV=1	Saa2	1	1.00506e-06	128.41	2	GPGGVWAAEK(1)ISDAR	-2.5375	2.07	0.244
P05532	696	K	1.53	Up	Mast/stem cell growth factor receptor Kit OS=Mus musculus OX=10090 GN=Kit PE=1 SV=3	Kit	1	5.18671e-43	207.06	2	DSFIFSK(1)QEEQAEAALYK	0.72847	0.838	1.282
P05532	596	K	2.004	Up	Mast/stem cell growth factor receptor Kit OS=Mus musculus OX=10090 GN=Kit PE=1 SV=3	Kit	1	2.06983e-06	143.22	2	LSFGK(1)TLGAGAFGK	0.85511	0.732	1.467
P05532	828	K	2.341	Up	Mast/stem cell growth factor receptor Kit OS=Mus musculus OX=10090 GN=Kit PE=1 SV=3	Kit	1	3.11497e-09	160.98	2	NDSNYVVK(1)GNAR	0.94477	0.671	1.571
P05622	757	K	0.58	Down	Platelet-derived growth factor receptor beta OS=Mus musculus OX=10090 GN=Pdgfrb PE=1 SV=2	Pdgfrb	1	1.23746e-08	90.156	2	DESIDYVPMLDMK(1)GDIK	0.40851	1.235	0.716
P05622	761	K	0.509	Down	Platelet-derived growth factor receptor beta OS=Mus musculus OX=10090 GN=Pdgfrb PE=1 SV=2	Pdgfrb	1	9.29571e-37	114.97	3	GDIK(1)YADIESPSYMAPYDNYVPSAPER	1.5267	1.286	0.654
P05622	938	K	0.526	Down	Platelet-derived growth factor receptor beta OS=Mus musculus OX=10090 GN=Pdgfrb PE=1 SV=2	Pdgfrb	1	6.48899e-17	101.8	3	MAQPAHASDEIYEIMQK(1)CWEEK	-1.1602	1.273	0.67
P06800	876	K	4.521	Up	Receptor-type tyrosine-protein phosphatase C OS=Mus musculus OX=10090 GN=Ptprc PE=1 SV=4	Ptprc	1	0.0012379	69.915	2	VDVYGYVVK(1)LR	0.60266	0.326	1.474
P07356	49	K	0.596	Down	Annexin A2 OS=Mus musculus OX=10090 GN=Anxa2 PE=1 SV=2	Anxa2	1	1.01409e-11	148.69	2	TK(1)GVDEVTIVNILTNR	-0.071047	1.244	0.741
P07724	376	K	2.087	Up	Albumin OS=Mus musculus OX=10090 GN=Alb PE=1 SV=3	Alb	1	0.00327777	67.507	2	K(1)YEATLEK	1.8993	0.668	1.394
P22599	147	K	1.728	Up	Alpha-1-antitrypsin 1-2 OS=Mus musculus OX=10090 GN=Serpina1b PE=1 SV=2	Serpina1b	1	0.00132882	81.335	2	LVEK(1)FLEEAK	-1.7168	0.757	1.308
P07901	540	K	1.527	Up	Heat shock protein HSP 90-alpha OS=Mus musculus OX=10090 GN=Hsp90aa1 PE=1 SV=4	Hsp90aa1	1	6.27513e-05	67.548	2	EFEGK(1)TLVSVTK	-0.56937	0.786	1.2
P11499	354	K	1.54	Up	Heat shock protein HSP 90-beta OS=Mus musculus OX=10090 GN=Hsp90ab1 PE=1 SV=3	Hsp90ab1	1	0.0102057	84.699	2	NNIK(1)LYVR	-2.7747	0.789	1.215
P08207	47	K	0.499	Down	Protein S100-A10 OS=Mus musculus OX=10090 GN=S100a10 PE=1 SV=2	S100a10	1	1.49919e-11	124.62	2	EFPGFLENQK(1)DPLAVDK	0.74009	1.298	0.648
P08228	92	K	0.657	Down	Superoxide dismutase [Cu-Zn] OS=Mus musculus OX=10090 GN=Sod1 PE=1 SV=2	Sod1	1	1.26625e-39	168.17	3	HVGDLGNVTAGK(1)DGVANVSIEDR	-4.6092	1.188	0.781
P32883	5	K	0.557	Down	GTPase KRas OS=Mus musculus OX=10090 GN=Kras PE=1 SV=1	Kras	1	1.77447e-10	130.99	2	TEYK(1)LVVVGAGGVGK	-1.5847	1.282	0.714
P08775	1350	K	1.627	Up	DNA-directed RNA polymerase II subunit RPB1 OS=Mus musculus OX=10090 GN=Polr2a PE=1 SV=3	Polr2a	1	3.04939e-05	110.88	2	VLSEK(1)DVDPVR	-1.4642	0.751	1.222
P09055	784	K	0.578	Down	Integrin beta-1 OS=Mus musculus OX=10090 GN=Itgb1 PE=1 SV=1	Itgb1	1	1.61729e-34	242.35	3	WDTGENPIYK(1)SAVTTVVNPK(1)YEGK	0.31209	1.249	0.722
P09405	514	K	1.934	Up	Nucleolin OS=Mus musculus OX=10090 GN=Ncl PE=1 SV=2	Ncl	1	3.97819e-06	125.17	2	ATFIK(1)VPQNPHGK	0.13983	0.678	1.311
P09411	216	K	0.585	Down	Phosphoglycerate kinase 1 OS=Mus musculus OX=10090 GN=Pgk1 PE=1 SV=4	Pgk1	1	6.86989e-12	88.137	3	ALESPERPFLAILGGAK(1)VADK	-0.4521	1.283	0.751
P09411	192	K	1.702	Up	Phosphoglycerate kinase 1 OS=Mus musculus OX=10090 GN=Pgk1 PE=1 SV=4	Pgk1	1	0.0200587	65.313	2	K(1)ELNYFAK	-2.5328	0.728	1.239
P09803	873	K	0.585	Down	Cadherin-1 OS=Mus musculus OX=10090 GN=Cdh1 PE=1 SV=1	Cdh1	1	0.00156904	81.799	2	K(1)LADMYGGGEDD	-0.72123	1.249	0.731
P0DP28	31	K	0.364	Down	Calmodulin-3 OS=Mus musculus OX=10090 GN=Calm3 PE=1 SV=1	Calm3	1	6.60722e-67	263.68	3	EAFSLFDK(1)DGDGTITTK(1)ELGTVMR	-0.72228	1.449	0.528
P0DP28	22	K	0.629	Down	Calmodulin-3 OS=Mus musculus OX=10090 GN=Calm3 PE=1 SV=1	Calm3	1	1.57621e-11	155.57	3	EAFSLFDK(1)DGDGTITTK(1)ELGTVMR	-0.72228	1.221	0.768
P0DP28	78	K	0.626	Down	Calmodulin-3 OS=Mus musculus OX=10090 GN=Calm3 PE=1 SV=1	Calm3	1	8.76027e-11	176.45	2	MK(1)DTDSEEEIR	-0.52947	1.223	0.766
P10107	166	K	0.597	Down	Annexin A1 OS=Mus musculus OX=10090 GN=Anxa1 PE=1 SV=2	Anxa1	1	2.00183e-05	102.26	2	DLAK(1)DITSDTSGDFR	1.7453	1.331	0.795
P10107	26	K	0.635	Down	Annexin A1 OS=Mus musculus OX=10090 GN=Anxa1 PE=1 SV=2	Anxa1	1	1.08997e-29	142.03	3	FLENQEQEYVQAVK(1)SYK	0.55747	1.291	0.82
P10107	242	K	0.593	Down	Annexin A1 OS=Mus musculus OX=10090 GN=Anxa1 PE=1 SV=2	Anxa1	1	0.000127307	81.48	3	VFQNYGK(1)YSQHDMNK	-0.25999	1.336	0.792
P10126	172	K	0.542	Down	Elongation factor 1-alpha 1 OS=Mus musculus OX=10090 GN=Eef1a1 PE=1 SV=3	Eef1a1	1	8.67155e-07	108.24	2	YEEIVK(1)EVSTYIK	0.58151	1.311	0.71
P10649	144	K	0.621	Down	Glutathione S-transferase Mu 1 OS=Mus musculus OX=10090 GN=Gstm1 PE=1 SV=2	Gstm1	1	0.000142609	117.39	2	LYSEFLGK(1)R	0.85905	1.235	0.767
P10711	55	K	0.566	Down	Transcription elongation factor A protein 1 OS=Mus musculus OX=10090 GN=Tcea1 PE=1 SV=2	Tcea1	1	0.000466504	73.891	2	K(1)QSTDEEVTSLAK	-0.678	1.303	0.738
P10833	192	K	0.117	Down	Ras-related protein R-Ras OS=Mus musculus OX=10090 GN=Rras PE=1 SV=1	Rras	1	8.35792e-08	100.56	2	K(1)YQEQELPPSPPSAPR	0.34474	1.722	0.201
P10852	21	K	0.631	Down	4F2 cell-surface antigen heavy chain OS=Mus musculus OX=10090 GN=Slc3a2 PE=1 SV=1	Slc3a2	1	2.83423e-95	293.08	3	DVELNELEPEK(1)QPMNAADGAAAGEK	-0.92325	1.24	0.782
P10852	64	K	1.753	Up	4F2 cell-surface antigen heavy chain OS=Mus musculus OX=10090 GN=Slc3a2 PE=1 SV=1	Slc3a2	1	1.11523e-08	133.49	3	FTGLSK(1)EELLK(1)VAGSPGWVR	-0.17728	0.717	1.257
P10922	40	K	0.28	Down	Histone H1.0 OS=Mus musculus OX=10090 GN=H1-0 PE=2 SV=4	H1-0	1	7.31544e-06	88.734	2	YSDMIVAAIQAEK(1)NR	-0.53216	1.516	0.425
P11499	435	K	1.563	Up	Heat shock protein HSP 90-beta OS=Mus musculus OX=10090 GN=Hsp90ab1 PE=1 SV=3	Hsp90ab1	1	7.73748e-05	98.009	2	FYEAFSK(1)NLK	-1.0318	0.782	1.222
P11499	411	K	0.505	Down	Heat shock protein HSP 90-beta OS=Mus musculus OX=10090 GN=Hsp90ab1 PE=1 SV=3	Hsp90ab1	1	6.48998e-22	187.49	3	K(1)CLELFSELAEDKENYK	-0.58387	1.324	0.669
P11531	3310	K	1.526	Up	Dystrophin OS=Mus musculus OX=10090 GN=Dmd PE=1 SV=3	Dmd	1	0.000152067	81.799	2	CNICK(1)ECPIIGFR	0.41982	0.801	1.222
P11835	746	K	4.345	Up	Integrin beta-2 OS=Mus musculus OX=10090 GN=Itgb2 PE=1 SV=2	Itgb2	1	1.02073e-25	206.03	2	LK(1)SQWNNDNPLFK	1.5025	0.325	1.412
P11835	757	K	5.658	Up	Integrin beta-2 OS=Mus musculus OX=10090 GN=Itgb2 PE=1 SV=2	Itgb2	1	3.57992e-39	182.1	3	SQWNNDNPLFK(1)SATTTVMNPK	0.8276	0.257	1.454
P11835	767	K	3.309	Up	Integrin beta-2 OS=Mus musculus OX=10090 GN=Itgb2 PE=1 SV=2	Itgb2	1	2.00869e-35	212.27	2	SATTTVMNPK(1)FAES	-0.84413	0.411	1.36
P12367	277	K	0.451	Down	cAMP-dependent protein kinase type II-alpha regulatory subunit OS=Mus musculus OX=10090 GN=Prkar2a PE=1 SV=2	Prkar2a	1	0.00114054	81.335	2	IVDVIGEK(1)IYK	0.27694	1.347	0.608
P12970	150	K	1.802	Up	60S ribosomal protein L7a OS=Mus musculus OX=10090 GN=Rpl7a PE=1 SV=2	Rpl7a	1	8.76587e-09	128.97	2	AGVNTVTTLVENK(1)K	0.59423	0.701	1.263
P12970	245	K	1.51	Up	60S ribosomal protein L7a OS=Mus musculus OX=10090 GN=Rpl7a PE=1 SV=2	Rpl7a	1	0.00255947	47.361	3	HWGGNVLGPK(1)SVAR	-0.33572	0.787	1.188
P12970	75	K	0.403	Down	60S ribosomal protein L7a OS=Mus musculus OX=10090 GN=Rpl7a PE=1 SV=2	Rpl7a	1	7.09059e-06	85.813	3	LK(1)VPPAINQFTQALDR	1.9034	1.465	0.591
P12970	48	K	1.564	Up	60S ribosomal protein L7a OS=Mus musculus OX=10090 GN=Rpl7a PE=1 SV=2	Rpl7a	1	3.31159e-08	152.17	2	NFGIGQDIQPK(1)R	2.0127	0.769	1.203
P13516	205	K	0.622	Down	Acyl-CoA desaturase 1 OS=Mus musculus OX=10090 GN=Scd1 PE=1 SV=2	Scd1	1	0.000144451	114.64	2	AEK(1)LVMFQR	3.3824	1.264	0.786
P13020	287	K	0.588	Down	Gelsolin OS=Mus musculus OX=10090 GN=Gsn PE=1 SV=3	Gsn	1	2.38308e-19	153.18	3	PALPEGTEDTAK(1)EDAANR	-0.18513	1.236	0.727
P14069	47	K	0.483	Down	Protein S100-A6 OS=Mus musculus OX=10090 GN=S100a6 PE=1 SV=3	S100a6	1	2.48949e-60	293.49	2	ELTIGSK(1)LQDAEIAR	-0.1989	1.327	0.641
P14131	60	K	1.617	Up	40S ribosomal protein S16 OS=Mus musculus OX=10090 GN=Rps16 PE=1 SV=4	Rps16	1	6.28057e-05	115.41	2	LLEPVLLLGK(1)ER	-0.26359	0.757	1.224
P14152	214	K	0.401	Down	Malate dehydrogenase, cytoplasmic OS=Mus musculus OX=10090 GN=Mdh1 PE=1 SV=3	Mdh1	1	2.45345e-07	121.71	2	EVGVYEALK(1)DDSWLK	-0.30214	1.428	0.572
P14206	212	K	0.642	Down	40S ribosomal protein SA OS=Mus musculus OX=10090 GN=Rpsa PE=1 SV=4	Rpsa	1	1.2699e-05	75.012	2	DPEEIEK(1)EEQAAAEK	-0.35586	1.219	0.782
P14206	42	K	1.508	Up	40S ribosomal protein SA OS=Mus musculus OX=10090 GN=Rpsa PE=1 SV=4	Rpsa	1	2.74408e-05	106	2	K(1)SDGIYIINLK	-2.4892	0.797	1.202
P14733	80	K	0.601	Down	Lamin-B1 OS=Mus musculus OX=10090 GN=Lmnb1 PE=1 SV=3	Lmnb1	1	2.42312e-08	116.36	2	ELTGLK(1)ALYETELADAR	-0.13307	1.255	0.754
P14733	210	K	0.654	Down	Lamin-B1 OS=Mus musculus OX=10090 GN=Lmnb1 PE=1 SV=3	Lmnb1	1	4.1964e-05	120.65	2	K(1)NMYEEEINETR	0.023623	1.214	0.794
P14733	548	K	0.438	Down	Lamin-B1 OS=Mus musculus OX=10090 GN=Lmnb1 PE=1 SV=3	Lmnb1	1	2.60218e-50	173.54	3	STVFK(1)TTIPEEEEEEEEEPIGVAVEEER	-1.7688	1.401	0.613
P14824	483	K	0.543	Down	Annexin A6 OS=Mus musculus OX=10090 GN=Anxa6 PE=1 SV=3	Anxa6	1	6.35594e-15	164.28	3	EDYHK(1)SLEDALSSDTSGHFR	-0.82863	1.27	0.69
P14824	377	K	0.659	Down	Annexin A6 OS=Mus musculus OX=10090 GN=Anxa6 PE=1 SV=3	Anxa6	1	9.57149e-20	159.75	3	AMK(1)GIGTDEATIIDIVTHR	-0.36953	1.189	0.783
P14824	306	K	0.418	Down	Annexin A6 OS=Mus musculus OX=10090 GN=Anxa6 PE=1 SV=3	Anxa6	1	9.97319e-06	89.382	2	SLYSMIK(1)NDTSGEYK	-1.647	1.372	0.573
P14869	92	K	0.477	Down	60S acidic ribosomal protein P0 OS=Mus musculus OX=10090 GN=Rplp0 PE=1 SV=3	Rplp0	1	3.5336e-05	78.157	2	GNVGFVFTK(1)EDLTEIR	2.3008	1.361	0.649
P15105	11	K	3.306	Up	Glutamine synthetase OS=Mus musculus OX=10090 GN=Glul PE=1 SV=6	Glul	1	0.000194857	99.276	2	ATSASSHLNK(1)GIK	0.40727	0.5	1.653
P15105	95	K	1.789	Up	Glutamine synthetase OS=Mus musculus OX=10090 GN=Glul PE=1 SV=6	Glul	1	4.09066e-08	148.76	2	K(1)DPNK(1)LVLCEVFK	-1.3583	0.745	1.333
P15105	91	K	1.587	Up	Glutamine synthetase OS=Mus musculus OX=10090 GN=Glul PE=1 SV=6	Glul	1	0.00475703	78.157	2	K(1)DPNK(1)LVLCEVFK	-1.3583	0.797	1.265
P15508	302	K	0.445	Down	Spectrin beta chain, erythrocytic OS=Mus musculus OX=10090 GN=Sptb PE=1 SV=4	Sptb	1	4.42064e-05	87.573	3	VIDHAIETEK(1)MIEK	-1.011	1.365	0.607
P15532	124	K	0.617	Down	Nucleoside diphosphate kinase A OS=Mus musculus OX=10090 GN=Nme1 PE=1 SV=1	Nme1	1	1.36386e-06	117.41	3	NIIHGSDSVK(1)SAEK	1.3774	1.258	0.776
P15626	31	K	1.523	Up	Glutathione S-transferase Mu 2 OS=Mus musculus OX=10090 GN=Gstm2 PE=1 SV=2	Gstm2	1	7.13507e-06	134.2	2	LLLEYTDTSYEDK(1)K	0.74538	0.803	1.223
P15626	144	K	0.619	Down	Glutathione S-transferase Mu 2 OS=Mus musculus OX=10090 GN=Gstm2 PE=1 SV=2	Gstm2	1	4.46862e-08	110.58	2	LYSEFLGK(1)QPWFAGNK	-0.27886	1.217	0.753
P43274	64	K	1.766	Up	Histone H1.4 OS=Mus musculus OX=10090 GN=H1-4 PE=1 SV=2	H1-4	1	2.12369e-12	156.14	2	K(1)ALAAAGYDVEK	1.9025	0.691	1.22
P16330	260	K	0.569	Down	2',3'-cyclic-nucleotide 3'-phosphodiesterase OS=Mus musculus OX=10090 GN=Cnp PE=1 SV=3	Cnp	1	8.18109e-15	108.94	3	FCDYGK(1)AAGAEEYAQQEVVK	-0.1242	1.297	0.738
P16330	87	K	0.492	Down	2',3'-cyclic-nucleotide 3'-phosphodiesterase OS=Mus musculus OX=10090 GN=Cnp PE=1 SV=3	Cnp	1	3.6095e-05	85.813	2	MVSADAYK(1)IIPGSR	1.3904	1.371	0.674
P16546	2426	K	0.425	Down	Spectrin alpha chain, non-erythrocytic 1 OS=Mus musculus OX=10090 GN=Sptan1 PE=1 SV=4	Sptan1	1	3.95425e-23	119.97	3	PYVTK(1)EELYQNLTR	-0.080458	1.375	0.584
P16546	718	K	0.627	Down	Spectrin alpha chain, non-erythrocytic 1 OS=Mus musculus OX=10090 GN=Sptan1 PE=1 SV=4	Sptan1	1	0.000412735	90.263	2	DLTNVQNLQK(1)K	0.44174	1.215	0.762
P16546	441	K	1.52	Up	Spectrin alpha chain, non-erythrocytic 1 OS=Mus musculus OX=10090 GN=Sptan1 PE=1 SV=4	Sptan1	1	7.80181e-09	183.57	2	EK(1)LSILSEER	1.8445	0.802	1.219
P16546	990	K	0.551	Down	Spectrin alpha chain, non-erythrocytic 1 OS=Mus musculus OX=10090 GN=Sptan1 PE=1 SV=4	Sptan1	1	0.000926189	66.485	2	K(1)GDILTLLNSTNK	-3.4365	1.27	0.7
P16546	1209	K	0.556	Down	Spectrin alpha chain, non-erythrocytic 1 OS=Mus musculus OX=10090 GN=Sptan1 PE=1 SV=4	Sptan1	1	1.99163e-06	69.201	3	LMVHTVATFNSIK(1)ELNER	-0.77789	1.266	0.704
P16858	261	K	0.618	Down	Glyceraldehyde-3-phosphate dehydrogenase OS=Mus musculus OX=10090 GN=Gapdh PE=1 SV=2	Gapdh	1	0.000272635	113.46	2	VVK(1)QASEGPLK	-1.2967	1.253	0.774
Q8BHD7	228	K	0.398	Down	Polypyrimidine tract-binding protein 3 OS=Mus musculus OX=10090 GN=Ptbp3 PE=1 SV=1	Ptbp3	1	7.69672e-10	153.25	2	IDFSK(1)LTSLNVK	-2.198	1.477	0.588
P17427	614	K	0.586	Down	AP-2 complex subunit alpha-2 OS=Mus musculus OX=10090 GN=Ap2a2 PE=1 SV=2	Ap2a2	1	0.000819797	94.806	2	ESSILAK(1)LK	-1.5326	1.259	0.738
P17426	620	K	0.484	Down	AP-2 complex subunit alpha-1 OS=Mus musculus OX=10090 GN=Ap2a1 PE=1 SV=1	Ap2a1	1	9.32101e-06	106.47	2	K(1)GPGAASALDDSR	-1.0338	1.342	0.649
P17426	277	K	0.449	Down	AP-2 complex subunit alpha-1 OS=Mus musculus OX=10090 GN=Ap2a1 PE=1 SV=1	Ap2a1	1	1.00373e-05	78.157	3	LLQCYPPPEDAAVK(1)GR	-0.65247	1.373	0.617
P17426	880	K	0.37	Down	AP-2 complex subunit alpha-1 OS=Mus musculus OX=10090 GN=Ap2a1 PE=1 SV=1	Ap2a1	1	1.82564e-08	117.21	2	WK(1)QLSLPLQEAQK	3.1999	1.451	0.537
P17427	631	K	0.498	Down	AP-2 complex subunit alpha-2 OS=Mus musculus OX=10090 GN=Ap2a2 PE=1 SV=2	Ap2a2	1	2.03596e-25	191.55	2	GPSTVTDLEETK(1)R	-1.1498	1.332	0.664
P17427	619	K	0.494	Down	AP-2 complex subunit alpha-2 OS=Mus musculus OX=10090 GN=Ap2a2 PE=1 SV=2	Ap2a2	1	4.52987e-06	104.04	2	K(1)GPSTVTDLEETK	-0.49329	1.337	0.66
P17427	855	K	0.507	Down	AP-2 complex subunit alpha-2 OS=Mus musculus OX=10090 GN=Ap2a2 PE=1 SV=2	Ap2a2	1	6.22389e-07	104.04	3	QLSNPQQEVQNIFK(1)AK	0.85008	1.325	0.672
P17427	841	K	0.345	Down	AP-2 complex subunit alpha-2 OS=Mus musculus OX=10090 GN=Ap2a2 PE=1 SV=2	Ap2a2	1	1.17458e-15	154.09	3	WK(1)QLSNPQQEVQNIFK	-0.2978	1.483	0.512
P17563	397	K	0.478	Down	Methanethiol oxidase OS=Mus musculus OX=10090 GN=Selenbp1 PE=1 SV=2	Selenbp1	1	8.80872e-06	97.594	3	RIPGGPQMIQLSLDGK(1)R	-0.40927	1.294	0.618
P17563	296	K	1.604	Up	Methanethiol oxidase OS=Mus musculus OX=10090 GN=Selenbp1 PE=1 SV=2	Selenbp1	1	0.00130267	72.492	2	VIQVPSK(1)K	-0.14851	0.792	1.27
P17710	507	K	0.564	Down	Hexokinase-1 OS=Mus musculus OX=10090 GN=Hk1 PE=1 SV=3	Hk1	1	5.07198e-17	138.87	3	FLLSESGSGK(1)GAAMVTAVAYR	-1.4689	1.283	0.724
P17710	841	K	0.489	Down	Hexokinase-1 OS=Mus musculus OX=10090 GN=Hk1 PE=1 SV=3	Hk1	1	2.42658e-07	142.08	2	GIFETK(1)FLSQIESDR	-2.0566	1.349	0.659
P17742	82	K	0.602	Down	Peptidyl-prolyl cis-trans isomerase A OS=Mus musculus OX=10090 GN=Ppia PE=1 SV=2	Ppia	1	0.000186815	61.194	2	SIYGEK(1)FEDENFILK	0.5423	1.244	0.749
P17918	248	K	2.095	Up	Proliferating cell nuclear antigen OS=Mus musculus OX=10090 GN=Pcna PE=1 SV=2	Pcna	1	0.000286223	58.476	2	IADMGHLK(1)YYLAPK	-1.4239	0.599	1.255
P18572	370	K	0.618	Down	Basigin OS=Mus musculus OX=10090 GN=Bsg PE=1 SV=2	Bsg	0.906148	2.78478e-15	86.371	4	RKPDQTLDEDDPGAAPLK(0.906)GSGTHMNDK(0.094)DK	-1.0316	1.208	0.747
P18653	551	K	1.575	Up	Ribosomal protein S6 kinase alpha-1 OS=Mus musculus OX=10090 GN=Rps6ka1 PE=1 SV=1	Rps6ka1	1	0.00010565	102.55	2	ICDFGFAK(1)QLR	1.357	0.753	1.186
P18828	282	K	0.487	Down	Syndecan-1 OS=Mus musculus OX=10090 GN=Sdc1 PE=1 SV=1	Sdc1	1	1.43598e-32	212.93	2	K(1)DEGSYSLEEPK	-0.087114	1.436	0.699
P19096	2442	K	0.571	Down	Fatty acid synthase OS=Mus musculus OX=10090 GN=Fasn PE=1 SV=2	Fasn	1	2.54684e-67	246.75	3	AK(1)TGGTYGEDLGADYNLSQVCDGK	-0.93466	1.259	0.719
P19096	1575	K	0.527	Down	Fatty acid synthase OS=Mus musculus OX=10090 GN=Fasn PE=1 SV=2	Fasn	1	3.5068e-10	91.993	2	DIMLATGK(1)LSPDAIPGK	-2.6328	1.293	0.682
P19096	70	K	0.434	Down	Fatty acid synthase OS=Mus musculus OX=10090 GN=Fasn PE=1 SV=2	Fasn	1	1.96534e-08	97.949	4	FDASFFGVHPK(1)QAHTMDPQLR	-0.86772	1.373	0.596
P19253	25	K	2.266	Up	60S ribosomal protein L13a OS=Mus musculus OX=10090 GN=Rpl13a PE=1 SV=4	Rpl13a	1	1.24858e-05	107.08	2	LAAIVAK(1)QVLLGR	-1.8399	0.608	1.378
P19324	93	K	1.55	Up	Serpin H1 OS=Mus musculus OX=10090 GN=Serpinh1 PE=1 SV=3	Serpinh1	1	9.73892e-37	183	2	ATTASQAK(1)AVLSAEK	-1.5189	0.802	1.243
P19324	299	K	1.857	Up	Serpin H1 OS=Mus musculus OX=10090 GN=Serpinh1 PE=1 SV=3	Serpinh1	1	0.00106302	69.915	2	K(1)AVAISLPK	-5.0113	0.722	1.341
P20152	439	K	0.63	Down	Vimentin OS=Mus musculus OX=10090 GN=Vim PE=1 SV=3	Vim	1	1.03549e-15	222.48	2	ETNLESLPLVDTHSK(1)R	-0.33745	1.215	0.766
P20152	120	K	0.612	Down	Vimentin OS=Mus musculus OX=10090 GN=Vim PE=1 SV=3	Vim	1	5.93358e-08	168.08	2	FANYIDK(1)VR	1.8397	1.228	0.752
P20152	139	K	0.507	Down	Vimentin OS=Mus musculus OX=10090 GN=Vim PE=1 SV=3	Vim	1	1.11518e-47	257.01	3	ILLAELEQLK(1)GQGK(1)SR	-2.8787	1.309	0.664
P20152	143	K	0.595	Down	Vimentin OS=Mus musculus OX=10090 GN=Vim PE=1 SV=3	Vim	1	1.2796e-08	135.21	3	ILLAELEQLK(1)GQGK(1)SR	-2.8787	1.241	0.738
P20152	223	K	0.349	Down	Vimentin OS=Mus musculus OX=10090 GN=Vim PE=1 SV=3	Vim	1	2.17387e-25	190.68	2	K(1)VESLQEEIAFLK	1.4059	1.453	0.507
P20152	235	K	0.434	Down	Vimentin OS=Mus musculus OX=10090 GN=Vim PE=1 SV=3	Vim	1	7.14555e-08	150.44	3	KVESLQEEIAFLK(1)K	0.54796	1.372	0.595
P20152	373	K	0.482	Down	Vimentin OS=Mus musculus OX=10090 GN=Vim PE=1 SV=3	Vim	1	4.07075e-09	159.44	2	LQDEIQNMK(1)EEMAR	-0.75113	1.33	0.641
P20152	292	K	0.457	Down	Vimentin OS=Mus musculus OX=10090 GN=Vim PE=1 SV=3	Vim	1	4.16498e-33	244.74	2	NLQEAEEWYK(1)SK	-0.69412	1.352	0.618
P20152	294	K	0.569	Down	Vimentin OS=Mus musculus OX=10090 GN=Vim PE=1 SV=3	Vim	1	3.30013e-12	189.56	2	SK(1)FADLSEAANR	-1.0941	1.26	0.717
P20152	334	K	0.293	Down	Vimentin OS=Mus musculus OX=10090 GN=Vim PE=1 SV=3	Vim	1	2.82063e-122	387.37	3	QVQSLTCEVDALK(1)GTNESLER	-0.51926	1.512	0.443
P20152	445	K	0.651	Down	Vimentin OS=Mus musculus OX=10090 GN=Vim PE=1 SV=3	Vim	1	5.7261e-19	220.87	2	TLLIK(1)TVETR	1.8097	1.201	0.782
P20152	104	K	0.653	Down	Vimentin OS=Mus musculus OX=10090 GN=Vim PE=1 SV=3	Vim	1	8.71782e-26	248.59	2	TNEK(1)VELQELNDR	-1.3139	1.199	0.783
P21107	141	K	0.589	Down	Tropomyosin alpha-3 chain OS=Mus musculus OX=10090 GN=Tpm3 PE=1 SV=3	Tpm3	0.998316	1.55554e-15	109.47	3	ALK(0.002)DEEK(0.998)MELQEIQLK	0.88546	1.265	0.745
P58771	65	K	0.517	Down	Tropomyosin alpha-1 chain OS=Mus musculus OX=10090 GN=Tpm1 PE=1 SV=1	Tpm1	1	7.11261e-05	74.849	2	YSEALK(1)DAQEK	-1.4041	1.276	0.66
P21107	169	K	0.627	Down	Tropomyosin alpha-3 chain OS=Mus musculus OX=10090 GN=Tpm3 PE=1 SV=3	Tpm3	1	0.000171719	92.445	2	K(1)LVIIEGDLER	1.0779	1.235	0.774
P21107	214	K	0.628	Down	Tropomyosin alpha-3 chain OS=Mus musculus OX=10090 GN=Tpm3 PE=1 SV=3	Tpm3	1	4.62371e-18	185.18	2	SLEAQAEK(1)YSQK	0.04219	1.234	0.775
P21278	98	K	0.652	Down	Guanine nucleotide-binding protein subunit alpha-11 OS=Mus musculus OX=10090 GN=Gna11 PE=1 SV=1	Gna11	1	0.000113697	92.732	2	AMETLK(1)ILYK	0.30474	1.197	0.781
P21279	120	K	0.509	Down	Guanine nucleotide-binding protein G(q) subunit alpha OS=Mus musculus OX=10090 GN=Gnaq PE=1 SV=4	Gnaq	1	6.01804e-10	133.47	2	EVDVEK(1)VSAFENPYVDAIK	-1.1476	1.297	0.66
P21447	1146	K	0.474	Down	ATP-dependent translocase ABCB1 OS=Mus musculus OX=10090 GN=Abcb1a PE=1 SV=3	Abcb1a	1	3.42307e-06	80.128	3	AAK(1)EANIHQFIDSLPDK	-0.53155	1.324	0.627
P21447	501	K	0.483	Down	ATP-dependent translocase ABCB1 OS=Mus musculus OX=10090 GN=Abcb1a PE=1 SV=3	Abcb1a	1	0.000178539	85.813	2	AVK(1)EANAYDFIMK	1.5788	1.316	0.636
P21447	8	K	0.532	Down	ATP-dependent translocase ABCB1 OS=Mus musculus OX=10090 GN=Abcb1a PE=1 SV=3	Abcb1a	1	5.31562e-05	98.009	2	MELEEDLK(1)GR	5.6711	1.278	0.68
P21447	414	K	0.605	Down	ATP-dependent translocase ABCB1 OS=Mus musculus OX=10090 GN=Abcb1a PE=1 SV=3	Abcb1a	1	1.05549e-09	122.66	2	VK(1)SGQTVALVGNSGCGK	-2.0457	1.225	0.741
P21619	496	K	0.658	Down	Lamin-B2 OS=Mus musculus OX=10090 GN=Lmnb2 PE=1 SV=2	Lmnb2	1	0.0119943	60.709	2	FTPK(1)YVLR	2.076	1.205	0.793
P21619	268	K	0.49	Down	Lamin-B2 OS=Mus musculus OX=10090 GN=Lmnb2 PE=1 SV=2	Lmnb2	1	4.34486e-05	134.2	2	LDNAK(1)LLSDQNDK	-0.12795	1.34	0.657
P21619	470	K	0.487	Down	Lamin-B2 OS=Mus musculus OX=10090 GN=Lmnb2 PE=1 SV=2	Lmnb2	1	0.000146434	102.03	2	NSSDK(1)DQSLGNWR	0.1632	1.343	0.654
P21841	114	K	0.66	Down	Pulmonary surfactant-associated protein C OS=Mus musculus OX=10090 GN=Sftpc PE=1 SV=1	Sftpc	1	2.82659e-12	165.72	2	LLTAYK(1)PAPGTYCYIMK	1.2732	1.172	0.774
P21841	154	K	0.664	Down	Pulmonary surfactant-associated protein C OS=Mus musculus OX=10090 GN=Sftpc PE=1 SV=1	Sftpc	1	2.9369e-35	174.46	4	PSTPTSK(1)LGQEEGHDTGSESDSSGR	1.298	1.17	0.777
P21958	195	K	2.52	Up	Antigen peptide transporter 1 OS=Mus musculus OX=10090 GN=Tap1 PE=1 SV=3	Tap1	1	5.84767e-11	132.93	2	ITDWILQDK(1)TVPSFTR	0.22815	0.538	1.356
P21958	323	K	1.609	Up	Antigen peptide transporter 1 OS=Mus musculus OX=10090 GN=Tap1 PE=1 SV=3	Tap1	1	0.00141771	61.577	2	LGK(1)VHQSLAVK	-2.7682	0.744	1.197
P21958	254	K	1.684	Up	Antigen peptide transporter 1 OS=Mus musculus OX=10090 GN=Tap1 PE=1 SV=3	Tap1	1	9.41369e-17	174.72	2	QETGFFLK(1)NPAGSITSR	-2.114	0.721	1.214
P21981	30	K	2.142	Up	Protein-glutamine gamma-glutamyltransferase 2 OS=Mus musculus OX=10090 GN=Tgm2 PE=1 SV=4	Tgm2	1	6.1541e-07	91.939	3	DHHTADLCQEK(1)LVLR	3.5498	0.642	1.375
P21981	414	K	2.724	Up	Protein-glutamine gamma-glutamyltransferase 2 OS=Mus musculus OX=10090 GN=Tgm2 PE=1 SV=4	Tgm2	1	0.000185176	92.445	2	QEDGSVLK(1)SINR	0.09755	0.543	1.479
P21995	292	K	0.629	Down	Embigin OS=Mus musculus OX=10090 GN=Emb PE=1 SV=2	Emb	1	8.21311e-09	135.89	3	K(1)NDPDAGKEFEQIEQLK	1.6394	1.239	0.779
P23116	75	K	0.587	Down	Eukaryotic translation initiation factor 3 subunit A OS=Mus musculus OX=10090 GN=Eif3a PE=1 SV=5	Eif3a	1	3.1476e-08	108.2	2	EGLYQYK(1)NICQQVNIK	0.41791	1.272	0.747
P23116	420	K	0.34	Down	Eukaryotic translation initiation factor 3 subunit A OS=Mus musculus OX=10090 GN=Eif3a PE=1 SV=5	Eif3a	1	9.50011e-24	123.83	3	EQPEK(1)EPELQQYVPQLQNNTILR	-1.0075	1.519	0.517
P23116	268	K	1.606	Up	Eukaryotic translation initiation factor 3 subunit A OS=Mus musculus OX=10090 GN=Eif3a PE=1 SV=5	Eif3a	0.98746	2.78633e-05	76.85	3	K(0.013)PPK(0.987)PQLMANYYNK	0.95362	0.761	1.222
P23242	114	K	0.474	Down	Gap junction alpha-1 protein OS=Mus musculus OX=10090 GN=Gja1 PE=1 SV=2	Gja1	1	1.19235e-20	206.73	3	K(1)EEELK(1)VAQTDGVNVEMHLK	-1.9756	1.391	0.659
P23242	9	K	0.654	Down	Gap junction alpha-1 protein OS=Mus musculus OX=10090 GN=Gja1 PE=1 SV=2	Gja1	1	3.27129e-05	95.138	2	GDWSALGK(1)LLDK	0.51446	1.227	0.802
P23242	109	K	0.239	Down	Gap junction alpha-1 protein OS=Mus musculus OX=10090 GN=Gja1 PE=1 SV=2	Gja1	1	6.46269e-07	99.855	3	K(1)EEELK(1)VAQTDGVNVEMHLK	-1.9756	1.685	0.403
P23242	303	K	0.642	Down	Gap junction alpha-1 protein OS=Mus musculus OX=10090 GN=Gja1 PE=1 SV=2	Gja1	1	1.68545e-26	157.7	3	NYNK(1)QASEQNWANYSAEQNR	-0.13051	1.236	0.794
P23242	258	K	0.662	Down	Gap junction alpha-1 protein OS=Mus musculus OX=10090 GN=Gja1 PE=1 SV=2	Gja1	1	6.70131e-49	267.63	2	SDPYHATTGPLSPSK(1)DCGSPK	-0.72023	1.221	0.808
P23492	265	K	0.578	Down	Purine nucleoside phosphorylase OS=Mus musculus OX=10090 GN=Pnp PE=1 SV=2	Pnp	1	1.37243e-25	200.96	3	ANHMEVLDAGK(1)AAAQTLER	-0.94565	1.302	0.753
P23492	186	K	0.584	Down	Purine nucleoside phosphorylase OS=Mus musculus OX=10090 GN=Pnp PE=1 SV=2	Pnp	1	7.54154e-13	127.38	3	K(1)LQEGTYVMLAGPNFETVAESR	1.2846	1.297	0.757
P24270	430	K	0.659	Down	Catalase OS=Mus musculus OX=10090 GN=Cat PE=1 SV=4	Cat	1	2.70842e-05	91.939	3	SALEHSVQCAVDVK(1)R	0.28051	1.201	0.791
P24549	321	K	0.596	Down	Retinal dehydrogenase 1 OS=Mus musculus OX=10090 GN=Aldh1a1 PE=1 SV=5	Aldh1a1	1	2.08675e-06	108.2	2	IFVEESVYDEFVK(1)R	-1.5579	1.244	0.742
P25444	263	K	0.66	Down	40S ribosomal protein S2 OS=Mus musculus OX=10090 GN=Rps2 PE=1 SV=3	Rps2	1	1.44741e-09	137.39	3	ETVFTK(1)SPYQEFTDHLVK	-0.10338	1.203	0.794
P25444	257	K	0.538	Down	40S ribosomal protein S2 OS=Mus musculus OX=10090 GN=Rps2 PE=1 SV=3	Rps2	1	2.19748e-16	135.21	2	TYSYLTPDLWK(1)ETVFTK	-0.39296	1.298	0.698
P25446	308	K	0.488	Down	Tumor necrosis factor receptor superfamily member 6 OS=Mus musculus OX=10090 GN=Fas PE=1 SV=2	Fas	1	0.000292937	90.689	2	FQDMVQK(1)DLGK	0.12736	1.373	0.67
P25446	238	K	0.645	Down	Tumor necrosis factor receptor superfamily member 6 OS=Mus musculus OX=10090 GN=Fas PE=1 SV=2	Fas	1	2.74152e-12	147.19	2	IAEDMTIQEAK(1)K	-0.81024	1.232	0.795
P26039	295	K	1.803	Up	Talin-1 OS=Mus musculus OX=10090 GN=Tln1 PE=1 SV=2	Tln1	1	1.0873e-12	140.57	2	NCGQMSEIEAK(1)VR	-2.6903	0.709	1.278
P26039	1862	K	0.369	Down	Talin-1 OS=Mus musculus OX=10090 GN=Tln1 PE=1 SV=2	Tln1	1	0.000422172	70.806	2	TAK(1)AIAVTVQEMVTK	-0.38606	1.476	0.545
P26039	2043	K	0.639	Down	Talin-1 OS=Mus musculus OX=10090 GN=Tln1 PE=1 SV=2	Tln1	1	4.15969e-56	176.3	3	VLVQNAAGSQEK(1)LAQAAQSSVATITR	-1.5542	1.226	0.783
P26040	184	K	0.638	Down	Ezrin OS=Mus musculus OX=10090 GN=Ezr PE=1 SV=3	Ezr	1	4.6636e-06	108.5	2	GMLK(1)DSAMLEYLK	-1.2735	1.215	0.775
P26040	209	K	0.565	Down	Ezrin OS=Mus musculus OX=10090 GN=Ezr PE=1 SV=3	Ezr	1	1.06508e-33	270.91	3	IAQDLEMYGINYFEIK(1)NK	-0.54337	1.27	0.717
P26040	523	K	0.54	Down	Ezrin OS=Mus musculus OX=10090 GN=Ezr PE=1 SV=3	Ezr	1	0.000776214	98.009	2	ITEAEK(1)NER	0.39477	1.29	0.696
P26040	72	K	1.827	Up	Ezrin OS=Mus musculus OX=10090 GN=Ezr PE=1 SV=3	Ezr	1	0.000867857	129.72	2	K(1)ENPVQFK	-0.33515	0.712	1.301
P26041	296	K	1.724	Up	Moesin OS=Mus musculus OX=10090 GN=Msn PE=1 SV=3	Msn	1	0.00129039	68.49	3	RK(1)PDTIEVQQMK	-0.055087	0.74	1.276
P26041	306	K	0.626	Down	Moesin OS=Mus musculus OX=10090 GN=Msn PE=1 SV=3	Msn	1	0.000453085	74.524	3	KPDTIEVQQMK(1)AQAR	0.86876	1.222	0.765
P26041	327	K	0.621	Down	Moesin OS=Mus musculus OX=10090 GN=Msn PE=1 SV=3	Msn	1	0.00140352	105.81	2	ALLENEK(1)K	1.9958	1.225	0.761
P26041	448	K	0.458	Down	Moesin OS=Mus musculus OX=10090 GN=Msn PE=1 SV=3	Msn	1	7.35309e-44	198.44	3	ESEAVEWQQK(1)AQMVQEDLEK	-0.72487	1.357	0.621
P26041	438	K	0.655	Down	Moesin OS=Mus musculus OX=10090 GN=Msn PE=1 SV=3	Msn	1	6.12096e-15	184.27	2	K(1)ESEAVEWQQK	-1.5565	1.201	0.787
P26041	412	K	0.583	Down	Moesin OS=Mus musculus OX=10090 GN=Msn PE=1 SV=3	Msn	1	2.70407e-05	94.63	3	K(1)TQEQLASEMAELTAR	-1.1989	1.253	0.731
P26043	363	K	0.558	Down	Radixin OS=Mus musculus OX=10090 GN=Rdx PE=1 SV=3	Rdx	1	0.000224572	116.13	2	AQK(1)ELEEQTR	-0.23513	1.268	0.708
P26231	695	K	0.628	Down	Catenin alpha-1 OS=Mus musculus OX=10090 GN=Ctnna1 PE=1 SV=1	Ctnna1	1	1.76288e-19	193.34	2	IAEQVASFQEEK(1)SK	-1.7147	1.212	0.761
P26231	178	K	0.58	Down	Catenin alpha-1 OS=Mus musculus OX=10090 GN=Ctnna1 PE=1 SV=1	Ctnna1	0.951572	1.95549e-12	124.69	3	NAGNEQDLGIQYK(0.952)ALK(0.048)PEVDK	-4.3683	1.246	0.723
P26231	577	K	0.628	Down	Catenin alpha-1 OS=Mus musculus OX=10090 GN=Ctnna1 PE=1 SV=1	Ctnna1	1	5.00151e-10	142.08	2	VLEATK(1)LLSNTVMPR	0.069813	1.212	0.761
P26350	103	K	0.436	Down	Prothymosin alpha OS=Mus musculus OX=10090 GN=Ptma PE=1 SV=2	Ptma	1	6.65167e-19	165.09	2	VAEDDEDDDVDTK(1)K	-1.6971	1.416	0.617
P26516	279	K	0.487	Down	26S proteasome non-ATPase regulatory subunit 7 OS=Mus musculus OX=10090 GN=Psmd7 PE=1 SV=2	Psmd7	1	7.1847e-16	150.44	3	SVVALHNLINNK(1)IANR	1.0087	1.341	0.653
P26618	703	K	0.533	Down	Platelet-derived growth factor receptor alpha OS=Mus musculus OX=10090 GN=Pdgfra PE=1 SV=3	Pdgfra	1	1.08273e-11	169.52	2	K(1)DLDIFGLNPADESTR	-0.73429	1.331	0.709
P26618	812	K	0.622	Down	Platelet-derived growth factor receptor alpha OS=Mus musculus OX=10090 GN=Pdgfra PE=1 SV=3	Pdgfra	1	0.00136537	55.754	3	GMEFLASK(1)NCVHR	0.37704	1.252	0.779
P26618	606	K	0.493	Down	Platelet-derived growth factor receptor alpha OS=Mus musculus OX=10090 GN=Pdgfra PE=1 SV=3	Pdgfra	1	2.47334e-20	186.56	2	ILGSGAFGK(1)VVEGTAYGLSR	1.2542	1.37	0.675
P26618	771	K	0.643	Down	Platelet-derived growth factor receptor alpha OS=Mus musculus OX=10090 GN=Pdgfra PE=1 SV=3	Pdgfra	1	0.000186767	118.91	2	K(1)SMLDSEVK	-0.6828	1.234	0.794
P26618	1001	K	0.556	Down	Platelet-derived growth factor receptor alpha OS=Mus musculus OX=10090 GN=Pdgfra PE=1 SV=3	Pdgfra	1	2.01519e-11	104.04	2	LK(1)DWEGGLDEQR	-4.0646	1.309	0.728
P26618	999	K	0.547	Down	Platelet-derived growth factor receptor alpha OS=Mus musculus OX=10090 GN=Pdgfra PE=1 SV=3	Pdgfra	0.884145	7.681e-16	140.3	3	NEEDK(0.884)LK(0.116)DWEGGLDEQR	0.2537	1.317	0.721
P26618	830	K	0.608	Down	Platelet-derived growth factor receptor alpha OS=Mus musculus OX=10090 GN=Pdgfra PE=1 SV=3	Pdgfra	1	0.000804359	76.605	2	NVLLAQGK(1)IVK	1.3191	1.264	0.768
P26618	994	K	0.378	Down	Platelet-derived growth factor receptor alpha OS=Mus musculus OX=10090 GN=Pdgfra PE=1 SV=3	Pdgfra	1	3.45466e-26	155.38	2	VDSDNAYIGVTYK(1)NEEDK	-0.97737	1.495	0.565
P27048	32	K	0.422	Down	Small nuclear ribonucleoprotein-associated protein B OS=Mus musculus OX=10090 GN=Snrpb PE=1 SV=1	Snrpb	1	0.0021878	53.517	2	IFIGTFK(1)AFDK	-0.24306	1.397	0.589
P27601	324	K	0.544	Down	Guanine nucleotide-binding protein subunit alpha-13 OS=Mus musculus OX=10090 GN=Gna13 PE=1 SV=1	Gna13	1	0.000445746	86.243	2	DVQK(1)FLVECFR	0.83878	1.291	0.702
P27601	214	K	0.656	Down	Guanine nucleotide-binding protein subunit alpha-13 OS=Mus musculus OX=10090 GN=Gna13 PE=1 SV=1	Gna13	1	1.35134e-14	193.94	2	GIHEYDFEIK(1)NVPFK	1.6929	1.205	0.79
P27601	121	K	0.509	Down	Guanine nucleotide-binding protein subunit alpha-13 OS=Mus musculus OX=10090 GN=Gna13 PE=1 SV=1	Gna13	1	5.65741e-05	72.327	3	NQLHGDK(1)LMAFDTR	-0.35017	1.32	0.672
P28271	79	K	1.502	Up	Cytoplasmic aconitate hydratase OS=Mus musculus OX=10090 GN=Aco1 PE=1 SV=3	Aco1	1	0.000440276	69.915	2	NIEVPFK(1)PAR	-3.6789	0.814	1.223
P28659	436	K	0.564	Down	CUGBP Elav-like family member 1 OS=Mus musculus OX=10090 GN=Celf1 PE=1 SV=2	Celf1	1	0.000531968	85.821	2	VFIDK(1)QTNLSK	0.036534	1.249	0.705
P28660	1048	K	0.505	Down	Nck-associated protein 1 OS=Mus musculus OX=10090 GN=Nckap1 PE=1 SV=2	Nckap1	1	4.33262e-05	62.711	3	AINQIAAALFTIHK(1)GSIEDR	-0.25539	1.3	0.657
P28660	395	K	0.647	Down	Nck-associated protein 1 OS=Mus musculus OX=10090 GN=Nckap1 PE=1 SV=2	Nckap1	1	0.0199008	62.271	2	K(1)SADDFIDK	-0.60414	1.197	0.775
P28660	58	K	0.54	Down	Nck-associated protein 1 OS=Mus musculus OX=10090 GN=Nckap1 PE=1 SV=2	Nckap1	1	0.00186379	76.85	2	NLESAVK(1)FIVR	-0.17306	1.273	0.687
Q9DB05	153	K	0.464	Down	Alpha-soluble NSF attachment protein OS=Mus musculus OX=10090 GN=Napa PE=1 SV=1	Napa	1	1.034e-08	62.304	3	AIAHYEQSADYYK(1)GEESNSSANK	0.20041	1.357	0.629
P28867	184	K	0.658	Down	Protein kinase C delta type OS=Mus musculus OX=10090 GN=Prkcd PE=1 SV=3	Prkcd	1	5.78179e-07	127.94	2	EFVWGLNK(1)QGYK	-0.63008	1.24	0.816
P28867	138	K	0.478	Down	Protein kinase C delta type OS=Mus musculus OX=10090 GN=Prkcd PE=1 SV=3	Prkcd	1	4.24365e-06	117.45	2	SEEEAK(1)FPTMNR	-0.4642	1.42	0.679
P29341	78	K	0.557	Down	Polyadenylate-binding protein 1 OS=Mus musculus OX=10090 GN=Pabpc1 PE=1 SV=2	Pabpc1	1	0.000203172	74.524	2	ALDTMNFDVIK(1)GK	0.97616	1.295	0.721
P29341	213	K	0.427	Down	Polyadenylate-binding protein 1 OS=Mus musculus OX=10090 GN=Pabpc1 PE=1 SV=2	Pabpc1	1	1.07609e-05	106.47	2	ELFGK(1)FGPALSVK	-1.2411	1.418	0.605
P29341	312	K	0.492	Down	Polyadenylate-binding protein 1 OS=Mus musculus OX=10090 GN=Pabpc1 PE=1 SV=2	Pabpc1	1	4.76903e-08	140.01	2	K(1)EFSPFGTITSAK	3.1753	1.353	0.666
P29341	104	K	0.483	Down	Polyadenylate-binding protein 1 OS=Mus musculus OX=10090 GN=Pabpc1 PE=1 SV=2	Pabpc1	1	2.12062e-08	114.93	2	SGVGNIFIK(1)NLDK	0.21925	1.362	0.658
P29341	231	K	0.638	Down	Polyadenylate-binding protein 1 OS=Mus musculus OX=10090 GN=Pabpc1 PE=1 SV=2	Pabpc1	1	0.0059033	52.837	2	SK(1)GFGFVSFER	-0.66715	1.229	0.784
P29595	48	K	1.86	Up	NEDD8 OS=Mus musculus OX=10090 GN=Nedd8 PE=1 SV=2	Nedd8	1	1.75485e-18	203.52	2	LIYSGK(1)QMNDEK	-2.4634	0.784	1.458
P29595	54	K	1.593	Up	NEDD8 OS=Mus musculus OX=10090 GN=Nedd8 PE=1 SV=2	Nedd8	1	0.00240178	58.476	2	QMNDEK(1)TAADYK	-3.408	0.84	1.338
P29699	225	K	1.966	Up	Alpha-2-HS-glycoprotein OS=Mus musculus OX=10090 GN=Ahsg PE=1 SV=1	Ahsg	1	0.000727499	90.142	3	CNLLAEK(1)QHGFCK	0.82928	0.696	1.368
P30416	354	K	0.472	Down	Peptidyl-prolyl cis-trans isomerase FKBP4 OS=Mus musculus OX=10090 GN=Fkbp4 PE=1 SV=5	Fkbp4	1	4.47456e-06	90.689	2	ALELDSNNEK(1)GLFR	-1.1417	1.34	0.632
P30681	114	K	0.541	Down	High mobility group protein B2 OS=Mus musculus OX=10090 GN=Hmgb2 PE=1 SV=3	Hmgb2	1	2.88143e-05	88.796	2	IK(1)IEHPGLSIGDTAK	0.60143	1.398	0.756
P63158	157	K	0.418	Down	High mobility group protein B1 OS=Mus musculus OX=10090 GN=Hmgb1 PE=1 SV=2	Hmgb1	1	0.000352968	123.5	2	YEK(1)DIAAYR	1.3736	1.398	0.585
P30993	334	K	2.255	Up	C5a anaphylatoxin chemotactic receptor 1 OS=Mus musculus OX=10090 GN=C5ar1 PE=1 SV=2	C5ar1	1	3.53896e-20	155.57	2	DSK(1)TFTPSTTDTSTR	-1.2008	0.548	1.236
P30999	676	K	0.662	Down	Catenin delta-1 OS=Mus musculus OX=10090 GN=Ctnnd1 PE=1 SV=2	Ctnnd1	1	9.92374e-40	223.38	3	ESK(1)TPAILEASAGAIQNLCAGR	-1.1305	1.19	0.788
P30999	383	K	0.468	Down	Catenin delta-1 OS=Mus musculus OX=10090 GN=Ctnnd1 PE=1 SV=2	Ctnnd1	1	5.02329e-10	105.08	3	LDAVK(1)SNAAAYLQHLCYR	0.092745	1.336	0.625
P30999	710	K	0.528	Down	Catenin delta-1 OS=Mus musculus OX=10090 GN=Ctnnd1 PE=1 SV=2	Ctnnd1	1	6.19895e-82	383.95	3	QEK(1)ALSAIAELLTSEHER	0.78567	1.287	0.679
P30999	622	K	0.584	Down	Catenin delta-1 OS=Mus musculus OX=10090 GN=Ctnnd1 PE=1 SV=2	Ctnnd1	1	0.000134974	76.23	3	YQEALPTVANSTGPHAASCFGAK(1)K	-0.71072	1.245	0.727
P31001	338	K	0.613	Down	Desmin OS=Mus musculus OX=10090 GN=Des PE=1 SV=3	Des	1	5.79559e-31	188.77	3	HQIQSYTCEIDALK(1)GTNDSLMR	0.70458	1.211	0.742
P31001	239	K	0.555	Down	Desmin OS=Mus musculus OX=10090 GN=Des PE=1 SV=3	Des	1	0.000484324	90.689	3	RIESLNEEIAFLK(1)K	-2.9528	1.251	0.694
P31725	94	K	1.778	Up	Protein S100-A9 OS=Mus musculus OX=10090 GN=S100a9 PE=1 SV=3	S100a9	1	7.78803e-20	202.72	3	LIFACHEK(1)LHENNPR	0.30643	0.626	1.113
P32020	470	K	0.609	Down	Sterol carrier protein 2 OS=Mus musculus OX=10090 GN=Scp2 PE=1 SV=3	Scp2	1	5.64954e-07	128.46	2	DGPGGK(1)EATWVVDVK	0.7726	1.245	0.758
P32020	462	K	0.659	Down	Sterol carrier protein 2 OS=Mus musculus OX=10090 GN=Scp2 PE=1 SV=3	Scp2	1	0.013847	51.864	2	IGGIFAFK(1)VK	-0.77137	1.207	0.795
P32037	487	K	7.526	Up	Solute carrier family 2, facilitated glucose transporter member 3 OS=Mus musculus OX=10090 GN=Slc2a3 PE=1 SV=1	Slc2a3	1	4.52374e-68	307.3	2	GPAGVELNSMQPVK(1)ETPGNA	0.019273	0.19	1.43
P32233	159	K	0.438	Down	Developmentally-regulated GTP-binding protein 1 OS=Mus musculus OX=10090 GN=Drg1 PE=1 SV=1	Drg1	1	7.63589e-06	97.175	2	K(1)IIENELEGFGIR	-3.0794	1.422	0.623
P32507	405	K	0.626	Down	Nectin-2 OS=Mus musculus OX=10090 GN=Nectin2 PE=1 SV=2	Nectin2	1	3.73709e-14	79.508	3	AK(1)LEEPEMPSQLFTLGASEHSPVK	2.1085	1.197	0.749
P32921	115	K	1.558	Up	Tryptophan--tRNA ligase, cytoplasmic OS=Mus musculus OX=10090 GN=Wars1 PE=1 SV=2	Wars1	1	0.0059129	71.066	2	LIVQFGSSK(1)IDK	1.0471	0.785	1.223
P33267	271	K	0.529	Down	Cytochrome P450 2F2 OS=Mus musculus OX=10090 GN=Cyp2f2 PE=1 SV=1	Cyp2f2	1	1.1729e-19	186.27	2	DFIDCFLTK(1)MAQEK	-1.9326	1.304	0.69
P33267	35	K	0.422	Down	Cytochrome P450 2F2 OS=Mus musculus OX=10090 GN=Cyp2f2 PE=1 SV=1	Cyp2f2	1	4.45902e-20	149.02	3	GQLPPGPK(1)PLPILGNLLQLR	0.54179	1.401	0.591
P33267	316	K	0.206	Down	Cytochrome P450 2F2 OS=Mus musculus OX=10090 GN=Cyp2f2 PE=1 SV=1	Cyp2f2	1	8.92258e-08	102.46	3	HAFLILMK(1)YPK(1)VQAR	-3.1694	1.647	0.34
P33267	159	K	0.573	Down	Cytochrome P450 2F2 OS=Mus musculus OX=10090 GN=Cyp2f2 PE=1 SV=1	Cyp2f2	1	1.27504e-06	86.135	3	K(1)MEGK(1)PFDPVFILSR	-2.5943	1.268	0.727
P33267	163	K	0.616	Down	Cytochrome P450 2F2 OS=Mus musculus OX=10090 GN=Cyp2f2 PE=1 SV=1	Cyp2f2	1	3.33852e-09	117.77	2	MEGK(1)PFDPVFILSR	0.19386	1.235	0.761
P33267	57	K	0.624	Down	Cytochrome P450 2F2 OS=Mus musculus OX=10090 GN=Cyp2f2 PE=1 SV=1	Cyp2f2	1	5.9387e-27	213.77	2	SQDLLTSLTK(1)LSK	-1.3015	1.229	0.767
P35123	132	K	0.565	Down	Ubiquitin carboxyl-terminal hydrolase 4 OS=Mus musculus OX=10090 GN=Usp4 PE=1 SV=3	Usp4	1	1.51538e-05	91.245	2	HCK(1)VEVYLLELK	1.6188	1.302	0.736
P35242	179	K	0.265	Down	Pulmonary surfactant-associated protein A OS=Mus musculus OX=10090 GN=Sftpa1 PE=1 SV=1	Sftpa1	1	6.22071e-09	130.65	2	NPEENEAIASITK(1)K	-0.31268	1.518	0.403
P35278	180	K	0.654	Down	Ras-related protein Rab-5C OS=Mus musculus OX=10090 GN=Rab5c PE=1 SV=2	Rab5c	1	1.80221e-05	101.64	3	TAMNVNEIFMAIAK(1)K	-2.0526	1.229	0.804
P35282	155	K	0.505	Down	Ras-related protein Rab-21 OS=Mus musculus OX=10090 GN=Rab21 PE=1 SV=4	Rab21	1	1.29255e-35	177.79	4	HVSIQEAESYAESVGAK(1)HYHTSAK	-1.2211	1.377	0.696
P35564	546	K	0.588	Down	Calnexin OS=Mus musculus OX=10090 GN=Canx PE=1 SV=1	Canx	1	3.78166e-18	180.81	3	RDEEEEEEK(1)LEEK	0.22361	1.269	0.746
P35564	550	K	0.515	Down	Calnexin OS=Mus musculus OX=10090 GN=Canx PE=1 SV=1	Canx	0.998021	1.25252e-06	103.69	3	DEEEEEEK(0.002)LEEK(0.998)QK	-1.1187	1.331	0.686
P35700	68	K	0.562	Down	Peroxiredoxin-1 OS=Mus musculus OX=10090 GN=Prdx1 PE=1 SV=1	Prdx1	1	2.68139e-14	80.389	4	K(1)LNCQVIGASVDSHFCHLAWINTPK	-1.5152	1.265	0.711
P35969	943	K	0.624	Down	Vascular endothelial growth factor receptor 1 OS=Mus musculus OX=10090 GN=Flt1 PE=1 SV=1	Flt1	1	1.69959e-14	215.93	3	K(1)ESLEPGLEQGQK(1)PR	-0.21939	1.268	0.791
P35969	841	K	0.489	Down	Vascular endothelial growth factor receptor 1 OS=Mus musculus OX=10090 GN=Flt1 PE=1 SV=1	Flt1	1	4.11119e-07	87.573	2	GAFGK(1)VVQASAFGIK	-1.7177	1.403	0.686
P35969	820	K	0.477	Down	Vascular endothelial growth factor receptor 1 OS=Mus musculus OX=10090 GN=Flt1 PE=1 SV=1	Flt1	1	4.14854e-08	141.29	2	LPYDASK(1)WEFAR	-0.13052	1.416	0.676
P35980	132	K	3.131	Up	60S ribosomal protein L18 OS=Mus musculus OX=10090 GN=Rpl18 PE=1 SV=3	Rpl18	1	1.4185e-06	110.44	2	ILTFDQLALESPK(1)GR	-1.4283	0.474	1.484
P35980	30	K	2.795	Up	60S ribosomal protein L18 OS=Mus musculus OX=10090 GN=Rpl18 PE=1 SV=3	Rpl18	1	0.000553594	110.23	2	LLVK(1)LYR	-0.5654	0.517	1.445
P36536	182	K	0.369	Down	GTP-binding protein SAR1a OS=Mus musculus OX=10090 GN=Sar1a PE=1 SV=1	Sar1a	1	0.00112421	85.622	3	PMEVFMCSVLK(1)R	-5.0843	1.535	0.567
P36536	146	K	0.633	Down	GTP-binding protein SAR1a OS=Mus musculus OX=10090 GN=Sar1a PE=1 SV=1	Sar1a	1	0.00183104	63.397	2	TDAISEEK(1)LR	-0.82519	1.255	0.794
P37040	584	K	0.529	Down	NADPH--cytochrome P450 reductase OS=Mus musculus OX=10090 GN=Por PE=1 SV=2	Por	1	6.72293e-09	117.41	3	FHK(1)DGALTQLNVAFSR	-0.71063	1.304	0.69
P39447	9	K	0.461	Down	Tight junction protein ZO-1 OS=Mus musculus OX=10090 GN=Tjp1 PE=1 SV=2	Tjp1	1	9.78447e-15	111.6	4	AAAAK(1)STAMEETAIWEQHTVTLHR	-2.1057	1.335	0.615
P39447	374	K	0.652	Down	Tight junction protein ZO-1 OS=Mus musculus OX=10090 GN=Tjp1 PE=1 SV=2	Tjp1	1	3.31905e-25	191.24	2	AVEEVTVEK(1)NEK	-1.1588	1.193	0.778
P39447	629	K	0.622	Down	Tight junction protein ZO-1 OS=Mus musculus OX=10090 GN=Tjp1 PE=1 SV=2	Tjp1	1	1.26525e-11	139.61	3	EDLSAQPVQTK(1)FPAYER	0.56467	1.214	0.755
P39447	1005	K	0.33	Down	Tight junction protein ZO-1 OS=Mus musculus OX=10090 GN=Tjp1 PE=1 SV=2	Tjp1	1	0.0347945	64.064	2	K(1)EPYSEEMMR	0.70311	1.453	0.48
P39447	257	K	0.481	Down	Tight junction protein ZO-1 OS=Mus musculus OX=10090 GN=Tjp1 PE=1 SV=2	Tjp1	1	0.00488949	72.355	2	LK(1)MVVQR	-1.7959	1.319	0.635
P40142	254	K	0.336	Down	Transketolase OS=Mus musculus OX=10090 GN=Tkt PE=1 SV=1	Tkt	0.999305	5.83701e-07	95.345	3	GITGIEDK(0.999)EAWHGK(0.001)PLPK	-3.36	1.637	0.55
P40142	283	K	0.11	Down	Transketolase OS=Mus musculus OX=10090 GN=Tkt PE=1 SV=1	Tkt	1	9.94284e-11	130.12	3	K(1)ILATPPQEDAPSVDIANIR	0.22403	2.089	0.23
P40142	102	K	0.569	Down	Transketolase OS=Mus musculus OX=10090 GN=Tkt PE=1 SV=1	Tkt	1	0.00396989	76.255	2	K(1)ISSDLDGHPVPK	-2.0592	1.338	0.761
P40240	129	K	1.678	Up	CD9 antigen OS=Mus musculus OX=10090 GN=Cd9 PE=1 SV=2	Cd9	1	0.0181161	73.637	2	DTYQK(1)LR	-1.4506	0.749	1.257
P40240	124	K	2.267	Up	CD9 antigen OS=Mus musculus OX=10090 GN=Cd9 PE=1 SV=2	Cd9	1	0.000562641	84.309	2	ELQEFYK(1)DTYQK	3.3312	0.615	1.394
P40936	224	K	0.284	Down	Indolethylamine N-methyltransferase OS=Mus musculus OX=10090 GN=Inmt PE=1 SV=1	Inmt	1	0.000537435	69.201	2	EVVEK(1)AIQDAGCQVLK	-2.3084	1.505	0.427
P40936	219	K	0.434	Down	Indolethylamine N-methyltransferase OS=Mus musculus OX=10090 GN=Inmt PE=1 SV=1	Inmt	1	1.63889e-08	133.07	2	FSGVYLEK(1)EVVEK	-0.26806	1.361	0.591
P40936	4	K	0.509	Down	Indolethylamine N-methyltransferase OS=Mus musculus OX=10090 GN=Inmt PE=1 SV=1	Inmt	1	5.05668e-05	85.813	2	MEGK(1)VYIGGEDYEK	-0.29036	1.298	0.661
P40936	14	K	0.291	Down	Indolethylamine N-methyltransferase OS=Mus musculus OX=10090 GN=Inmt PE=1 SV=1	Inmt	1	5.26003e-08	93.772	2	VYIGGEDYEK(1)EFTPK	0.47272	1.496	0.436
P41216	512	K	1.539	Up	Long-chain-fatty-acid--CoA ligase 1 OS=Mus musculus OX=10090 GN=Acsl1 PE=1 SV=2	Acsl1	1	3.68636e-19	157.74	2	GEGEVCVK(1)GANVFK	-0.99335	0.791	1.217
P41233	2092	K	0.525	Down	Phospholipid-transporting ATPase ABCA1 OS=Mus musculus OX=10090 GN=Abca1 PE=1 SV=4	Abca1	1	0.000197521	74.524	3	FLWNCALSIVK(1)EGR	-3.3624	1.361	0.714
P41233	2019	K	0.525	Down	Phospholipid-transporting ATPase ABCA1 OS=Mus musculus OX=10090 GN=Abca1 PE=1 SV=4	Abca1	1	0.000467438	88.42	3	GVPEK(1)EVGK(1)VGEWAIR	-0.98333	1.361	0.714
P41233	2040	K	0.556	Down	Phospholipid-transporting ATPase ABCA1 OS=Mus musculus OX=10090 GN=Abca1 PE=1 SV=4	Abca1	1	7.27844e-05	59.731	2	YGEK(1)YASNYSGGNK	-0.17975	1.329	0.739
P41233	873	K	0.432	Down	Phospholipid-transporting ATPase ABCA1 OS=Mus musculus OX=10090 GN=Abca1 PE=1 SV=4	Abca1	1	8.9323e-07	77.431	3	SYWFGEEIDEK(1)SHPGSSQK	0.62951	1.464	0.632
P42227	626	K	3.8	Up	Signal transducer and activator of transcription 3 OS=Mus musculus OX=10090 GN=Stat3 PE=1 SV=2	Stat3	1	1.9181e-15	160.52	2	EGGVTFTWVEK(1)DISGK	0.0032942	0.415	1.577
P42227	244	K	1.504	Up	Signal transducer and activator of transcription 3 OS=Mus musculus OX=10090 GN=Stat3 PE=1 SV=2	Stat3	1	0.000531794	101.48	2	TLTDEELADWK(1)R	-0.17764	0.798	1.2
P42567	803	K	0.306	Down	Epidermal growth factor receptor substrate 15 OS=Mus musculus OX=10090 GN=Eps15 PE=1 SV=1	Eps15	1	1.58584e-31	165.2	3	LDSSDPLK(1)LNDPFQPFPGNDSPK	-0.21937	1.522	0.466
P42567	818	K	0.559	Down	Epidermal growth factor receptor substrate 15 OS=Mus musculus OX=10090 GN=Eps15 PE=1 SV=1	Eps15	1	1.23665e-11	83.474	3	LNDPFQPFPGNDSPK(1)EK	0.18488	1.278	0.715
P42859	2394	K	0.513	Down	Huntingtin OS=Mus musculus OX=10090 GN=Htt PE=1 SV=2	Htt	1	0.000175742	96.946	2	VPPLVWK(1)LGWSPK	3.8589	1.333	0.684
P42932	7	K	0.65	Down	T-complex protein 1 subunit theta OS=Mus musculus OX=10090 GN=Cct8 PE=1 SV=3	Cct8	1	3.67742e-05	87.942	2	ALHVPK(1)APGFAQMLK	-0.34147	1.217	0.791
P43275	121	K	2.375	Up	Histone H1.1 OS=Mus musculus OX=10090 GN=H1-1 PE=1 SV=2	H1-1	1	0.00667023	65.933	2	AITTK(1)VSVK	0.86536	0.611	1.451
P43275	54	K	2.446	Up	Histone H1.1 OS=Mus musculus OX=10090 GN=H1-1 PE=1 SV=2	H1-1	1	2.25141e-05	73.345	4	KKPAGPSVSELIVQAVSSSK(1)ER	-1.05	0.599	1.465
P43275	66	K	2.506	Up	Histone H1.1 OS=Mus musculus OX=10090 GN=H1-1 PE=1 SV=2	H1-1	1	3.47627e-12	147.02	2	K(1)SLAAAGYDVEK	-0.88417	0.589	1.476
P43275	77	K	1.894	Up	Histone H1.1 OS=Mus musculus OX=10090 GN=H1-1 PE=1 SV=2	H1-1	1	1.5603e-38	248.59	2	SLAAAGYDVEK(1)NNSR	-1.0078	0.707	1.339
P43275	92	K	3.228	Up	Histone H1.1 OS=Mus musculus OX=10090 GN=H1-1 PE=1 SV=2	H1-1	1	2.48847e-05	105.94	2	SLVNK(1)GTLVQTK	0.079321	0.492	1.588
P43275	17	K	2.71	Up	Histone H1.1 OS=Mus musculus OX=10090 GN=H1-1 PE=1 SV=2	H1-1	1	1.24013e-38	186.7	2	SETAPVAQAASTATEK(1)PAAAK	-1.3955	0.558	1.512
P43275	22	K	3.194	Up	Histone H1.1 OS=Mus musculus OX=10090 GN=H1-1 PE=1 SV=2	H1-1	0.994713	2.4406e-08	104.15	3	SETAPVAQAASTATEK(0.005)PAAAK(0.995)K	-1.1807	0.496	1.584
P43276	17	K	1.595	Up	Histone H1.5 OS=Mus musculus OX=10090 GN=H1-5 PE=1 SV=2	H1-5	1	4.03374e-43	204.33	2	SETAPAETAAPAPVEK(1)SPAK	0.22964	0.724	1.155
P43883	140	K	3.955	Up	Perilipin-2 OS=Mus musculus OX=10090 GN=Plin2 PE=1 SV=2	Plin2	1	2.02885e-09	121.69	2	DSVASTVSGVVDK(1)TK	0.42989	0.374	1.479
P46460	469	K	0.414	Down	Vesicle-fusing ATPase OS=Mus musculus OX=10090 GN=Nsf PE=1 SV=2	Nsf	1	8.48817e-14	144.09	2	VEVDMEK(1)AESLQVTR	-0.45156	1.404	0.581
P46471	415	K	0.657	Down	26S proteasome regulatory subunit 7 OS=Mus musculus OX=10090 GN=Psmc2 PE=1 SV=5	Psmc2	1	1.33464e-05	112.8	2	DFLEAVNK(1)VIK	0.85922	1.207	0.793
P46638	61	K	0.524	Down	Ras-related protein Rab-11B OS=Mus musculus OX=10090 GN=Rab11b PE=1 SV=3	Rab11b	1	4.08776e-06	135.21	2	TIK(1)AQIWDTAGQER	-0.47246	1.314	0.688
P46735	943	K	0.565	Down	Unconventional myosin-Ib OS=Mus musculus OX=10090 GN=Myo1b PE=1 SV=3	Myo1b	1	0.00187205	48.476	3	ALYPSSVGQPFQGAYLEINK(1)NPK	1.0466	1.265	0.715
P46735	957	K	0.533	Down	Unconventional myosin-Ib OS=Mus musculus OX=10090 GN=Myo1b PE=1 SV=3	Myo1b	1	9.53641e-28	194.83	2	DAIEEK(1)IIIAEVVNK	0.22762	1.29	0.688
P46735	906	K	0.527	Down	Unconventional myosin-Ib OS=Mus musculus OX=10090 GN=Myo1b PE=1 SV=3	Myo1b	1	2.97775e-36	190.37	2	DQFTDQQK(1)LIYEEK	-2.2365	1.295	0.683
P46735	859	K	0.4	Down	Unconventional myosin-Ib OS=Mus musculus OX=10090 GN=Myo1b PE=1 SV=3	Myo1b	1	0.00143845	72.922	2	NK(1)MPSLSPIDK	-0.43608	1.407	0.563
P46735	1023	K	0.526	Down	Unconventional myosin-Ib OS=Mus musculus OX=10090 GN=Myo1b PE=1 SV=3	Myo1b	1	8.93082e-14	92.178	3	VSMSSQNDGFFAVHLK(1)EGSEAASK	0.58571	1.296	0.682
P46935	130	K	0.64	Down	E3 ubiquitin-protein ligase NEDD4 OS=Mus musculus OX=10090 GN=Nedd4 PE=1 SV=3	Nedd4	1	0.000206711	86.838	2	SLNPK(1)WNEEILFR	-1.0454	1.207	0.773
P47713	379	K	1.649	Up	Cytosolic phospholipase A2 OS=Mus musculus OX=10090 GN=Pla2g4a PE=1 SV=1	Pla2g4a	1	0.0142006	43.734	2	FFMGTVVK(1)K	-1.612	0.73	1.204
P47738	370	K	0.61	Down	Aldehyde dehydrogenase, mitochondrial OS=Mus musculus OX=10090 GN=Aldh2 PE=1 SV=1	Aldh2	1	7.68796e-06	121.96	3	TEQGPQVDETQFK(1)K	-0.70969	1.245	0.76
P47754	273	K	0.649	Down	F-actin-capping protein subunit alpha-2 OS=Mus musculus OX=10090 GN=Capza2 PE=1 SV=3	Capza2	1	8.58519e-06	159.93	2	IDWNK(1)ILSYK	-0.068294	1.219	0.791
P47757	159	K	0.553	Down	F-actin-capping protein subunit beta OS=Mus musculus OX=10090 GN=Capzb PE=1 SV=3	Capzb	1	2.29454e-14	137.89	3	GCWDSIHVVEVQEK(1)SSGR	-1.281	1.304	0.721
P47758	197	K	0.497	Down	Signal recognition particle receptor subunit beta OS=Mus musculus OX=10090 GN=Srprb PE=1 SV=1	Srprb	1	2.63749e-09	119.43	2	LIQQQLEK(1)ELNTLR	-1.8876	1.339	0.665
P47811	248	K	0.638	Down	Mitogen-activated protein kinase 14 OS=Mus musculus OX=10090 GN=Mapk14 PE=1 SV=3	Mapk14	1	0.000258542	81.335	2	LVGTPGAELLK(1)K	-1.2046	1.257	0.802
P47856	48	K	0.351	Down	Glutamine--fructose-6-phosphate aminotransferase [isomerizing] 1 OS=Mus musculus OX=10090 GN=Gfpt1 PE=1 SV=3	Gfpt1	1	2.14128e-12	103.63	3	GYDSAGVGLDGGNDK(1)DWEANACK	-0.8126	1.573	0.552
P47911	215	K	3.54	Up	60S ribosomal protein L6 OS=Mus musculus OX=10090 GN=Rpl6 PE=1 SV=3	Rpl6	1	0.000810665	65.933	2	VDISDVK(1)IPK	-2.1026	0.413	1.462
P47911	245	K	1.896	Up	60S ribosomal protein L6 OS=Mus musculus OX=10090 GN=Rpl6 PE=1 SV=3	Rpl6	1	0.00119751	70.195	3	HQEGEIFDTEK(1)EK	-1.0382	0.666	1.263
P48036	106	K	0.33	Down	Annexin A5 OS=Mus musculus OX=10090 GN=Anxa5 PE=1 SV=1	Anxa5	1	1.60904e-29	195.36	2	GAGTDEK(1)VLTEIIASR	-1.5659	1.415	0.467
P48036	56	K	0.38	Down	Annexin A5 OS=Mus musculus OX=10090 GN=Anxa5 PE=1 SV=1	Anxa5	1	1.33373e-12	131.54	2	QEIAQEFK(1)TLFGR	0.0059945	1.372	0.522
P48193	392	K	0.485	Down	Protein 4.1 OS=Mus musculus OX=10090 GN=Epb41 PE=1 SV=2	Epb41	1	4.65886e-06	81.908	2	SMTPAQADLEFLENAK(1)K	-0.5539	1.341	0.651
P48302	304	K	2.468	Up	Endothelin receptor type B OS=Mus musculus OX=10090 GN=Ednrb PE=2 SV=1	Ednrb	1	0.000146934	117.45	3	K(1)SGMQIALNDHLK(1)QR	0.092943	0.592	1.461
P48302	316	K	2.072	Up	Endothelin receptor type B OS=Mus musculus OX=10090 GN=Ednrb PE=2 SV=1	Ednrb	1	9.66605e-06	117.21	3	SGMQIALNDHLK(1)QR	-4.641	0.665	1.378
P48302	411	K	0.305	Down	Endothelin receptor type B OS=Mus musculus OX=10090 GN=Ednrb PE=2 SV=1	Ednrb	1	7.79312e-15	116.06	3	SCLCCWCQTFEEK(1)QSLEEK	-0.8151	1.485	0.453
P48428	52	K	0.657	Down	Tubulin-specific chaperone A OS=Mus musculus OX=10090 GN=Tbca PE=1 SV=3	Tbca	1	4.29303e-05	115.41	2	K(1)QAEILQESR	-1.2585	1.188	0.78
P48678	171	K	1.641	Up	Prelamin-A/C OS=Mus musculus OX=10090 GN=Lmna PE=1 SV=2	Lmna	1	6.6107e-27	222.48	3	GQVAK(1)LEAALGEAK(1)K	-1.2025	0.771	1.265
P48678	123	K	0.628	Down	Prelamin-A/C OS=Mus musculus OX=10090 GN=Lmna PE=1 SV=2	Lmna	1	6.98543e-15	156.57	2	K(1)EGDLLAAQAR	0.69216	1.208	0.759
P48678	450	K	0.127	Down	Prelamin-A/C OS=Mus musculus OX=10090 GN=Lmna PE=1 SV=2	Lmna	1	8.62526e-09	150.44	2	VAVEEVDEEGK(1)FVR	3.409	1.682	0.213
P48787	121	K	0.619	Down	Troponin I, cardiac muscle OS=Mus musculus OX=10090 GN=Tnni3 PE=1 SV=2	Tnni3	1	9.76724e-09	121.69	2	VTK(1)NITEIADLTQK	2.7025	1.191	0.737
P49222	403	K	0.63	Down	Protein 4.2 OS=Mus musculus OX=10090 GN=Epb42 PE=1 SV=3	Epb42	1	3.77815e-09	142.08	2	CCEDGK(1)LELTNSNR	-0.70303	1.221	0.769
P49722	70	K	0.648	Down	Proteasome subunit alpha type-2 OS=Mus musculus OX=10090 GN=Psma2 PE=1 SV=3	Psma2	1	3.27389e-34	211.47	3	VEPITK(1)HIGLVYSGMGPDYR	-0.4305	1.213	0.786
P49817	39	K	0.513	Down	Caveolin-1 OS=Mus musculus OX=10090 GN=Cav1 PE=1 SV=1	Cav1	1	6.76091e-94	318.04	4	AMADEVTEK(1)QVYDAHTK(1)EIDLVNR	0.01418	1.299	0.667
P49817	47	K	0.607	Down	Caveolin-1 OS=Mus musculus OX=10090 GN=Cav1 PE=1 SV=1	Cav1	1	1.58496e-67	306.15	3	QVYDAHTK(1)EIDLVNRDPK	0.24528	1.228	0.746
P49817	176	K	263.125	Up	Caveolin-1 OS=Mus musculus OX=10090 GN=Cav1 PE=1 SV=1	Cav1	1	0.00815514	90.308	2	ISTQK(1)EI	-1.2765	0.008	2.105
P49817	5	K	0.495	Down	Caveolin-1 OS=Mus musculus OX=10090 GN=Cav1 PE=1 SV=1	Cav1	1	2.2433e-25	214.32	3	SGGK(1)YVDSEGHLYTVPIR	1.5566	1.314	0.65
P50096	242	K	0.341	Down	Inosine-5'-monophosphate dehydrogenase 1 OS=Mus musculus OX=10090 GN=Impdh1 PE=1 SV=2	Impdh1	1	4.24396e-05	70.598	2	DSHK(1)QLLCGAAVGTR	-1.1653	1.445	0.493
P50096	422	K	0.496	Down	Inosine-5'-monophosphate dehydrogenase 1 OS=Mus musculus OX=10090 GN=Impdh1 PE=1 SV=2	Impdh1	1	2.60802e-21	176.97	2	GMGSLDAMEK(1)SSSSQK	-1.4124	1.308	0.649
P50096	293	K	0.587	Down	Inosine-5'-monophosphate dehydrogenase 1 OS=Mus musculus OX=10090 GN=Impdh1 PE=1 SV=2	Impdh1	1	7.03358e-15	100.56	3	QK(1)YPHLQVIGGNVVTAAQAK	0.088816	1.239	0.727
P50172	44	K	0.598	Down	Corticosteroid 11-beta-dehydrogenase isozyme 1 OS=Mus musculus OX=10090 GN=Hsd11b1 PE=1 SV=3	Hsd11b1	1	0.000750377	74.424	2	VIVTGASK(1)GIGR	-1.96	1.265	0.756
P50285	480	K	0.661	Down	Dimethylaniline monooxygenase [N-oxide-forming] 1 OS=Mus musculus OX=10090 GN=Fmo1 PE=1 SV=1	Fmo1	1	0.00961913	81.335	2	LTGPGK(1)WEGAR	0.0077466	1.198	0.792
P50285	177	K	0.495	Down	Dimethylaniline monooxygenase [N-oxide-forming] 1 OS=Mus musculus OX=10090 GN=Fmo1 PE=1 SV=1	Fmo1	1	9.90446e-06	130.31	2	QYK(1)HPDIFK	-2.6126	1.327	0.657
P50516	5	K	0.607	Down	V-type proton ATPase catalytic subunit A OS=Mus musculus OX=10090 GN=Atp6v1a PE=1 SV=2	Atp6v1a	1	0.0116434	45.489	2	MDFSK(1)LPK	-3.1014	1.269	0.77
P50518	10	K	1.709	Up	V-type proton ATPase subunit E 1 OS=Mus musculus OX=10090 GN=Atp6v1e1 PE=1 SV=2	Atp6v1e1	1	1.19035e-07	138.23	2	ALSDADVQK(1)QIK	0.013829	0.725	1.239
P51150	38	K	0.621	Down	Ras-related protein Rab-7a OS=Mus musculus OX=10090 GN=Rab7a PE=1 SV=2	Rab7a	1	1.23456e-05	70.552	2	FSNQYK(1)ATIGADFLTK	1.3359	1.249	0.776
P51150	191	K	0.361	Down	Ras-related protein Rab-7a OS=Mus musculus OX=10090 GN=Rab7a PE=1 SV=2	Rab7a	1	1.55787e-14	137.89	3	QETEVELYNEFPEPIK(1)LDK	0.32318	1.506	0.543
P51410	174	K	2.248	Up	60S ribosomal protein L9 OS=Mus musculus OX=10090 GN=Rpl9 PE=1 SV=2	Rpl9	1	0.00338028	79.889	2	K(1)FLDGIYVSEK	-0.53979	0.626	1.407
P51410	121	K	2.246	Up	60S ribosomal protein L9 OS=Mus musculus OX=10090 GN=Rpl9 PE=1 SV=2	Rpl9	1	0.00170639	103.8	2	NFLGEK(1)YIR	-0.14198	0.626	1.406
P51432	805	K	0.352	Down	1-phosphatidylinositol 4,5-bisphosphate phosphodiesterase beta-3 OS=Mus musculus OX=10090 GN=Plcb3 PE=1 SV=2	Plcb3	1	0.000188113	64.906	3	IAAFEEGGK(1)FVGHR	-2.8741	1.459	0.514
P51432	1069	K	0.497	Down	1-phosphatidylinositol 4,5-bisphosphate phosphodiesterase beta-3 OS=Mus musculus OX=10090 GN=Plcb3 PE=1 SV=2	Plcb3	1	0.00026601	69.641	3	LK(1)EVVLDTHTTQFK	-2.3555	1.323	0.658
P51432	283	K	0.24	Down	1-phosphatidylinositol 4,5-bisphosphate phosphodiesterase beta-3 OS=Mus musculus OX=10090 GN=Plcb3 PE=1 SV=2	Plcb3	1	0.00227106	57.032	2	YETNK(1)QFLER	-1.8504	1.585	0.38
P51830	564	K	0.543	Down	Adenylate cyclase type 9 OS=Mus musculus OX=10090 GN=Adcy9 PE=1 SV=1	Adcy9	1	4.69175e-05	76.255	2	LGQSVVADQLK(1)GLK	0.37987	1.265	0.687
P51863	343	K	0.587	Down	V-type proton ATPase subunit d 1 OS=Mus musculus OX=10090 GN=Atp6v0d1 PE=1 SV=2	Atp6v0d1	1	0.000514698	81.642	2	AK(1)IDNYIPIF	-0.63752	1.287	0.756
P51912	549	K	0.599	Down	Neutral amino acid transporter B(0) OS=Mus musculus OX=10090 GN=Slc1a5 PE=1 SV=2	Slc1a5	1	6.88469e-20	180.11	2	QYQGPTGDSSATFEK(1)ESVM	-0.70387	1.261	0.755
P52332	846	K	0.646	Down	Tyrosine-protein kinase JAK1 OS=Mus musculus OX=10090 GN=Jak1 PE=1 SV=1	Jak1	1	8.53248e-07	73.305	2	DINK(1)LEEQNPDIVSEK	-0.16425	1.224	0.791
P52332	100	K	3.117	Up	Tyrosine-protein kinase JAK1 OS=Mus musculus OX=10090 GN=Jak1 PE=1 SV=1	Jak1	1	7.88292e-11	183.13	2	IITVDDK(1)TSLR	-0.093001	0.477	1.487
P52332	681	K	2.272	Up	Tyrosine-protein kinase JAK1 OS=Mus musculus OX=10090 GN=Jak1 PE=1 SV=1	Jak1	1	0.000629422	87.942	2	K(1)SDALTTPWK	-0.52188	0.603	1.37
P52332	503	K	2.158	Up	Tyrosine-protein kinase JAK1 OS=Mus musculus OX=10090 GN=Jak1 PE=1 SV=1	Jak1	1	7.63615e-09	174.8	2	NFQIEVQK(1)GR	0.32347	0.625	1.349
P52332	492	K	2.143	Up	Tyrosine-protein kinase JAK1 OS=Mus musculus OX=10090 GN=Jak1 PE=1 SV=1	Jak1	1	0.000260325	102.55	2	SEVLGGQK(1)QFK	-0.71628	0.628	1.346
P52332	227	K	1.682	Up	Tyrosine-protein kinase JAK1 OS=Mus musculus OX=10090 GN=Jak1 PE=1 SV=1	Jak1	1	0.00705128	64.064	2	YIPETLNK(1)SIR	-0.77514	0.739	1.243
P52480	141	K	0.624	Down	Pyruvate kinase PKM OS=Mus musculus OX=10090 GN=Pkm PE=1 SV=4	Pkm	1	1.0692e-09	137.4	2	GATLK(1)ITLDNAYMEK	1.962	1.267	0.79
P52480	115	K	1.618	Up	Pyruvate kinase PKM OS=Mus musculus OX=10090 GN=Pkm PE=1 SV=4	Pkm	1	0.00554601	60.547	3	PVAVALDTK(1)GPEIR	-1.9688	0.743	1.202
P53026	106	K	0.538	Down	60S ribosomal protein L10a OS=Mus musculus OX=10090 GN=Rpl10a PE=1 SV=3	Rpl10a	1	1.09799e-06	112.95	2	K(1)YDAFLASESLIK	-0.57491	1.34	0.721
P53810	111	K	0.485	Down	Phosphatidylinositol transfer protein alpha isoform OS=Mus musculus OX=10090 GN=Pitpna PE=1 SV=2	Pitpna	0.998334	2.84051e-12	71.935	4	EDFLIK(0.998)IETWHK(0.002)PDLGTQENVHK	-1.5103	1.351	0.655
P53810	202	K	0.439	Down	Phosphatidylinositol transfer protein alpha isoform OS=Mus musculus OX=10090 GN=Pitpna PE=1 SV=2	Pitpna	1	0.000772083	90.308	2	FK(1)WWGLQNK	3.3545	1.395	0.612
P54116	235	K	0.577	Down	Stomatin OS=Mus musculus OX=10090 GN=Stom PE=1 SV=3	Stom	1	6.91094e-07	76.196	3	ALK(1)EASMVITESPAALQLR	-1.9999	1.285	0.742
P54728	51	K	0.509	Down	UV excision repair protein RAD23 homolog B OS=Mus musculus OX=10090 GN=Rad23b PE=1 SV=2	Rad23b	1	9.85241e-14	183	2	LIYAGK(1)ILSDDTALK	-0.11665	1.315	0.669
P54731	145	K	2.19	Up	FAS-associated factor 1 OS=Mus musculus OX=10090 GN=Faf1 PE=1 SV=2	Faf1	1	3.08158e-13	163.09	2	GWK(1)TGDVEDSTVLK	0.7598	0.627	1.373
P54731	156	K	0.653	Down	FAS-associated factor 1 OS=Mus musculus OX=10090 GN=Faf1 PE=1 SV=2	Faf1	1	8.17463e-09	115.35	3	TGDVEDSTVLK(1)SLHLPK	-0.6377	1.21	0.79
P54761	608	K	0.335	Down	Ephrin type-B receptor 4 OS=Mus musculus OX=10090 GN=Ephb4 PE=1 SV=2	Ephb4	1	0.000562641	94.791	2	EFAK(1)EIDVSYVK	0.43431	1.419	0.476
P54761	859	K	0.408	Down	Ephrin type-B receptor 4 OS=Mus musculus OX=10090 GN=Ephb4 PE=1 SV=2	Ephb4	1	2.88103e-06	42.072	4	LPPPPDCPTSLHQLMLDCWQK(1)DR	2.5007	1.357	0.553
P54761	885	K	0.662	Down	Ephrin type-B receptor 4 OS=Mus musculus OX=10090 GN=Ephb4 PE=1 SV=2	Ephb4	1	0.00118851	83.358	2	NPASLK(1)IVAR	-0.79418	1.176	0.779
P54761	973	K	0.484	Down	Ephrin type-B receptor 4 OS=Mus musculus OX=10090 GN=Ephb4 PE=1 SV=2	Ephb4	1	2.19642e-06	106.58	2	SQAK(1)PGAPGGTGGPAQQF	-0.11497	1.298	0.628
P54775	238	K	0.645	Down	26S proteasome regulatory subunit 6B OS=Mus musculus OX=10090 GN=Psmc4 PE=1 SV=2	Psmc4	1	8.48923e-11	97.949	2	VVGSEFVQK(1)YLGEGPR	-1.2921	1.21	0.78
P55012	936	K	0.319	Down	Solute carrier family 12 member 2 OS=Mus musculus OX=10090 GN=Slc12a2 PE=1 SV=2	Slc12a2	1	3.58202e-09	60.329	4	EGLDISHLQGQEELLSSQEK(1)SPGTK	-1.1176	1.487	0.475
P55012	1010	K	0.581	Down	Solute carrier family 12 member 2 OS=Mus musculus OX=10090 GN=Slc12a2 PE=1 SV=2	Slc12a2	1	5.23239e-05	87.895	2	LLEASTQFQK(1)K	0.50693	1.252	0.728
P55096	529	K	0.601	Down	ATP-binding cassette sub-family D member 3 OS=Mus musculus OX=10090 GN=Abcd3 PE=1 SV=2	Abcd3	1	0.000341131	91.245	2	DQVIYPDGK(1)EDQK	1.2798	1.237	0.743
P55096	260	K	0.638	Down	ATP-binding cassette sub-family D member 3 OS=Mus musculus OX=10090 GN=Abcd3 PE=1 SV=2	Abcd3	1	1.49308e-18	159.44	2	MTIMEQK(1)YEGEYR	2.8232	1.21	0.772
P55264	255	K	0.65	Down	Adenosine kinase OS=Mus musculus OX=10090 GN=Adk PE=1 SV=2	Adk	1	0.000488348	94.804	2	EQGFETK(1)DIK	-0.056785	1.198	0.779
P55284	690	K	0.608	Down	Cadherin-5 OS=Mus musculus OX=10090 GN=Cdh5 PE=1 SV=2	Cdh5	1	2.76996e-18	217.12	2	PAVYTQVQK(1)PPR	0.084607	1.225	0.745
P55772	5	K	1.567	Up	Ectonucleoside triphosphate diphosphohydrolase 1 OS=Mus musculus OX=10090 GN=Entpd1 PE=1 SV=1	Entpd1	1	0.0080761	72.042	2	MEDIK(1)DSK(1)VK	-1.1502	0.787	1.233
P55772	8	K	2.229	Up	Ectonucleoside triphosphate diphosphohydrolase 1 OS=Mus musculus OX=10090 GN=Entpd1 PE=1 SV=1	Entpd1	1	0.00301012	68.49	2	MEDIK(1)DSK(1)VK	-1.1502	0.63	1.404
P56395	33	K	0.626	Down	Cytochrome b5 OS=Mus musculus OX=10090 GN=Cyb5a PE=1 SV=2	Cyb5a	1	1.31401e-06	75.012	3	STWVILHHK(1)VYDLTK	1.1734	1.222	0.765
P56399	184	K	1.766	Up	Ubiquitin carboxyl-terminal hydrolase 5 OS=Mus musculus OX=10090 GN=Usp5 PE=1 SV=1	Usp5	1	8.39812e-07	164.31	2	HAFNLK(1)QLDNPAR	-0.88453	0.718	1.268
P56399	360	K	5.874	Up	Ubiquitin carboxyl-terminal hydrolase 5 OS=Mus musculus OX=10090 GN=Usp5 PE=1 SV=1	Usp5	1	9.1892e-123	389.33	3	LEK(1)IFQNAPTDPTQDFSTQVAK	2.0724	0.286	1.68
P56399	418	K	1.545	Up	Ubiquitin carboxyl-terminal hydrolase 5 OS=Mus musculus OX=10090 GN=Usp5 PE=1 SV=1	Usp5	1	0.00631423	70.67	2	MFK(1)ALIGK	-1.1349	0.782	1.208
P56873	64	K	0.364	Down	Protein ZNRD2 OS=Mus musculus OX=10090 GN=Znrd2 PE=1 SV=1	Znrd2	1	7.20448e-10	88.42	3	MLGDTCADCGTILLQDK(1)QR	-0.037375	1.38	0.503
P57080	699	K	0.659	Down	Ubiquitin carboxyl-terminal hydrolase 25 OS=Mus musculus OX=10090 GN=Usp25 PE=1 SV=2	Usp25	1	5.99721e-28	183	2	FEK(1)ELEEWDTQLAQR	-0.46182	1.212	0.799
P57080	585	K	0.376	Down	Ubiquitin carboxyl-terminal hydrolase 25 OS=Mus musculus OX=10090 GN=Usp25 PE=1 SV=2	Usp25	1	1.25973e-11	126.32	2	TIELMYSDK(1)SMIQVPYR	0.066985	1.471	0.553
P57776	242	K	3.793	Up	Elongation factor 1-delta OS=Mus musculus OX=10090 GN=Eef1d PE=1 SV=3	Eef1d	1	2.33776e-18	177.47	2	K(1)LQIQCVVEDDK	-1.2931	0.42	1.593
P57776	189	K	0.584	Down	Elongation factor 1-delta OS=Mus musculus OX=10090 GN=Eef1d PE=1 SV=3	Eef1d	1	0.0122646	62.88	2	K(1)PTLVAK	1.1816	1.259	0.735
P57780	218	K	0.572	Down	Alpha-actinin-4 OS=Mus musculus OX=10090 GN=Actn4 PE=1 SV=1	Actn4	1	1.6383e-11	125.14	2	K(1)DDPVTNLNNAFEVAEK	-1.0035	1.269	0.726
P58252	571	K	2.574	Up	Elongation factor 2 OS=Mus musculus OX=10090 GN=Eef2 PE=1 SV=2	Eef2	1	8.45247e-06	113.46	3	DLEEDHACIPIK(1)K	-0.60813	0.547	1.408
P58252	572	K	1.979	Up	Elongation factor 2 OS=Mus musculus OX=10090 GN=Eef2 PE=1 SV=2	Eef2	1	0.00271964	76.85	2	K(1)SDPVVSYR	4.5661	0.66	1.306
P58252	235	K	1.552	Up	Elongation factor 2 OS=Mus musculus OX=10090 GN=Eef2 PE=1 SV=2	Eef2	1	1.7478e-18	179.95	2	QFAEMYVAK(1)FAAK	-1.6849	0.775	1.203
P58466	84	K	0.634	Down	Carboxy-terminal domain RNA polymerase II polypeptide A small phosphatase 1 OS=Mus musculus OX=10090 GN=Ctdsp1 PE=1 SV=1	Ctdsp1	1	3.10921e-06	71.912	3	HTPVQYLLPEAK(1)AQDSDK	-2.7988	1.213	0.769
P58771	189	K	0.34	Down	Tropomyosin alpha-1 chain OS=Mus musculus OX=10090 GN=Tpm1 PE=1 SV=1	Tpm1	1	1.02863e-06	88.796	2	AELSEGK(1)CAELEEELK	-0.72184	1.419	0.483
P58771	205	K	0.601	Down	Tropomyosin alpha-1 chain OS=Mus musculus OX=10090 GN=Tpm1 PE=1 SV=1	Tpm1	1	1.10025e-09	171.2	2	TVTNNLK(1)SLEAQAEK	-1.4822	1.217	0.732
P58802	137	K	0.249	Down	TBC1 domain family member 10A OS=Mus musculus OX=10090 GN=Tbc1d10a PE=1 SV=1	Tbc1d10a	1	3.94664e-10	106.79	3	LQQNPGK(1)FDELDMSPGDPK	-0.42462	1.55	0.386
P59242	455	K	0.234	Down	Cingulin OS=Mus musculus OX=10090 GN=Cgn PE=1 SV=1	Cgn	1	0.000515731	77.358	2	ESLLK(1)DLLDTR	-0.56516	1.553	0.363
P59242	493	K	0.48	Down	Cingulin OS=Mus musculus OX=10090 GN=Cgn PE=1 SV=1	Cgn	1	4.84622e-10	86.952	3	GALK(1)EEVASHDQEVEHVR	-0.9	1.318	0.633
P59764	605	K	1.511	Up	Dedicator of cytokinesis protein 4 OS=Mus musculus OX=10090 GN=Dock4 PE=1 SV=1	Dock4	1	0.00184301	70.195	2	LK(1)EIDGSEIVK	-0.22564	0.803	1.213
P59999	166	K	0.635	Down	Actin-related protein 2/3 complex subunit 4 OS=Mus musculus OX=10090 GN=Arpc4 PE=1 SV=3	Arpc4	1	0.00103643	93.467	2	IVAEEFLK(1)NF	-2.4178	1.245	0.791
P60766	5	K	0.614	Down	Cell division control protein 42 homolog OS=Mus musculus OX=10090 GN=Cdc42 PE=1 SV=2	Cdc42	1	4.29223e-15	146.34	2	MQTIK(1)CVVVGDGAVGK	-0.12674	1.237	0.759
P60904	72	K	2.549	Up	DnaJ homolog subfamily C member 5 OS=Mus musculus OX=10090 GN=Dnajc5 PE=1 SV=1	Dnajc5	1	6.75646e-07	140.01	3	EINNAHAILTDATK(1)R	0.46887	0.561	1.43
P61021	134	K	0.657	Down	Ras-related protein Rab-5B OS=Mus musculus OX=10090 GN=Rab5b PE=1 SV=1	Rab5b	1	2.59802e-07	104.86	3	QASPSIVIALAGNK(1)ADLANK	-1.2698	1.211	0.796
P61027	154	K	0.487	Down	Ras-related protein Rab-10 OS=Mus musculus OX=10090 GN=Rab10 PE=1 SV=1	Rab10	1	4.78735e-09	115.05	2	FFETSAK(1)ANINIEK	-2.3067	1.346	0.656
P61027	102	K	0.609	Down	Ras-related protein Rab-10 OS=Mus musculus OX=10090 GN=Rab10 PE=1 SV=1	Rab10	1	0.000468223	99.855	2	SFENISK(1)WLR	-1.2299	1.244	0.757
P61028	100	K	0.458	Down	Ras-related protein Rab-8B OS=Mus musculus OX=10090 GN=Rab8b PE=1 SV=1	Rab8b	1	4.29672e-05	133.98	2	SFDNIK(1)NWIR	-2.3999	1.416	0.648
P61161	219	K	2.049	Up	Actin-related protein 2 OS=Mus musculus OX=10090 GN=Actr2 PE=1 SV=1	Actr2	1	1.14686e-06	108.91	2	EK(1)LCYVGYNIEQEQK	-1.4293	0.628	1.287
P61161	118	K	0.632	Down	Actin-related protein 2 OS=Mus musculus OX=10090 GN=Actr2 PE=1 SV=1	Actr2	1	9.25138e-09	134.2	2	ILLTEPPMNPTK(1)NR	-0.69911	1.263	0.798
P61161	351	K	0.638	Down	Actin-related protein 2 OS=Mus musculus OX=10090 GN=Actr2 PE=1 SV=1	Actr2	1	4.62167e-06	78.157	3	K(1)HMVFLGGAVLADIMK	1.1103	1.257	0.802
P61164	230	K	0.36	Down	Alpha-centractin OS=Mus musculus OX=10090 GN=Actr1a PE=1 SV=1	Actr1a	1	4.06172e-07	88.796	3	ACYLSINPQK(1)DETLETEK	-2.3365	1.462	0.526
P61358	9	K	1.747	Up	60S ribosomal protein L27 OS=Mus musculus OX=10090 GN=Rpl27 PE=1 SV=2	Rpl27	1	2.4902e-05	108.93	2	PGK(1)VVLVLAGR	-1.2414	0.798	1.394
P61358	98	K	2.475	Up	60S ribosomal protein L27 OS=Mus musculus OX=10090 GN=Rpl27 PE=1 SV=2	Rpl27	1	0.00267898	92.732	2	TVVNK(1)DVFR	0.67383	0.667	1.651
P84084	73	K	0.569	Down	ADP-ribosylation factor 5 OS=Mus musculus OX=10090 GN=Arf5 PE=1 SV=2	Arf5	1	2.86402e-08	108.91	2	NICFTVWDVGGQDK(1)IR	-0.41969	1.284	0.73
P61953	16	K	0.574	Down	Guanine nucleotide-binding protein G(I)/G(S)/G(O) subunit gamma-11 OS=Mus musculus OX=10090 GN=Gng11 PE=1 SV=1	Gng11	1	0.000408068	97.277	2	LK(1)MEVEQLR	1.8999	1.262	0.725
P61953	12	K	0.618	Down	Guanine nucleotide-binding protein G(I)/G(S)/G(O) subunit gamma-11 OS=Mus musculus OX=10090 GN=Gng11 PE=1 SV=1	Gng11	1	2.68864e-06	119.94	3	PALHIEDLPEK(1)EK	-1.8921	1.229	0.759
P61982	10	K	0.555	Down	14-3-3 protein gamma OS=Mus musculus OX=10090 GN=Ywhag PE=1 SV=2	Ywhag	1	0.000823641	101.41	2	EQLVQK(1)AR	0.78333	1.293	0.717
P62071	106	K	0.637	Down	Ras-related protein R-Ras2 OS=Mus musculus OX=10090 GN=Rras2 PE=1 SV=1	Rras2	1	2.92169e-05	120.33	2	GSFEEIYK(1)FQR	0.91958	1.211	0.772
P62071	177	K	0.613	Down	Ras-related protein R-Ras2 OS=Mus musculus OX=10090 GN=Rras2 PE=1 SV=1	Rras2	1	1.84401e-07	162.23	2	K(1)FQEQECPPSPEPTR	-1.25	1.228	0.753
P62077	80	K	0.58	Down	Mitochondrial import inner membrane translocase subunit Tim8 B OS=Mus musculus OX=10090 GN=Timm8b PE=1 SV=1	Timm8b	1	4.10859e-05	117.39	2	FAQIVQK(1)GGQ	-2.3631	1.274	0.739
P62137	98	K	0.599	Down	Serine/threonine-protein phosphatase PP1-alpha catalytic subunit OS=Mus musculus OX=10090 GN=Ppp1ca PE=1 SV=1	Ppp1ca	1	1.74881e-13	128.41	2	GK(1)QSLETICLLLAYK	0.9939	1.254	0.751
P62137	6	K	0.565	Down	Serine/threonine-protein phosphatase PP1-alpha catalytic subunit OS=Mus musculus OX=10090 GN=Ppp1ca PE=1 SV=1	Ppp1ca	1	8.17746e-13	130.71	2	SDSEK(1)LNLDSIIGR	0.67347	1.282	0.724
P62192	69	K	0.603	Down	26S proteasome regulatory subunit 4 OS=Mus musculus OX=10090 GN=Psmc1 PE=1 SV=1	Psmc1	1	6.06029e-05	84.102	2	IK(1)DYLLMEEEFIR	0.29885	1.252	0.755
P62196	222	K	0.515	Down	26S proteasome regulatory subunit 8 OS=Mus musculus OX=10090 GN=Psmc5 PE=1 SV=1	Psmc5	1	2.59735e-09	102.57	2	VSGSELVQK(1)FIGEGAR	-1.1167	1.31	0.675
P62245	84	K	2.107	Up	40S ribosomal protein S15a OS=Mus musculus OX=10090 GN=Rps15a PE=1 SV=2	Rps15a	1	0.000437229	101.82	2	FDVQLK(1)DLEK	0.048193	0.638	1.344
P62254	101	K	0.498	Down	Ubiquitin-conjugating enzyme E2 G1 OS=Mus musculus OX=10090 GN=Ube2g1 PE=1 SV=3	Ube2g1	0.91671	3.44927e-09	54.143	4	NGDVCISILHEPGEDK(0.917)YGYEK(0.083)PEER	0.62867	1.31	0.653
P62259	12	K	0.648	Down	14-3-3 protein epsilon OS=Mus musculus OX=10090 GN=Ywhae PE=1 SV=1	Ywhae	1	0.000205465	51.577	3	MDDREDLVYQAK(1)LAEQAER	-0.85366	1.212	0.785
P62270	54	K	0.609	Down	40S ribosomal protein S18 OS=Mus musculus OX=10090 GN=Rps18 PE=1 SV=3	Rps18	1	0.0012062	114.39	2	ADIDLTK(1)R	6.1137	1.271	0.774
P62301	39	K	1.652	Up	40S ribosomal protein S13 OS=Mus musculus OX=10090 GN=Rps13 PE=1 SV=2	Rps13	1	0.0216498	58.286	2	EQIYK(1)LAK	1.8314	0.776	1.282
P62305	12	K	0.287	Down	Small nuclear ribonucleoprotein E OS=Mus musculus OX=10090 GN=Snrpe PE=1 SV=1	Snrpe	1	0.000118752	64.064	3	VQK(1)VMVQPINLIFR	-2.3069	1.574	0.451
P62627	9	K	0.578	Down	Dynein light chain roadblock-type 1 OS=Mus musculus OX=10090 GN=Dynlrb1 PE=1 SV=3	Dynlrb1	1	2.74295e-08	158.61	2	AEVEETLK(1)R	-0.80298	1.257	0.727
P62627	15	K	0.059	Down	Dynein light chain roadblock-type 1 OS=Mus musculus OX=10090 GN=Dynlrb1 PE=1 SV=3	Dynlrb1	1	7.6844e-17	142.02	3	LQSQK(1)GVQGIIVVNTEGIPIK	0.19776	1.839	0.108
P62702	53	K	1.556	Up	40S ribosomal protein S4, X isoform OS=Mus musculus OX=10090 GN=Rps4x PE=1 SV=2	Rps4x	1	0.00219356	69.276	2	LK(1)YALTGDEVK	1.968	0.775	1.206
P62715	8	K	0.519	Down	Serine/threonine-protein phosphatase 2A catalytic subunit beta isoform OS=Mus musculus OX=10090 GN=Ppp2cb PE=1 SV=1	Ppp2cb	1	5.43655e-09	105.78	2	AFTK(1)ELDQWVEQLNECK	-1.0781	1.318	0.684
P62715	21	K	0.527	Down	Serine/threonine-protein phosphatase 2A catalytic subunit beta isoform OS=Mus musculus OX=10090 GN=Ppp2cb PE=1 SV=1	Ppp2cb	1	4.45635e-73	234.91	3	ELDQWVEQLNECK(1)QLNENQVR	0.81052	1.311	0.691
P62715	4	K	0.658	Down	Serine/threonine-protein phosphatase 2A catalytic subunit beta isoform OS=Mus musculus OX=10090 GN=Ppp2cb PE=1 SV=1	Ppp2cb	1	0.0404335	52.591	2	MDDK(1)AFTK	-0.81197	1.207	0.794
P62746	118	K	1.549	Up	Rho-related GTP-binding protein RhoB OS=Mus musculus OX=10090 GN=Rhob PE=1 SV=1	Rhob	1	1.27579e-05	108.93	3	HFCPNVPIILVANK(1)K	-0.1829	0.76	1.177
P62746	7	K	1.698	Up	Rho-related GTP-binding protein RhoB OS=Mus musculus OX=10090 GN=Rhob PE=1 SV=1	Rhob	1	0.000749151	63.212	2	K(1)LVVVGDGACGK	-1.4956	0.713	1.211
P62754	211	K	0.629	Down	40S ribosomal protein S6 OS=Mus musculus OX=10090 GN=Rps6 PE=1 SV=1	Rps6	1	6.98766e-05	90.689	3	NKEEAAEYAK(1)LLAK	-1.4617	1.27	0.799
P62806	32	K	2.992	Up	Histone H4 OS=Mus musculus OX=10090 GN=H4c1 PE=1 SV=2	H4c1	1	9.95235e-33	260.28	2	DNIQGITK(1)PAIR	0.20172	0.476	1.424
P62814	108	K	0.434	Down	V-type proton ATPase subunit B, brain isoform OS=Mus musculus OX=10090 GN=Atp6v1b2 PE=1 SV=1	Atp6v1b2	1	3.14807e-12	117.41	2	AVVQVFEGTSGIDAK(1)K	-1.0119	1.437	0.623
P62814	109	K	0.344	Down	V-type proton ATPase subunit B, brain isoform OS=Mus musculus OX=10090 GN=Atp6v1b2 PE=1 SV=1	Atp6v1b2	1	0.000737482	78.864	2	K(1)TSCEFTGDILR	-0.66555	1.545	0.531
P62821	61	K	0.644	Down	Ras-related protein Rab-1A OS=Mus musculus OX=10090 GN=Rab1A PE=1 SV=3	Rab1A	1	1.85294e-06	119.79	2	TIK(1)LQIWDTAGQER	-1.2372	1.218	0.784
P62827	71	K	0.625	Down	GTP-binding nuclear protein Ran OS=Mus musculus OX=10090 GN=Ran PE=1 SV=3	Ran	1	1.77548e-15	165.02	2	FNVWDTAGQEK(1)FGGLR	-1.0929	1.25	0.781
P62835	5	K	0.665	Down	Ras-related protein Rap-1A OS=Mus musculus OX=10090 GN=Rap1a PE=1 SV=1	Rap1a	1	6.84328e-09	147.02	2	EYK(1)LVVLGSGGVGK	-0.4899	1.192	0.793
P62852	98	K	1.661	Up	40S ribosomal protein S25 OS=Mus musculus OX=10090 GN=Rps25 PE=1 SV=1	Rps25	1	0.0160263	53.878	2	GLIK(1)LVSK	0.092175	0.738	1.226
P62874	280	K	0.638	Down	Guanine nucleotide-binding protein G(I)/G(S)/G(T) subunit beta-1 OS=Mus musculus OX=10090 GN=Gnb1 PE=1 SV=3	Gnb1	1	9.82421e-22	136.96	4	ADQELMTYSHDNIICGITSVSFSK(1)SGR	2.134	1.201	0.766
P62880	23	K	0.657	Down	Guanine nucleotide-binding protein G(I)/G(S)/G(T) subunit beta-2 OS=Mus musculus OX=10090 GN=Gnb2 PE=1 SV=3	Gnb2	1	4.87035e-34	217.77	2	K(1)ACGDSTLTQITAGLDPVGR	0.15941	1.189	0.781
P62908	75	K	1.531	Up	40S ribosomal protein S3 OS=Mus musculus OX=10090 GN=Rps3 PE=1 SV=1	Rps3	1	7.42734e-13	184.89	2	ELTAVVQK(1)R	-0.091242	0.784	1.2
P62908	90	K	2.062	Up	40S ribosomal protein S3 OS=Mus musculus OX=10090 GN=Rps3 PE=1 SV=1	Rps3	1	5.12964e-07	70.598	3	FGFPEGSVELYAEK(1)VATR	-0.32555	0.645	1.33
P63001	133	K	0.384	Down	Ras-related C3 botulinum toxin substrate 1 OS=Mus musculus OX=10090 GN=Rac1 PE=1 SV=1	Rac1	1	2.1835e-07	119.52	3	K(1)LTPITYPQGLAMAK(1)EIGAVK	0.36086	1.448	0.556
P63001	147	K	0.562	Down	Ras-related C3 botulinum toxin substrate 1 OS=Mus musculus OX=10090 GN=Rac1 PE=1 SV=1	Rac1	1	1.30592e-16	138.44	3	LTPITYPQGLAMAK(1)EIGAVK	-0.78776	1.282	0.72
P63001	5	K	0.615	Down	Ras-related C3 botulinum toxin substrate 1 OS=Mus musculus OX=10090 GN=Rac1 PE=1 SV=1	Rac1	1	4.75049e-15	135.13	2	MQAIK(1)CVVVGDGAVGK	-0.35238	1.24	0.762
P63017	557	K	2.867	Up	Heat shock cognate 71 kDa protein OS=Mus musculus OX=10090 GN=Hspa8 PE=1 SV=1	Hspa8	1	2.32485e-05	144.47	2	ATVEDEK(1)LQGK	-1.6515	0.518	1.485
P63017	583	K	0.599	Down	Heat shock cognate 71 kDa protein OS=Mus musculus OX=10090 GN=Hspa8 PE=1 SV=1	Hspa8	1	8.93991e-130	321.09	2	CNEIISWLDK(1)NQTAEK	-0.60941	1.25	0.749
P63017	126	K	0.513	Down	Heat shock cognate 71 kDa protein OS=Mus musculus OX=10090 GN=Hspa8 PE=1 SV=1	Hspa8	1	2.39003e-15	144.51	2	SFYPEEVSSMVLTK(1)MK	1.4021	1.321	0.678
P63017	573	K	0.537	Down	Heat shock cognate 71 kDa protein OS=Mus musculus OX=10090 GN=Hspa8 PE=1 SV=1	Hspa8	1	4.21996e-05	62.398	2	ILDK(1)CNEIISWLDK	-0.22855	1.301	0.698
P63017	56	K	0.656	Down	Heat shock cognate 71 kDa protein OS=Mus musculus OX=10090 GN=Hspa8 PE=1 SV=1	Hspa8	1	9.152e-49	208.82	3	LIGDAAK(1)NQVAMNPTNTVFDAK	-0.47324	1.207	0.792
P63017	71	K	0.592	Down	Heat shock cognate 71 kDa protein OS=Mus musculus OX=10090 GN=Hspa8 PE=1 SV=1	Hspa8	1	3.80093e-11	144.2	2	NQVAMNPTNTVFDAK(1)R	-1.7206	1.255	0.743
P63024	72	K	0.653	Down	Vesicle-associated membrane protein 3 OS=Mus musculus OX=10090 GN=Vamp3 PE=1 SV=1	Vamp3	1	2.44964e-08	96.78	3	ADALQAGASQFETSAAK(1)LK(1)R	0.20726	1.197	0.782
P63101	157	K	0.548	Down	14-3-3 protein zeta/delta OS=Mus musculus OX=10090 GN=Ywhaz PE=1 SV=1	Ywhaz	1	7.16401e-10	84.105	3	GIVDQSQQAYQEAFEISK(1)K	1.7831	1.291	0.708
P63101	68	K	0.49	Down	14-3-3 protein zeta/delta OS=Mus musculus OX=10090 GN=Ywhaz PE=1 SV=1	Ywhaz	1	9.28521e-37	218.12	2	VVSSIEQK(1)TEGAEK	-0.84113	1.341	0.657
P63158	127	K	0.442	Down	High mobility group protein B1 OS=Mus musculus OX=10090 GN=Hmgb1 PE=1 SV=2	Hmgb1	1	0.000113632	82.437	2	GEHPGLSIGDVAK(1)K	-2.6933	1.375	0.608
P63158	128	K	0.43	Down	High mobility group protein B1 OS=Mus musculus OX=10090 GN=Hmgb1 PE=1 SV=2	Hmgb1	1	6.18782e-05	121.96	2	K(1)LGEMWNNTAADDK	-0.48862	1.387	0.596
P63213	14	K	0.533	Down	Guanine nucleotide-binding protein G(I)/G(S)/G(O) subunit gamma-2 OS=Mus musculus OX=10090 GN=Gng2 PE=1 SV=2	Gng2	1	0.000309373	143.56	2	K(1)LVEQLK	0.40848	1.299	0.692
P63242	67	K	0.46	Down	Eukaryotic translation initiation factor 5A-1 OS=Mus musculus OX=10090 GN=Eif5a PE=1 SV=2	Eif5a	1	2.01892e-05	83.775	2	VHLVGIDIFTGK(1)K	-0.057713	1.397	0.643
P63280	49	K	0.566	Down	SUMO-conjugating enzyme UBC9 OS=Mus musculus OX=10090 GN=Ube2i PE=1 SV=1	Ube2i	1	0.000386386	81.799	2	K(1)GTPWEGGLFK	0.064306	1.292	0.731
P63325	139	K	0.59	Down	40S ribosomal protein S10 OS=Mus musculus OX=10090 GN=Rps10 PE=1 SV=1	Rps10	1	5.80435e-09	146.37	3	SAVPPGADK(1)K(1)AEAGAGSATEFQFR	-1.2932	1.253	0.739
P63325	138	K	0.572	Down	40S ribosomal protein S10 OS=Mus musculus OX=10090 GN=Rps10 PE=1 SV=1	Rps10	1	1.56861e-05	52.773	3	SAVPPGADK(1)K(1)AEAGAGSATEFQFR	-1.2932	1.267	0.725
P68181	318	K	2.794	Up	cAMP-dependent protein kinase catalytic subunit beta OS=Mus musculus OX=10090 GN=Prkacb PE=1 SV=2	Prkacb	0.999987	0.0483526	52.591	3	KVEAPFIPK(1)FR	2.0533	0.574	1.604
P68254	139	K	0.523	Down	14-3-3 protein theta OS=Mus musculus OX=10090 GN=Ywhaq PE=1 SV=1	Ywhaq	1	3.22348e-43	244.64	2	K(1)QTIENSQGAYQEAFDISK	-1.7225	1.31	0.685
P68254	3	K	0.572	Down	14-3-3 protein theta OS=Mus musculus OX=10090 GN=Ywhaq PE=1 SV=1	Ywhaq	1	0.00361355	87.895	2	MEK(1)TELIQK	-1.1176	1.27	0.726
P68254	49	K	0.615	Down	14-3-3 protein theta OS=Mus musculus OX=10090 GN=Ywhaq PE=1 SV=1	Ywhaq	1	2.30051e-47	228.73	2	NLLSVAYK(1)NVVGGR	-1.3675	1.236	0.76
P68254	115	K	0.525	Down	14-3-3 protein theta OS=Mus musculus OX=10090 GN=Ywhaq PE=1 SV=1	Ywhaq	1	2.99073e-05	80.815	3	YLIANATNPESK(1)VFYLK	-0.14133	1.308	0.687
P68368	336	K	1.616	Up	Tubulin alpha-4A chain OS=Mus musculus OX=10090 GN=Tuba4a PE=1 SV=1	Tuba4a	1	0.000269802	91.245	2	DVNAAIAAIK(1)TK	0.2079	0.739	1.194
P68404	391	K	0.543	Down	Protein kinase C beta type OS=Mus musculus OX=10090 GN=Prkcb PE=1 SV=4	Prkcb	1	2.75615e-06	52.201	2	DVVIQDDDVECTMVEK(1)R	1.1683	1.369	0.744
P68510	110	K	0.62	Down	14-3-3 protein eta OS=Mus musculus OX=10090 GN=Ywhah PE=1 SV=2	Ywhah	1	2.40409e-06	103.76	2	FLIK(1)NCNDFQYESK	-0.31175	1.242	0.77
P68510	143	K	0.549	Down	14-3-3 protein eta OS=Mus musculus OX=10090 GN=Ywhah PE=1 SV=2	Ywhah	1	5.29992e-08	128.41	2	K(1)NSVVEASEAAYK	-0.6396	1.301	0.714
P70122	62	K	1.974	Up	Ribosome maturation protein SBDS OS=Mus musculus OX=10090 GN=Sbds PE=1 SV=4	Sbds	1	5.87887e-17	117.9	3	DLDEVLQTHSVFVNVSK(1)GQVAK	0.50238	0.68	1.342
P70257	57	K	0.639	Down	Nuclear factor 1 X-type OS=Mus musculus OX=10090 GN=Nfix PE=1 SV=2	Nfix	0.99999	0.000578649	65.408	2	AVK(1)DELLGEKPEIK	-0.51724	1.201	0.767
P70295	377	K	0.561	Down	Lipid droplet-regulating VLDL assembly factor AUP1 OS=Mus musculus OX=10090 GN=Aup1 PE=1 SV=1	Aup1	1	2.87141e-17	97.933	3	FPSSGLATPQPTALTFAK(1)SSWAR	-1.1521	1.282	0.719
P70295	250	K	0.64	Down	Lipid droplet-regulating VLDL assembly factor AUP1 OS=Mus musculus OX=10090 GN=Aup1 PE=1 SV=1	Aup1	1	6.73431e-28	238.02	2	VQQLVAK(1)ELGQIGTR	0.49306	1.22	0.781
P70362	45	K	1.692	Up	Ubiquitin recognition factor in ER-associated degradation protein 1 OS=Mus musculus OX=10090 GN=Ufd1 PE=1 SV=2	Ufd1	1	0.000324792	59.67	2	GGK(1)IIMPPSALDQLSR	-1.9362	0.747	1.264
P70372	104	K	0.508	Down	ELAV-like protein 1 OS=Mus musculus OX=10090 GN=Elavl1 PE=1 SV=2	Elavl1	1	1.95326e-06	76.009	3	PSSEVIK(1)DANLYISGLPR	1.0313	1.316	0.669
P70398	1627	K	0.649	Down	Probable ubiquitin carboxyl-terminal hydrolase FAF-X OS=Mus musculus OX=10090 GN=Usp9x PE=1 SV=2	Usp9x	1	4.97086e-19	153.05	2	DDVFGYPQQFEDK(1)PPLSK	-1.0497	1.218	0.79
P70414	729	K	1.756	Up	Sodium/calcium exchanger 1 OS=Mus musculus OX=10090 GN=Slc8a1 PE=1 SV=1	Slc8a1	1	0.000747494	66.619	2	K(1)TNLALVVGTNSWR	-0.61419	0.798	1.401
P70441	228	K	0.594	Down	Na(+)/H(+) exchange regulatory cofactor NHE-RF1 OS=Mus musculus OX=10090 GN=Slc9a3r1 PE=1 SV=3	Slc9a3r1	1	1.82564e-08	99.589	2	LLVVDK(1)ETDEFFK	-1.1142	1.287	0.765
P70658	317	K	4.491	Up	C-X-C chemokine receptor type 4 OS=Mus musculus OX=10090 GN=Cxcr4 PE=1 SV=2	Cxcr4	1	2.26369e-05	76.563	2	FK(1)SSAQHALNSMSR	-1.8707	0.491	2.205
P70658	334	K	3.292	Up	C-X-C chemokine receptor type 4 OS=Mus musculus OX=10090 GN=Cxcr4 PE=1 SV=2	Cxcr4	1	0.0016205	90.263	2	GSSLK(1)ILSK(1)GK	-1.6338	0.595	1.959
Q60817	108	K	0.598	Down	Nascent polypeptide-associated complex subunit alpha OS=Mus musculus OX=10090 GN=Naca PE=1 SV=1	Naca	1	1.15465e-05	117.45	2	NILFVITK(1)PDVYK	0.57327	1.264	0.756
P70704	1158	K	0.638	Down	Phospholipid-transporting ATPase IA OS=Mus musculus OX=10090 GN=Atp8a1 PE=1 SV=2	Atp8a1	1	3.65245e-17	157.77	2	AYDTTK(1)QRPDEW	-0.11496	1.215	0.775
P70704	922	K	0.628	Down	Phospholipid-transporting ATPase IA OS=Mus musculus OX=10090 GN=Atp8a1 PE=1 SV=2	Atp8a1	1	1.1763e-10	138.71	2	ENMLK(1)YPELYK	0.43636	1.222	0.768
P70704	736	K	0.63	Down	Phospholipid-transporting ATPase IA OS=Mus musculus OX=10090 GN=Atp8a1 PE=1 SV=2	Atp8a1	1	7.69748e-05	89.382	2	K(1)ENDFALIIDGK	2.204	1.221	0.769
P80313	135	K	1.675	Up	T-complex protein 1 subunit eta OS=Mus musculus OX=10090 GN=Cct7 PE=1 SV=1	Cct7	1	9.92855e-08	146.88	2	TATQLAVNK(1)IK	0.71682	0.744	1.246
P80317	129	K	2.439	Up	T-complex protein 1 subunit zeta OS=Mus musculus OX=10090 GN=Cct6a PE=1 SV=3	Cct6a	1	4.60389e-15	159.12	2	EK(1)ALQFLEQVK	4.2717	0.581	1.417
P82343	23	K	1.735	Up	N-acylglucosamine 2-epimerase OS=Mus musculus OX=10090 GN=Renbp PE=1 SV=3	Renbp	1	0.00129826	105.04	2	ETLQVWK(1)K	0.90579	0.781	1.355
P84089	12	K	0.657	Down	Enhancer of rudimentary homolog OS=Mus musculus OX=10090 GN=Erh PE=1 SV=1	Erh	1	1.05399e-15	154.94	3	SHTILLVQPTK(1)RPEGR	-1.1235	1.212	0.796
P84091	227	K	0.663	Down	AP-2 complex subunit mu OS=Mus musculus OX=10090 GN=Ap2m1 PE=1 SV=1	Ap2m1	1	8.14314e-06	93.649	3	IVIEK(1)QGK(1)GTADETSK	0.27766	1.209	0.802
P84091	420	K	0.651	Down	AP-2 complex subunit mu OS=Mus musculus OX=10090 GN=Ap2m1 PE=1 SV=1	Ap2m1	1	0.000682458	50.116	3	LNYSDHDVIK(1)WVR	0.55835	1.219	0.793
P84091	256	K	0.596	Down	AP-2 complex subunit mu OS=Mus musculus OX=10090 GN=Ap2m1 PE=1 SV=1	Ap2m1	1	0.0128201	69.905	2	LSK(1)FDSER	1.5545	1.262	0.752
P84091	319	K	0.352	Down	AP-2 complex subunit mu OS=Mus musculus OX=10090 GN=Ap2m1 PE=1 SV=1	Ap2m1	1	3.12362e-05	95.656	3	SNFKPSLLAQK(1)IEVR	-3.5779	1.498	0.528
P84091	145	K	0.596	Down	AP-2 complex subunit mu OS=Mus musculus OX=10090 GN=Ap2m1 PE=1 SV=1	Ap2m1	1	2.70014e-09	63.883	3	SQHQTK(1)EEQSQITSQVTGQIGWR	-1.765	1.262	0.752
P84091	345	K	0.498	Down	AP-2 complex subunit mu OS=Mus musculus OX=10090 GN=Ap2m1 PE=1 SV=1	Ap2m1	1	0.00141771	85.821	2	YK(1)ASENAIVWK	-1.9402	1.348	0.671
P84096	147	K	0.662	Down	Rho-related GTP-binding protein RhoG OS=Mus musculus OX=10090 GN=Rhog PE=1 SV=1	Rhog	1	1.24118e-12	139.94	4	EQGQAPITPQQGQALAK(1)QIHAVR	1.7696	1.217	0.806
P84099	181	K	0.597	Down	60S ribosomal protein L19 OS=Mus musculus OX=10090 GN=Rpl19 PE=1 SV=1	Rpl19	1	0.00756425	136.84	2	LQAK(1)K(1)EEIIK	-1.0214	1.291	0.771
P84099	180	K	0.386	Down	60S ribosomal protein L19 OS=Mus musculus OX=10090 GN=Rpl19 PE=1 SV=1	Rpl19	1	0.00756425	136.84	2	LQAK(1)K(1)EEIIK	-1.0214	1.524	0.588
Q6ZWV3	208	K	1.515	Up	60S ribosomal protein L10 OS=Mus musculus OX=10090 GN=Rpl10 PE=1 SV=3	Rpl10	1	0.0193733	63.301	2	GPLDK(1)WR	-0.76186	0.786	1.191
P97315	178	K	0.363	Down	Cysteine and glycine-rich protein 1 OS=Mus musculus OX=10090 GN=Csrp1 PE=1 SV=3	Csrp1	1	0.00597689	63.766	3	NFGPK(1)GFGFGQGAGALVHSE	-1.1061	1.415	0.513
P97384	212	K	0.641	Down	Annexin A11 OS=Mus musculus OX=10090 GN=Anxa11 PE=1 SV=2	Anxa11	1	5.29807e-10	127.62	3	AMK(1)GFGTDEQAIIDCLGSR	0.24758	1.242	0.796
P97429	100	K	0.472	Down	Annexin A4 OS=Mus musculus OX=10090 GN=Anxa4 PE=1 SV=4	Anxa4	1	1.51781e-14	134.49	3	AMK(1)GAGTDEGCLIEILASR	-0.61352	1.322	0.624
P97429	293	K	0.34	Down	Annexin A4 OS=Mus musculus OX=10090 GN=Anxa4 PE=1 SV=4	Anxa4	1	0.000580307	74.849	2	LYGK(1)SLYSFIK	-2.1993	1.437	0.488
P97429	300	K	0.535	Down	Annexin A4 OS=Mus musculus OX=10090 GN=Anxa4 PE=1 SV=4	Anxa4	1	6.17354e-07	91.939	2	SLYSFIK(1)GDTSGDYR	1.7691	1.273	0.681
P97429	259	K	0.628	Down	Annexin A4 OS=Mus musculus OX=10090 GN=Anxa4 PE=1 SV=4	Anxa4	1	2.93542e-06	133.49	3	SMK(1)GLGTDDNTLIR	-0.095131	1.207	0.758
P97447	225	K	0.543	Down	Four and a half LIM domains protein 1 OS=Mus musculus OX=10090 GN=Fhl1 PE=1 SV=3	Fhl1	1	0.000145006	97.175	2	CAGCK(1)NPITGFGK	0.82419	1.27	0.689
P97447	233	K	0.592	Down	Four and a half LIM domains protein 1 OS=Mus musculus OX=10090 GN=Fhl1 PE=1 SV=3	Fhl1	1	5.82134e-51	231.19	4	NPITGFGK(1)GSSVVAYEGQSWHDYCFHCK	-0.99708	1.234	0.731
P97447	70	K	0.631	Down	Four and a half LIM domains protein 1 OS=Mus musculus OX=10090 GN=Fhl1 PE=1 SV=3	Fhl1	1	0.000315387	50.641	3	CAK(1)CLHPLASETFVSK	-0.8133	1.207	0.762
P97447	34	K	0.474	Down	Four and a half LIM domains protein 1 OS=Mus musculus OX=10090 GN=Fhl1 PE=1 SV=3	Fhl1	1	3.48254e-13	132.9	2	CFDK(1)FCANTCVDCR	-2.3438	1.324	0.628
P97447	214	K	0.533	Down	Four and a half LIM domains protein 1 OS=Mus musculus OX=10090 GN=Fhl1 PE=1 SV=3	Fhl1	1	1.73505e-20	173.26	3	FTAVEDQYYCVDCYK(1)NFVAK	-1.6013	1.278	0.681
P97447	157	K	0.666	Down	Four and a half LIM domains protein 1 OS=Mus musculus OX=10090 GN=Fhl1 PE=1 SV=3	Fhl1	1	2.37651e-08	102.03	2	GEDFYCVTCHETK(1)FAK	0.77398	1.184	0.788
P97447	253	K	0.485	Down	Four and a half LIM domains protein 1 OS=Mus musculus OX=10090 GN=Fhl1 PE=1 SV=3	Fhl1	1	4.79315e-06	69.201	3	GSSVVAYEGQSWHDYCFHCK(1)K	-1.8075	1.315	0.638
P97447	30	K	0.594	Down	Four and a half LIM domains protein 1 OS=Mus musculus OX=10090 GN=Fhl1 PE=1 SV=3	Fhl1	1	0.00969124	62.969	2	HCCLK(1)CFDK	-1.0953	1.233	0.732
P97447	4	K	0.612	Down	Four and a half LIM domains protein 1 OS=Mus musculus OX=10090 GN=Fhl1 PE=1 SV=3	Fhl1	1	0.000345245	87.942	2	SEK(1)FDCHYCR	-3.4877	1.22	0.747
P97471	518	K	0.609	Down	Mothers against decapentaplegic homolog 4 OS=Mus musculus OX=10090 GN=Smad4 PE=1 SV=2	Smad4	1	1.11106e-05	54.309	3	QSIK(1)ETPCWIEIHLHR	-0.022123	1.234	0.751
Q6PDG5	897	K	0.666	Down	SWI/SNF complex subunit SMARCC2 OS=Mus musculus OX=10090 GN=Smarcc2 PE=1 SV=2	Smarcc2	1	2.35026e-18	160.98	2	SLVALLVETQMK(1)K	0.60446	1.201	0.8
P97501	124	K	1.687	Up	Dimethylaniline monooxygenase [N-oxide-forming] 3 OS=Mus musculus OX=10090 GN=Fmo3 PE=1 SV=1	Fmo3	1	1.87209e-08	107.6	3	CPNFSTTGK(1)WEVTTEK	-1.5277	0.75	1.265
P97742	29	K	3.345	Up	Carnitine O-palmitoyltransferase 1, liver isoform OS=Mus musculus OX=10090 GN=Cpt1a PE=1 SV=4	Cpt1a	1	4.2753e-54	193.96	3	LSHEALK(1)QICLSGLHSWK	-0.11926	0.473	1.582
P97792	360	K	0.444	Down	Coxsackievirus and adenovirus receptor homolog OS=Mus musculus OX=10090 GN=Cxadr PE=1 SV=1	Cxadr	1	9.07473e-07	102.03	2	MGAVPVMIPAQSK(1)DGSIV	0.76697	1.364	0.605
P97822	113	K	0.428	Down	Acidic leucine-rich nuclear phosphoprotein 32 family member E OS=Mus musculus OX=10090 GN=Anp32e PE=1 SV=2	Anp32e	1	3.0158e-37	244.45	2	DLSTVEALQNLK(1)NLK	0.64416	1.457	0.623
P97823	105	K	1.664	Up	Acyl-protein thioesterase 1 OS=Mus musculus OX=10090 GN=Lypla1 PE=1 SV=1	Lypla1	1	0.000708415	63.908	2	ALIDQEVK(1)NGIPSNR	-1.5052	0.757	1.26
P97872	97	K	0.488	Down	Flavin-containing monooxygenase 5 OS=Mus musculus OX=10090 GN=Fmo5 PE=1 SV=4	Fmo5	1	0.0019236	64.906	2	MYAK(1)EFDLLK	4.5576	1.431	0.698
P98083	154	K	0.425	Down	SHC-transforming protein 1 OS=Mus musculus OX=10090 GN=Shc1 PE=1 SV=3	Shc1	1	1.52443e-10	86.952	3	GWLHPNDK(1)VMGPGVSYLVR	-0.40485	1.397	0.594
P98192	112	K	0.592	Down	Dihydroxyacetone phosphate acyltransferase OS=Mus musculus OX=10090 GN=Gnpat PE=1 SV=1	Gnpat	1	4.74673e-14	128.97	3	EEASEILEEMSHK(1)LR	0.75275	1.255	0.743
P98195	124	K	0.666	Down	Probable phospholipid-transporting ATPase IIB OS=Mus musculus OX=10090 GN=Atp9b PE=1 SV=4	Atp9b	1	2.24321e-08	130.99	2	TVWLGCPEK(1)CEEK	-0.49736	1.189	0.792
P98197	497	K	0.504	Down	Phospholipid-transporting ATPase IH OS=Mus musculus OX=10090 GN=Atp11a PE=1 SV=1	Atp11a	1	1.26536e-07	53.773	2	DDHCGDDVDGPQK(1)SPDAK	-1.8591	1.304	0.657
P98197	704	K	0.293	Down	Phospholipid-transporting ATPase IH OS=Mus musculus OX=10090 GN=Atp11a PE=1 SV=1	Atp11a	1	9.17206e-09	133.49	2	METASATCYACK(1)LFR	-0.76947	1.496	0.439
P99024	58	K	1.552	Up	Tubulin beta-5 chain OS=Mus musculus OX=10090 GN=Tubb5 PE=1 SV=1	Tubb5	1	4.59423e-29	170.22	2	ISVYYNEATGGK(1)YVPR	-0.9912	0.784	1.217
Q00519	568	K	0.553	Down	Xanthine dehydrogenase/oxidase OS=Mus musculus OX=10090 GN=Xdh PE=1 SV=5	Xdh	1	5.81193e-06	67.057	3	DPPANVQLFQEVPK(1)GQSEEDMVGR	0.50081	1.292	0.714
Q01279	848	K	4.035	Up	Epidermal growth factor receptor OS=Mus musculus OX=10090 GN=Egfr PE=1 SV=1	Egfr	1	0.00180965	59.645	2	NVLVK(1)TPQHVK	-0.7254	0.396	1.598
Q01279	931	K	0.628	Down	Epidermal growth factor receptor OS=Mus musculus OX=10090 GN=Egfr PE=1 SV=1	Egfr	1	1.58159e-12	110.14	3	PYDGIPASDISSILEK(1)GER	0.21949	1.23	0.772
Q01730	243	K	0.583	Down	Ras suppressor protein 1 OS=Mus musculus OX=10090 GN=Rsu1 PE=1 SV=3	Rsu1	1	0.000365995	123.5	2	SETYK(1)YLYGR	1.6558	1.265	0.737
Q01853	651	K	0.557	Down	Transitional endoplasmic reticulum ATPase OS=Mus musculus OX=10090 GN=Vcp PE=1 SV=4	Vcp	1	2.09777e-09	172.92	2	LDQLIYIPLPDEK(1)SR	-0.1133	1.284	0.715
Q01853	109	K	0.592	Down	Transitional endoplasmic reticulum ATPase OS=Mus musculus OX=10090 GN=Vcp PE=1 SV=4	Vcp	1	9.29824e-12	142.08	2	LGDVISIQPCPDVK(1)YGK	-1.4972	1.256	0.743
Q01853	614	K	0.502	Down	Transitional endoplasmic reticulum ATPase OS=Mus musculus OX=10090 GN=Vcp PE=1 SV=4	Vcp	1	1.23901e-21	148.69	2	VINQILTEMDGMSTK(1)K	-0.47335	1.331	0.668
Q02013	243	K	0.224	Down	Aquaporin-1 OS=Mus musculus OX=10090 GN=Aqp1 PE=1 SV=3	Aqp1	1	1.19926e-16	96.26	3	MK(1)VWTSGQVEEYDLDADDINSR	0.06465	1.585	0.355
Q02053	296	K	1.519	Up	Ubiquitin-like modifier-activating enzyme 1 OS=Mus musculus OX=10090 GN=Uba1 PE=1 SV=1	Uba1	1	0.000526625	90.263	2	GGIVSQVK(1)VPK	0.31774	0.788	1.197
Q02257	385	K	0.437	Down	Junction plakoglobin OS=Mus musculus OX=10090 GN=Jup PE=1 SV=3	Jup	1	1.35391e-11	155.28	2	NLSDVATK(1)QEGLESVLK	-0.3435	1.345	0.588
Q02566	1571	K	0.581	Down	Myosin-6 OS=Mus musculus OX=10090 GN=Myh6 PE=1 SV=2	Myh6	1	2.60021e-19	171.2	2	AQLEFNQIK(1)AEIER	-0.81317	1.221	0.709
Q02566	843	K	0.647	Down	Myosin-6 OS=Mus musculus OX=10090 GN=Myh6 PE=1 SV=2	Myh6	0.99976	0.00298046	73.655	3	IKPLLK(1)SAETEK	-1.7842	1.18	0.764
Q02566	849	K	0.564	Down	Myosin-6 OS=Mus musculus OX=10090 GN=Myh6 PE=1 SV=2	Myh6	1	2.28457e-07	131.54	2	SAETEK(1)EMANMK	0.09632	1.233	0.695
Q02566	642	K	0.61	Down	Myosin-6 OS=Mus musculus OX=10090 GN=Myh6 PE=1 SV=2	Myh6	1	0.0019135	75.474	3	K(1)GSSFQTVSALHR	0.44561	1.203	0.734
Q02566	1412	K	0.516	Down	Myosin-6 OS=Mus musculus OX=10090 GN=Myh6 PE=1 SV=2	Myh6	1	2.2345e-07	95.001	3	LQDAEEAVEAVNAK(1)CSSLEK	-0.13769	1.265	0.653
Q02566	1793	K	1.991	Up	Myosin-6 OS=Mus musculus OX=10090 GN=Myh6 PE=1 SV=2	Myh6	1	1.37089e-12	136.06	2	NMEQTIK(1)DLQHR	1.0575	0.7	1.394
Q03145	883	K	0.476	Down	Ephrin type-A receptor 2 OS=Mus musculus OX=10090 GN=Epha2 PE=1 SV=3	Epha2	1	0.00515123	58.338	2	APDSLK(1)TLADFDPR	-0.79132	1.354	0.644
Q03145	584	K	0.186	Down	Ephrin type-A receptor 2 OS=Mus musculus OX=10090 GN=Epha2 PE=1 SV=3	Epha2	1	1.02886e-05	139.78	2	SEQLK(1)PLK	-0.54294	1.684	0.313
Q03145	640	K	0.631	Down	Ephrin type-A receptor 2 OS=Mus musculus OX=10090 GN=Epha2 PE=1 SV=3	Epha2	1	0.00569291	86.205	2	K(1)EIPVAIK	-0.28361	1.226	0.773
Q03145	618	K	0.617	Down	Ephrin type-A receptor 2 OS=Mus musculus OX=10090 GN=Epha2 PE=1 SV=3	Epha2	1	4.34461e-19	169.57	2	QK(1)VIGAGEFGEVYK	-0.65479	1.236	0.762
Q03145	604	K	0.324	Down	Ephrin type-A receptor 2 OS=Mus musculus OX=10090 GN=Epha2 PE=1 SV=3	Epha2	1	1.36716e-21	115.15	4	TYVDPHTYEDPNQAVLK(1)FTTEIHPSCVAR	-0.98028	1.508	0.489
Q04736	233	K	0.608	Down	Tyrosine-protein kinase Yes OS=Mus musculus OX=10090 GN=Yes1 PE=1 SV=3	Yes1	1	0.000381625	83.438	2	AQFDTLQK(1)LVK	-0.39332	1.232	0.749
Q04736	15	K	0.549	Down	Tyrosine-protein kinase Yes OS=Mus musculus OX=10090 GN=Yes1 PE=1 SV=3	Yes1	1	4.11045e-20	87.151	4	SPAIK(1)YTPENLTEPVSPSASHYGVEHATVAPTSSTK	-0.11003	1.276	0.701
Q05793	106	K	0.071	Down	Basement membrane-specific heparan sulfate proteoglycan core protein OS=Mus musculus OX=10090 GN=Hspg2 PE=1 SV=1	Hspg2	1	1.87373e-05	58.508	2	SIEYSPQLEDASAK(1)EFR	1.8049	1.924	0.136
Q06138	297	K	0.362	Down	Calcium-binding protein 39 OS=Mus musculus OX=10090 GN=Cab39 PE=1 SV=2	Cab39	1	7.36125e-05	70.806	2	TQPILDILLK(1)NQTK	-0.3324	1.473	0.533
Q06335	700	K	0.402	Down	Amyloid-like protein 2 OS=Mus musculus OX=10090 GN=Aplp2 PE=1 SV=4	Aplp2	1	1.66747e-14	135.5	3	MQNHGYENPTYK(1)YLEQMQI	1.5529	1.339	0.538
Q07076	174	K	0.525	Down	Annexin A7 OS=Mus musculus OX=10090 GN=Anxa7 PE=1 SV=2	Anxa7	1	2.78942e-07	107.46	3	AMK(1)GFGTDEQAIVDVVSNR	-0.81748	1.301	0.683
Q07113	2328	K	1.959	Up	Cation-independent mannose-6-phosphate receptor OS=Mus musculus OX=10090 GN=Igf2r PE=1 SV=1	Igf2r	1	2.02765e-05	135.28	3	RETVINK(1)LTSCCR	-1.558	0.689	1.35
Q08091	19	K	0.664	Down	Calponin-1 OS=Mus musculus OX=10090 GN=Cnn1 PE=1 SV=1	Cnn1	1	6.01995e-13	187.33	2	GPAYGLSAEVK(1)NK	-0.50303	1.188	0.789
Q08093	234	K	0.594	Down	Calponin-2 OS=Mus musculus OX=10090 GN=Cnn2 PE=1 SV=1	Cnn2	1	0.000106757	116.13	2	HIYDTK(1)LGTDK	-0.94712	1.262	0.749
Q08943	105	K	0.273	Down	FACT complex subunit SSRP1 OS=Mus musculus OX=10090 GN=Ssrp1 PE=1 SV=2	Ssrp1	1	0.000178251	79.795	2	DLCVK(1)GWNWGTVK	-0.18102	1.608	0.439
Q08943	100	K	0.559	Down	FACT complex subunit SSRP1 OS=Mus musculus OX=10090 GN=Ssrp1 PE=1 SV=2	Ssrp1	1	9.55602e-06	116.13	2	LELMEK(1)DLCVK	0.90249	1.298	0.725
Q2EMV9	1174	K	0.597	Down	Protein mono-ADP-ribosyltransferase PARP14 OS=Mus musculus OX=10090 GN=Parp14 PE=1 SV=3	Parp14	1	3.50121e-08	98.167	3	NQLK(1)TLQEVQFLLHPK	0.050811	1.305	0.779
Q2KN98	905	K	0.549	Down	Cytospin-A OS=Mus musculus OX=10090 GN=Specc1l PE=1 SV=1	Specc1l	1	1.00139e-07	154.71	2	PLTALSDK(1)R	-0.081171	1.263	0.694
Q2KN98	940	K	0.307	Down	Cytospin-A OS=Mus musculus OX=10090 GN=Specc1l PE=1 SV=1	Specc1l	1	5.17763e-05	93.162	2	VPAMESAK(1)TISVSR	-0.53554	1.47	0.452
Q32NY4	481	K	0.58	Down	Metal transporter CNNM3 OS=Mus musculus OX=10090 GN=Cnnm3 PE=1 SV=2	Cnnm3	1	0.00400853	69.915	2	K(1)EEFSLFK	0.075928	1.252	0.726
Q32NY4	466	K	1.598	Up	Metal transporter CNNM3 OS=Mus musculus OX=10090 GN=Cnnm3 PE=1 SV=2	Cnnm3	1	4.33533e-11	94.507	2	SEILDESEDYSDTK(1)VR	0.63594	0.777	1.242
Q62293	47	K	1.562	Up	T-cell-specific guanine nucleotide triphosphate-binding protein 1 OS=Mus musculus OX=10090 GN=Tgtp1 PE=1 SV=1	Tgtp1	1	4.40435e-05	102.55	2	AVSVIEK(1)VLR	-0.97481	0.754	1.178
Q62293	194	K	1.832	Up	T-cell-specific guanine nucleotide triphosphate-binding protein 1 OS=Mus musculus OX=10090 GN=Tgtp1 PE=1 SV=1	Tgtp1	1	3.34575e-05	112.93	2	EEVLK(1)NIK	-0.55594	0.674	1.235
Q62293	97	K	1.611	Up	T-cell-specific guanine nucleotide triphosphate-binding protein 1 OS=Mus musculus OX=10090 GN=Tgtp1 PE=1 SV=1	Tgtp1	1	6.56891e-27	195.8	4	GVGHEEK(1)GAAPTGAIETTMK(1)R	-1.0035	0.738	1.189
Q62293	84	K	1.902	Up	T-cell-specific guanine nucleotide triphosphate-binding protein 1 OS=Mus musculus OX=10090 GN=Tgtp1 PE=1 SV=1	Tgtp1	1	2.217e-07	92.319	4	GVGHEEK(1)GAAPTGAIETTMK(1)R	-1.0035	0.656	1.248
Q62293	233	K	1.589	Up	T-cell-specific guanine nucleotide triphosphate-binding protein 1 OS=Mus musculus OX=10090 GN=Tgtp1 PE=1 SV=1	Tgtp1	1	9.64885e-06	99.276	3	LETK(1)LLQDLPAHK	-0.6691	0.745	1.184
Q62293	40	K	1.669	Up	T-cell-specific guanine nucleotide triphosphate-binding protein 1 OS=Mus musculus OX=10090 GN=Tgtp1 PE=1 SV=1	Tgtp1	1	4.42392e-05	106.35	2	LQK(1)AVSVIEK	2.14	0.72	1.202
Q3TBD2	734	K	0.321	Down	Rho GTPase-activating protein 45 OS=Mus musculus OX=10090 GN=Arhgap45 PE=1 SV=2	Arhgap45	1	1.9309e-12	89.923	3	ECNSYVYFQGAECEECCLACHK(1)K	-1.0229	1.769	0.568
Q3TBD2	735	K	0.399	Down	Rho GTPase-activating protein 45 OS=Mus musculus OX=10090 GN=Arhgap45 PE=1 SV=2	Arhgap45	1	6.4556e-09	159.12	2	K(1)CLETLAIQCGHK	2.4815	1.625	0.649
Q3TBD2	131	K	0.31	Down	Rho GTPase-activating protein 45 OS=Mus musculus OX=10090 GN=Arhgap45 PE=1 SV=2	Arhgap45	1	0.0252182	49.96	2	FAEGLEK(1)LK	-1.4941	1.791	0.555
Q3TBD2	133	K	0.565	Down	Rho GTPase-activating protein 45 OS=Mus musculus OX=10090 GN=Arhgap45 PE=1 SV=2	Arhgap45	1	1.76424e-05	99.589	2	LK(1)ECVLQDDLLEAR	0.063451	1.387	0.783
Q3TBD2	36	K	0.355	Down	Rho GTPase-activating protein 45 OS=Mus musculus OX=10090 GN=Arhgap45 PE=1 SV=2	Arhgap45	1	0.00850212	43.904	3	K(1)DWTEAPGLEPPATSLSTVAK	-3.3658	1.704	0.605
Q3TCH7	371	K	0.391	Down	Cullin-4A OS=Mus musculus OX=10090 GN=Cul4a PE=1 SV=1	Cul4a	1	0.000157634	65.408	3	DK(1)VDHVVEVCFQR	-0.7371	1.439	0.562
Q3TDN2	400	K	0.322	Down	FAS-associated factor 2 OS=Mus musculus OX=10090 GN=Faf2 PE=1 SV=2	Faf2	1	3.66503e-05	96.946	2	ESPEK(1)FQIEANFPR	-0.22115	1.495	0.482
Q3TFD2	93	K	2.782	Up	Lysophosphatidylcholine acyltransferase 1 OS=Mus musculus OX=10090 GN=Lpcat1 PE=1 SV=1	Lpcat1	1	0.00610692	67.507	2	K(1)VVDFLLK	-2.1071	0.542	1.508
Q3THS6	234	K	0.361	Down	S-adenosylmethionine synthase isoform type-2 OS=Mus musculus OX=10090 GN=Mat2a PE=1 SV=2	Mat2a	1	3.44972e-08	60.734	3	AVVPAK(1)YLDEDTIYHLQPSGR	-0.004311	1.581	0.57
Q3THS6	351	K	0.458	Down	S-adenosylmethionine synthase isoform type-2 OS=Mus musculus OX=10090 GN=Mat2a PE=1 SV=2	Mat2a	1	0.0012225	87.895	3	K(1)NFDLRPGVIVR	-1.9112	1.452	0.665
Q3TIR1	264	K	1.856	Up	Trafficking protein particle complex subunit 13 OS=Mus musculus OX=10090 GN=Trappc13 PE=2 SV=1	Trappc13	1	0.000908702	101.45	2	EFAEK(1)AGIIK	0.55682	0.708	1.314
Q3TJ91	684	K	0.594	Down	LLGL scribble cell polarity complex component 2 OS=Mus musculus OX=10090 GN=Llgl2 PE=1 SV=2	Llgl2	1	1.05074e-05	145.18	3	RPGGPTGEAQAQAVNIK(1)AER	-4.4967	1.244	0.739
Q3TWI9	338	K	0.391	Down	CSC1-like protein 2 OS=Mus musculus OX=10090 GN=Tmem63b PE=1 SV=1	Tmem63b	1	5.66174e-22	108.34	3	GCEQVEAIEYYTK(1)LEQR	-0.52767	1.377	0.538
Q3TWI9	295	K	0.6	Down	CSC1-like protein 2 OS=Mus musculus OX=10090 GN=Tmem63b PE=1 SV=1	Tmem63b	1	0.00830968	63.212	2	GK(1)LYFTNLQSK	0.66211	1.219	0.732
Q3TWL2	103	K	4.664	Up	Type 1 phosphatidylinositol 4,5-bisphosphate 4-phosphatase OS=Mus musculus OX=10090 GN=Pip4p1 PE=1 SV=1	Pip4p1	1	5.09706e-05	62.454	3	VCQSPINVEGK(1)MHQHVVK	-0.2351	0.366	1.707
Q3TXS7	302	K	0.664	Down	26S proteasome non-ATPase regulatory subunit 1 OS=Mus musculus OX=10090 GN=Psmd1 PE=1 SV=1	Psmd1	1	4.11284e-33	171.51	2	DSDPMETEEK(1)TASAVAGK	-1.7801	1.2	0.797
Q3U0B3	212	K	0.487	Down	Dehydrogenase/reductase SDR family member 11 OS=Mus musculus OX=10090 GN=Dhrs11 PE=1 SV=1	Dhrs11	1	1.37395e-08	103.17	3	LHDK(1)DPGEAAATYEHIK	0.14306	1.43	0.696
Q3U1J4	857	K	0.662	Down	DNA damage-binding protein 1 OS=Mus musculus OX=10090 GN=Ddb1 PE=1 SV=2	Ddb1	1	5.42921e-06	67.838	2	IVVFQYSDGK(1)LQTVAEK	0.81686	1.201	0.795
Q3U1J4	1121	K	0.563	Down	DNA damage-binding protein 1 OS=Mus musculus OX=10090 GN=Ddb1 PE=1 SV=2	Ddb1	1	6.75097e-43	211.53	3	PK(1)MQEVVANLQYDDGSGMK(1)R	-0.3095	1.276	0.719
Q3U1J4	917	K	0.5	Down	DNA damage-binding protein 1 OS=Mus musculus OX=10090 GN=Ddb1 PE=1 SV=2	Ddb1	1	0.000341131	90.156	2	TK(1)GDFILVGDLMR	-0.84975	1.329	0.664
Q3U2S8	26	K	2.145	Up	Voltage-gated hydrogen channel 1 OS=Mus musculus OX=10090 GN=Hvcn1 PE=1 SV=2	Hvcn1	1	7.25233e-27	164.28	4	FLK(1)HFTVVGDDYHTWNVNYK	-0.8784	0.565	1.212
Q3U2S8	43	K	1.57	Up	Voltage-gated hydrogen channel 1 OS=Mus musculus OX=10090 GN=Hvcn1 PE=1 SV=2	Hvcn1	1	7.99828e-43	164.56	3	HFTVVGDDYHTWNVNYK(1)K	-2.975	0.723	1.135
Q3U7R1	345	K	0.642	Down	Extended synaptotagmin-1 OS=Mus musculus OX=10090 GN=Esyt1 PE=1 SV=2	Esyt1	1	1.24092e-05	80.623	2	GLIEGK(1)SDPYALVR	-0.9116	1.229	0.789
Q3U9G9	188	K	0.494	Down	Delta(14)-sterol reductase LBR OS=Mus musculus OX=10090 GN=Lbr PE=1 SV=2	Lbr	1	2.23314e-59	257.38	2	AK(1)EIESEEQNLVTK	-0.32661	1.441	0.712
Q3U9G9	200	K	0.377	Down	Delta(14)-sterol reductase LBR OS=Mus musculus OX=10090 GN=Lbr PE=1 SV=2	Lbr	1	2.6181e-82	244.43	3	EIESEEQNLVTK(1)GPAPLGTFQVTTPQR	-1.9099	1.605	0.605
Q3U9G9	50	K	0.543	Down	Delta(14)-sterol reductase LBR OS=Mus musculus OX=10090 GN=Lbr PE=1 SV=2	Lbr	0.999976	2.71668e-08	106.11	3	DGTELELK(1)ESDIKPLK	-0.81561	1.382	0.75
Q3U9G9	5	K	0.623	Down	Delta(14)-sterol reductase LBR OS=Mus musculus OX=10090 GN=Lbr PE=1 SV=2	Lbr	1	1.07367e-07	150.53	2	K(1)FVEGEVVR	-0.95698	1.296	0.807
Q3U9G9	612	K	0.543	Down	Delta(14)-sterol reductase LBR OS=Mus musculus OX=10090 GN=Lbr PE=1 SV=2	Lbr	1	3.40828e-11	150.17	2	YGLAWEK(1)YCQR	-0.63596	1.382	0.75
Q3U9G9	42	K	0.61	Down	Delta(14)-sterol reductase LBR OS=Mus musculus OX=10090 GN=Lbr PE=1 SV=2	Lbr	1	1.64343e-05	130.79	2	YK(1)DGTELELK	-0.51239	1.309	0.798
Q3UBG2	26	K	0.65	Down	PTB-containing, cubilin and LRP1-interacting protein OS=Mus musculus OX=10090 GN=Pid1 PE=1 SV=2	Pid1	1	0.00188262	79.809	2	LNVLTLK(1)K	-0.92502	1.196	0.777
Q3UFK8	196	K	0.418	Down	FERM domain-containing protein 8 OS=Mus musculus OX=10090 GN=Frmd8 PE=1 SV=2	Frmd8	1	8.95225e-09	105.94	2	EK(1)LDSFLPAHLCK	-0.39451	1.374	0.574
Q3UKC1	618	K	0.478	Down	Tax1-binding protein 1 homolog OS=Mus musculus OX=10090 GN=Tax1bp1 PE=1 SV=2	Tax1bp1	1	3.72044e-17	201.66	2	ELTK(1)SLEDQK	1.4191	1.426	0.682
Q3UKC1	573	K	0.654	Down	Tax1-binding protein 1 homolog OS=Mus musculus OX=10090 GN=Tax1bp1 PE=1 SV=2	Tax1bp1	1	0.000496261	117.3	2	EQVK(1)IAENVK	-1.7458	1.247	0.816
Q3UKC1	173	K	0.373	Down	Tax1-binding protein 1 homolog OS=Mus musculus OX=10090 GN=Tax1bp1 PE=1 SV=2	Tax1bp1	1	7.07557e-05	96.946	2	LIAVLEK(1)ETAQLR	0.99593	1.56	0.582
Q3UKC1	753	K	0.265	Down	Tax1-binding protein 1 homolog OS=Mus musculus OX=10090 GN=Tax1bp1 PE=1 SV=2	Tax1bp1	1	1.60447e-11	121.86	3	SHGAGFCFDSSFDVHK(1)K	-2.2313	1.727	0.457
Q3UKC1	563	K	0.658	Down	Tax1-binding protein 1 homolog OS=Mus musculus OX=10090 GN=Tax1bp1 PE=1 SV=2	Tax1bp1	1	1.1405e-07	132.44	2	YAEELAK(1)MELK	-0.19832	1.243	0.818
Q3UM45	169	K	1.676	Up	Protein phosphatase 1 regulatory subunit 7 OS=Mus musculus OX=10090 GN=Ppp1r7 PE=1 SV=2	Ppp1r7	1	0.00121763	81.32	2	K(1)LFLVNNK	0.96845	0.748	1.254
Q3UPL0	435	K	0.654	Down	Protein transport protein Sec31A OS=Mus musculus OX=10090 GN=Sec31a PE=1 SV=2	Sec31a	1	1.93285e-09	78.888	3	RQPVFISQVVTEK(1)DFLNR	0.61878	1.206	0.789
Q3UQN2	93	K	0.58	Down	F-BAR domain only protein 2 OS=Mus musculus OX=10090 GN=Fcho2 PE=1 SV=1	Fcho2	1	0.00156546	100.75	2	K(1)LQELIK	1.4401	1.247	0.723
Q4VBD2	87	K	0.526	Down	Transmembrane anterior posterior transformation protein 1 OS=Mus musculus OX=10090 GN=Tapt1 PE=1 SV=2	Tapt1	1	0.000427875	68.108	3	GYFLEHNEAK(1)YTER	0.54397	1.344	0.707
Q5SRX1	447	K	0.65	Down	TOM1-like protein 2 OS=Mus musculus OX=10090 GN=Tom1l2 PE=1 SV=1	Tom1l2	1	1.13744e-14	122.13	2	TDLK(1)GDDLEEGVTSEEFDK	-0.62109	1.19	0.773
Q5SSH7	2464	K	1.905	Up	Zinc finger ZZ-type and EF-hand domain-containing protein 1 OS=Mus musculus OX=10090 GN=Zzef1 PE=1 SV=2	Zzef1	1	1.64494e-28	208.6	2	TDSFFLEVQK(1)R	-0.8686	0.704	1.341
Q5SYD0	922	K	0.495	Down	Unconventional myosin-Id OS=Mus musculus OX=10090 GN=Myo1d PE=1 SV=1	Myo1d	1	7.87939e-08	99.589	2	DQLVVFHTK(1)DNK	0.82472	1.326	0.656
Q5XJY5	336	K	0.412	Down	Coatomer subunit delta OS=Mus musculus OX=10090 GN=Arcn1 PE=1 SV=2	Arcn1	1	0.00192388	65.879	2	K(1)LFTAESLIGLK	-0.51268	1.426	0.587
Q60605	79	K	0.272	Down	Myosin light polypeptide 6 OS=Mus musculus OX=10090 GN=Myl6 PE=1 SV=3	Myl6	1	2.97404e-07	104.49	3	VLDFEHFLPMLQTVAK(1)NK	-0.35172	1.549	0.422
Q60634	160	K	0.637	Down	Flotillin-2 OS=Mus musculus OX=10090 GN=Flot2 PE=1 SV=2	Flot2	1	4.12728e-06	100.69	2	DVYDK(1)VDYLSSLGK	-1.449	1.242	0.791
Q60634	211	K	1.754	Up	Flotillin-2 OS=Mus musculus OX=10090 GN=Flot2 PE=1 SV=2	Flot2	1	1.07599e-05	120.65	2	FMADTK(1)IADSK	-0.43425	0.712	1.249
Q60668	197	K	0.199	Down	Heterogeneous nuclear ribonucleoprotein D0 OS=Mus musculus OX=10090 GN=Hnrnpd PE=1 SV=2	Hnrnpd	1	1.58091e-21	160.62	2	IFVGGLSPDTPEEK(1)IR	-1.3392	1.658	0.33
Q60668	110	K	0.312	Down	Heterogeneous nuclear ribonucleoprotein D0 OS=Mus musculus OX=10090 GN=Hnrnpd PE=1 SV=2	Hnrnpd	1	2.42513e-12	153.33	2	MFIGGLSWDTTK(1)K	-0.15627	1.517	0.473
Q60710	448	K	0.194	Down	Deoxynucleoside triphosphate triphosphohydrolase SAMHD1 OS=Mus musculus OX=10090 GN=Samhd1 PE=1 SV=3	Samhd1	1	4.54668e-05	68.548	2	ADPYVEITGTAGK(1)K	-0.62464	1.72	0.333
Q60710	364	K	1.676	Up	Deoxynucleoside triphosphate triphosphohydrolase SAMHD1 OS=Mus musculus OX=10090 GN=Samhd1 PE=1 SV=3	Samhd1	1	0.000297483	83.214	3	DCHHLGIQNNFDYK(1)R	-0.63531	0.74	1.24
Q60710	498	K	1.515	Up	Deoxynucleoside triphosphate triphosphohydrolase SAMHD1 OS=Mus musculus OX=10090 GN=Samhd1 PE=1 SV=3	Samhd1	1	4.75166e-08	144.27	2	NLYK(1)YLGETQPK	0.075712	0.789	1.195
Q60710	180	K	1.869	Up	Deoxynucleoside triphosphate triphosphohydrolase SAMHD1 OS=Mus musculus OX=10090 GN=Samhd1 PE=1 SV=3	Samhd1	1	4.55229e-10	116.36	3	YIK(1)QLGGGYYVFPGASHNR	0.50139	0.689	1.288
Q60738	206	K	0.663	Down	Zinc transporter 1 OS=Mus musculus OX=10090 GN=Slc30a1 PE=1 SV=1	Slc30a1	1	7.39205e-14	170.85	2	ADQAEPEK(1)LR	-0.68027	1.191	0.79
Q60738	396	K	0.453	Down	Zinc transporter 1 OS=Mus musculus OX=10090 GN=Slc30a1 PE=1 SV=1	Slc30a1	1	1.29553e-05	81.48	2	CEDPASYMQVAK(1)TIK	0.24873	1.351	0.612
Q60738	349	K	0.603	Down	Zinc transporter 1 OS=Mus musculus OX=10090 GN=Slc30a1 PE=1 SV=1	Slc30a1	1	0.000274374	96.311	2	QIDIK(1)HLVK	0.32187	1.233	0.743
Q60738	69	K	0.626	Down	Zinc transporter 1 OS=Mus musculus OX=10090 GN=Slc30a1 PE=1 SV=1	Slc30a1	1	9.10797e-06	83.775	3	THATQK(1)NTFGWIR	-0.63773	1.216	0.761
Q60766	337	K	1.916	Up	Immunity-related GTPase family M protein 1 OS=Mus musculus OX=10090 GN=Irgm1 PE=1 SV=1	Irgm1	1	0.000170973	99.589	2	DNMK(1)SQNFYTLR	0.12547	0.663	1.27
Q60766	289	K	1.508	Up	Immunity-related GTPase family M protein 1 OS=Mus musculus OX=10090 GN=Irgm1 PE=1 SV=1	Irgm1	1	6.85877e-06	119.94	2	IANESLK(1)NSLGVR	-1.2867	0.78	1.176
Q60766	275	K	1.694	Up	Immunity-related GTPase family M protein 1 OS=Mus musculus OX=10090 GN=Irgm1 PE=1 SV=1	Irgm1	1	7.21439e-05	107.08	2	IVGDK(1)VAVWK	-0.78547	0.722	1.223
Q60770	321	K	0.556	Down	Syntaxin-binding protein 3 OS=Mus musculus OX=10090 GN=Stxbp3 PE=1 SV=1	Stxbp3	1	3.58076e-06	113.86	2	ATEGK(1)TSLSALTQLMK	-0.45576	1.269	0.706
Q60855	612	K	0.613	Down	Receptor-interacting serine/threonine-protein kinase 1 OS=Mus musculus OX=10090 GN=Ripk1 PE=1 SV=1	Ripk1	1	3.8852e-08	146.03	2	EK(1)VYQMLQK	-0.93464	1.277	0.783
Q60865	123	K	0.405	Down	Caprin-1 OS=Mus musculus OX=10090 GN=Caprin1 PE=1 SV=2	Caprin1	1	1.28588e-09	153.25	2	SFMALSQDIQK(1)TIK	-1.1584	1.423	0.577
Q60902	836	K	0.624	Down	Epidermal growth factor receptor substrate 15-like 1 OS=Mus musculus OX=10090 GN=Eps15l1 PE=1 SV=3	Eps15l1	0.999982	1.56477e-05	61.211	3	GFGDPFSGK(1)DPFAPSSSAKPPK	0.71344	1.217	0.76
Q60930	121	K	2.018	Up	Voltage-dependent anion-selective channel protein 2 OS=Mus musculus OX=10090 GN=Vdac2 PE=1 SV=2	Vdac2	1	1.77854e-19	212.93	2	LTFDTTFSPNTGK(1)K	-0.37961	0.662	1.336
Q60931	266	K	1.656	Up	Voltage-dependent anion-selective channel protein 3 OS=Mus musculus OX=10090 GN=Vdac3 PE=1 SV=1	Vdac3	1	5.44838e-10	117.21	3	LTLSALIDGK(1)NFNAGGHK	-0.040706	0.751	1.244
Q60973	4	K	0.492	Down	Histone-binding protein RBBP7 OS=Mus musculus OX=10090 GN=Rbbp7 PE=1 SV=1	Rbbp7	1	7.27222e-05	102.03	2	ASK(1)EMFEDTVEER	0.44238	1.349	0.664
Q61009	484	K	0.553	Down	Scavenger receptor class B member 1 OS=Mus musculus OX=10090 GN=Scarb1 PE=1 SV=1	Scarb1	1	6.86238e-31	160.37	3	GSQDK(1)EAIQAYSESLMSPAAK	-0.87915	1.311	0.725
Q61009	508	K	0.659	Down	Scavenger receptor class B member 1 OS=Mus musculus OX=10090 GN=Scarb1 PE=1 SV=1	Scarb1	1	0.000196224	130.31	2	GTVLQEAK(1)L	-1.6677	1.221	0.805
Q61029	345	K	0.274	Down	Lamina-associated polypeptide 2, isoforms beta/delta/epsilon/gamma OS=Mus musculus OX=10090 GN=Tmpo PE=1 SV=4	Tmpo	1	1.7599e-08	75.006	3	DILK(1)EMFPYEASTPTGISASCR	1.0996	1.608	0.44
Q61029	388	K	0.572	Down	Lamina-associated polypeptide 2, isoforms beta/delta/epsilon/gamma OS=Mus musculus OX=10090 GN=Tmpo PE=1 SV=4	Tmpo	1	3.89414e-08	172.1	2	MEESFSSK(1)YVPK	1.0995	1.286	0.736
Q61074	336	K	0.612	Down	Protein phosphatase 1G OS=Mus musculus OX=10090 GN=Ppm1g PE=1 SV=3	Ppm1g	1	1.25686e-05	99.276	2	GK(1)QLIVANAGDSR	-1.6152	1.254	0.768
Q61093	506	K	2.176	Up	Cytochrome b-245 heavy chain OS=Mus musculus OX=10090 GN=Cybb PE=1 SV=1	Cybb	1	0.000274156	101.41	2	DVITGLK(1)QK	-0.14606	0.55	1.197
Q61093	508	K	2.574	Up	Cytochrome b-245 heavy chain OS=Mus musculus OX=10090 GN=Cybb PE=1 SV=1	Cybb	1	0.0437325	49.058	2	QK(1)TLYGR	0.42577	0.477	1.228
Q61093	437	K	0.525	Down	Cytochrome b-245 heavy chain OS=Mus musculus OX=10090 GN=Cybb PE=1 SV=1	Cybb	1	0.00945708	70.389	3	YCDNATSLK(1)LK(1)K	1.1786	1.494	0.784
Q61146	281	K	0.174	Down	Occludin OS=Mus musculus OX=10090 GN=Ocln PE=1 SV=1	Ocln	1	7.48062e-09	58.061	3	SNILWDK(1)EHIYDEQPPNVEEWVK	-1.3161	1.631	0.284
Q61165	573	K	1.806	Up	Sodium/hydrogen exchanger 1 OS=Mus musculus OX=10090 GN=Slc9a1 PE=1 SV=1	Slc9a1	1	0.000470406	79.311	3	SK(1)EPQLIAFYHK	-1.3856	0.716	1.293
Q61191	363	K	0.313	Down	Host cell factor 1 OS=Mus musculus OX=10090 GN=Hcfc1 PE=1 SV=2	Hcfc1	1	1.45252e-13	135.5	2	DLWYLETEK(1)PPPPAR	-0.56908	1.523	0.476
Q61194	863	K	0.4	Down	Phosphatidylinositol 4-phosphate 3-kinase C2 domain-containing subunit alpha OS=Mus musculus OX=10090 GN=Pik3c2a PE=1 SV=2	Pik3c2a	1	8.48923e-11	85.813	2	NIIQQDK(1)LETLESDIK	-2.0573	1.419	0.568
Q61233	534	K	1.519	Up	Plastin-2 OS=Mus musculus OX=10090 GN=Lcp1 PE=1 SV=4	Lcp1	1	0.00020909	103.76	2	EAQK(1)SSSIASFK	-1.0061	0.752	1.142
Q61288	228	K	0.567	Down	Serine/threonine-protein kinase receptor R3 OS=Mus musculus OX=10090 GN=Acvrl1 PE=1 SV=2	Acvrl1	1	4.50897e-06	85.813	3	GSWHGESVAVK(1)IFSSR	0.21658	1.23	0.697
Q61288	499	K	0.577	Down	Serine/threonine-protein kinase receptor R3 OS=Mus musculus OX=10090 GN=Acvrl1 PE=1 SV=2	Acvrl1	0.998221	5.17491e-05	141.29	2	LSHNPEK(0.002)PK(0.998)VIH	-4.3584	1.223	0.706
Q61288	490	K	0.479	Down	Serine/threonine-protein kinase receptor R3 OS=Mus musculus OX=10090 GN=Acvrl1 PE=1 SV=2	Acvrl1	1	5.17491e-05	126.63	3	TLQK(1)LSHNPEK(1)PK	0.79381	1.289	0.618
Q61316	755	K	0.599	Down	Heat shock 70 kDa protein 4 OS=Mus musculus OX=10090 GN=Hspa4 PE=1 SV=1	Hspa4	1	7.13086e-22	194.83	2	LNLQNK(1)QSLTVDPVVK	0.98561	1.246	0.746
Q61586	374	K	0.602	Down	Glycerol-3-phosphate acyltransferase 1, mitochondrial OS=Mus musculus OX=10090 GN=Gpam PE=1 SV=2	Gpam	1	0.000110107	99.174	2	K(1)NESLWSVAR	-0.56052	1.254	0.755
Q61598	164	K	0.357	Down	Rab GDP dissociation inhibitor beta OS=Mus musculus OX=10090 GN=Gdi2 PE=1 SV=1	Gdi2	1	0.00312989	72.038	2	TFEGVDPK(1)K	-1.8324	1.48	0.529
Q61598	112	K	0.616	Down	Rab GDP dissociation inhibitor beta OS=Mus musculus OX=10090 GN=Gdi2 PE=1 SV=1	Gdi2	1	0.00022263	85.622	2	VIEGSFVYK(1)GGK	-0.22531	1.24	0.764
Q61614	299	K	1.538	Up	Endothelin-1 receptor OS=Mus musculus OX=10090 GN=Ednra PE=2 SV=3	Ednra	1	7.73748e-05	108.3	2	IALSEHLK(1)QR	-0.4386	0.797	1.226
Q61614	109	K	1.562	Up	Endothelin-1 receptor OS=Mus musculus OX=10090 GN=Ednra PE=2 SV=3	Ednra	1	4.56036e-08	134.85	2	IIYQNK(1)CMR	-0.82232	0.79	1.234
Q61656	197	K	1.585	Up	Probable ATP-dependent RNA helicase DDX5 OS=Mus musculus OX=10090 GN=Ddx5 PE=1 SV=2	Ddx5	1	0.00136906	71.896	2	LK(1)STCIYGGAPK	-4.5715	0.747	1.184
Q61686	154	K	0.581	Down	Chromobox protein homolog 5 OS=Mus musculus OX=10090 GN=Cbx5 PE=1 SV=1	Cbx5	1	9.83302e-16	152.23	2	DTDEADLVLAK(1)EANVK	-0.037742	1.28	0.744
Q61730	518	K	2.085	Up	Interleukin-1 receptor accessory protein OS=Mus musculus OX=10090 GN=Il1rap PE=1 SV=1	Il1rap	1	0.0016205	90.263	2	AK(1)TVLTVIK	-1.6639	0.65	1.355
Q61768	237	K	0.413	Down	Kinesin-1 heavy chain OS=Mus musculus OX=10090 GN=Kif5b PE=1 SV=3	Kif5b	1	7.03272e-05	84.309	2	LYLVDLAGSEK(1)VSK	-0.72539	1.41	0.582
Q61879	414	K	1.978	Up	Myosin-10 OS=Mus musculus OX=10090 GN=Myh10 PE=1 SV=2	Myh10	1	7.49022e-11	135.24	2	AQTK(1)EQADFAVEALAK	-0.45528	0.681	1.347
Q61879	840	K	1.805	Up	Myosin-10 OS=Mus musculus OX=10090 GN=Myh10 PE=1 SV=2	Myh10	0.999957	5.07623e-05	121.71	3	VFTK(1)VKPLLQVTR	-0.85763	0.722	1.303
Q62093	36	K	0.586	Down	Serine/arginine-rich splicing factor 2 OS=Mus musculus OX=10090 GN=Srsf2 PE=1 SV=4	Srsf2	1	0.00780392	69.093	2	VFEK(1)YGR	0.50421	1.278	0.749
Q8BZ03	706	K	2.343	Up	Serine/threonine-protein kinase D2 OS=Mus musculus OX=10090 GN=Prkd2 PE=1 SV=1	Prkd2	1	0.00431137	72.492	2	IIGEK(1)SFR	-1.1664	0.607	1.422
Q62151	372	K	0.648	Down	Advanced glycosylation end product-specific receptor OS=Mus musculus OX=10090 GN=Ager PE=1 SV=2	Ager	1	5.42725e-12	133.07	2	K(1)APESQEDEEER	0.032563	1.208	0.783
Q9QUI0	104	K	0.658	Down	Transforming protein RhoA OS=Mus musculus OX=10090 GN=Rhoa PE=1 SV=1	Rhoa	1	3.05334e-11	91.993	3	WTPEVK(1)HFCPNVPIILVGNK	-0.22729	1.206	0.794
Q62165	780	K	0.476	Down	Dystroglycan OS=Mus musculus OX=10090 GN=Dag1 PE=1 SV=4	Dag1	1	2.4631e-34	224.49	3	K(1)GK(1)LTLEDQATFIK(1)K	0.98493	1.327	0.632
Q62165	791	K	0.533	Down	Dystroglycan OS=Mus musculus OX=10090 GN=Dag1 PE=1 SV=4	Dag1	1	4.8014e-53	304.18	2	LTLEDQATFIK(1)K	2.8337	1.281	0.683
Q62165	778	K	0.651	Down	Dystroglycan OS=Mus musculus OX=10090 GN=Dag1 PE=1 SV=4	Dag1	1	4.11683e-09	156.02	3	K(1)GK(1)LTLEDQATFIK(1)K	0.98493	1.196	0.779
Q62261	2176	K	0.597	Down	Spectrin beta chain, non-erythrocytic 1 OS=Mus musculus OX=10090 GN=Sptbn1 PE=1 SV=2	Sptbn1	1	2.38667e-11	135.5	2	AK(1)SALPAQSAATLPAR	1.0212	1.238	0.739
Q62261	2240	K	0.364	Down	Spectrin beta chain, non-erythrocytic 1 OS=Mus musculus OX=10090 GN=Sptbn1 PE=1 SV=2	Sptbn1	1	3.4981e-07	74.778	3	DAK(1)SAASGIPYHSEVPVSLK	-0.72963	1.436	0.523
Q62261	2054	K	0.447	Down	Spectrin beta chain, non-erythrocytic 1 OS=Mus musculus OX=10090 GN=Sptbn1 PE=1 SV=2	Sptbn1	1	9.3464e-05	92.707	2	EIGQSVDEVEK(1)LIK	-0.79701	1.359	0.607
Q62261	497	K	0.643	Down	Spectrin beta chain, non-erythrocytic 1 OS=Mus musculus OX=10090 GN=Sptbn1 PE=1 SV=2	Sptbn1	1	2.99987e-05	103.69	2	ELEAENYHDIK(1)R	-1.7521	1.206	0.775
Q62261	1815	K	0.541	Down	Spectrin beta chain, non-erythrocytic 1 OS=Mus musculus OX=10090 GN=Sptbn1 PE=1 SV=2	Sptbn1	1	0.000842788	81.099	3	FYHDAK(1)EIFGR	-1.5853	1.281	0.693
Q62261	462	K	0.576	Down	Spectrin beta chain, non-erythrocytic 1 OS=Mus musculus OX=10090 GN=Sptbn1 PE=1 SV=2	Sptbn1	1	3.05764e-05	77.325	3	LVSQDNFGFDLPAVEAATK(1)K	-0.051072	1.254	0.722
Q62283	117	K	0.12	Down	Tetraspanin-7 OS=Mus musculus OX=10090 GN=Tspan7 PE=1 SV=2	Tspan7	1	0.00626059	46.033	2	HEIK(1)DTFLR	-0.61602	3.711	0.444
Q62283	9	K	0.217	Down	Tetraspanin-7 OS=Mus musculus OX=10090 GN=Tspan7 PE=1 SV=2	Tspan7	1	1.69713e-05	94.66	2	METK(1)PVITCLK	-0.025855	2.853	0.62
Q62312	513	K	1.628	Up	TGF-beta receptor type-2 OS=Mus musculus OX=10090 GN=Tgfbr2 PE=1 SV=1	Tgfbr2	1	0.000528557	63.212	3	EHPCVESMK(1)DSVLR	0.086783	0.775	1.262
Q62312	233	K	0.661	Down	TGF-beta receptor type-2 OS=Mus musculus OX=10090 GN=Tgfbr2 PE=1 SV=1	Tgfbr2	1	5.13665e-05	70.598	3	K(1)LMDFSDNCAIILEDDR	-2.956	1.186	0.784
Q62313	333	K	1.683	Up	Trans-Golgi network integral membrane protein 1 OS=Mus musculus OX=10090 GN=Tgoln1 PE=1 SV=1	Tgoln1	1	0.000278619	93.467	2	IIAFALEGK(1)R	1.8317	0.735	1.237
Q62318	262	K	2.182	Up	Transcription intermediary factor 1-beta OS=Mus musculus OX=10090 GN=Trim28 PE=1 SV=3	Trim28	1	0.00122657	92.677	2	LLASLVK(1)R	-1.2489	0.631	1.377
Q62348	56	K	0.361	Down	Translin OS=Mus musculus OX=10090 GN=Tsn PE=1 SV=1	Tsn	1	2.19943e-23	182.09	3	EILTLLQGVHQGTGFQDIPK(1)R	0.92775	1.488	0.537
Q62348	187	K	0.659	Down	Translin OS=Mus musculus OX=10090 GN=Tsn PE=1 SV=1	Tsn	1	0.00799226	78.932	2	LLNLK(1)NDSLR	0.41116	1.212	0.799
Q62376	118	K	0.623	Down	U1 small nuclear ribonucleoprotein 70 kDa OS=Mus musculus OX=10090 GN=Snrnp70 PE=1 SV=2	Snrnp70	1	9.27064e-05	115.41	2	VNYDTTESK(1)LR	0.51955	1.242	0.774
Q62393	99	K	0.43	Down	Tumor protein D52 OS=Mus musculus OX=10090 GN=Tpd52 PE=1 SV=2	Tpd52	1	2.99104e-16	178.51	2	VEEEIQTLSQVLAAK(1)EK	-0.54169	1.469	0.631
Q62415	293	K	0.369	Down	Apoptosis-stimulating of p53 protein 1 OS=Mus musculus OX=10090 GN=Ppp1r13b PE=1 SV=2	Ppp1r13b	1	0.000256342	76.85	2	LQQQK(1)ELLNK	-0.741	1.668	0.616
Q62465	368	K	0.494	Down	Synaptic vesicle membrane protein VAT-1 homolog OS=Mus musculus OX=10090 GN=Vat1 PE=1 SV=3	Vat1	1	1.30993e-12	134.66	2	LVALYNQGHIK(1)PR	-1.011	1.343	0.663
Q63918	10	K	0.402	Down	Caveolae-associated protein 2 OS=Mus musculus OX=10090 GN=Cavin2 PE=1 SV=3	Cavin2	1	8.29656e-23	134.49	3	GEDAAQAEK(1)FQHPNTDMLQEK	0.085897	1.385	0.557
Q63918	257	K	2.428	Up	Caveolae-associated protein 2 OS=Mus musculus OX=10090 GN=Cavin2 PE=1 SV=3	Cavin2	1	6.41032e-11	154.94	3	MNK(1)LGTK(1)IVSVER	-1.9733	0.601	1.459
Q63ZW7	9	K	0.501	Down	InaD-like protein OS=Mus musculus OX=10090 GN=Patj PE=1 SV=2	Patj	1	9.89836e-09	88.421	3	PENPAAEK(1)MQVLQVLDR	0.011688	1.323	0.663
Q64012	191	K	0.493	Down	RNA-binding protein Raly OS=Mus musculus OX=10090 GN=Raly PE=1 SV=3	Raly	1	8.98627e-14	135.21	2	SSELQTIK(1)TELTQIK	-1.2085	1.356	0.669
Q64012	165	K	0.541	Down	RNA-binding protein Raly OS=Mus musculus OX=10090 GN=Raly PE=1 SV=3	Raly	1	0.0152773	49.96	2	TTIPVK(1)LFAR	-0.63842	1.312	0.71
Q64133	379	K	0.361	Down	Amine oxidase [flavin-containing] A OS=Mus musculus OX=10090 GN=Maoa PE=1 SV=3	Maoa	1	5.49202e-13	83.077	3	ICELYAK(1)VLGSQEALSPVHYEEK	-0.14596	1.434	0.517
Q64133	61	K	0.512	Down	Amine oxidase [flavin-containing] A OS=Mus musculus OX=10090 GN=Maoa PE=1 SV=3	Maoa	1	3.75624e-07	84.105	3	NEHVK(1)WVDVGGAYVGPTQNR	-1.0703	1.3	0.666
Q64133	136	K	0.475	Down	Amine oxidase [flavin-containing] A OS=Mus musculus OX=10090 GN=Maoa PE=1 SV=3	Maoa	1	4.49476e-14	114.5	3	TMDDMGK(1)EIPVDAPWQAR	-1.4943	1.331	0.632
Q64152	55	K	0.666	Down	Transcription factor BTF3 OS=Mus musculus OX=10090 GN=Btf3 PE=1 SV=3	Btf3	1	0.000268562	87.251	2	LAK(1)LQAQVR	-2.2662	1.204	0.802
Q64331	822	K	0.587	Down	Unconventional myosin-VI OS=Mus musculus OX=10090 GN=Myo6 PE=1 SV=1	Myo6	1	0.00569446	69.716	2	AEACIK(1)MQK	3.6228	1.238	0.727
Q64337	437	K	0.629	Down	Sequestosome-1 OS=Mus musculus OX=10090 GN=Sqstm1 PE=1 SV=1	Sqstm1	1	2.18817e-26	177.74	3	NYDIGAALDTIQYSK(1)HPPPL	2.8756	1.291	0.812
Q64449	1465	K	0.475	Down	C-type mannose receptor 2 OS=Mus musculus OX=10090 GN=Mrc2 PE=1 SV=3	Mrc2	1	1.35004e-27	141.84	3	SSHSGPAEATEK(1)NILVSDMEMNEQQE	-0.34048	1.285	0.611
Q64455	1086	K	0.471	Down	Receptor-type tyrosine-protein phosphatase eta OS=Mus musculus OX=10090 GN=Ptprj PE=1 SV=2	Ptprj	1	3.74704e-11	126.17	3	DFVVK(1)NMQNSESHPLR	1.6314	1.419	0.668
Q64455	933	K	0.574	Down	Receptor-type tyrosine-protein phosphatase eta OS=Mus musculus OX=10090 GN=Ptprj PE=1 SV=2	Ptprj	1	1.58706e-06	82.822	3	K(1)QQADSNCGFAEEYEDLK	-0.06162	1.311	0.753
Q64455	915	K	0.363	Down	Receptor-type tyrosine-protein phosphatase eta OS=Mus musculus OX=10090 GN=Ptprj PE=1 SV=2	Ptprj	1	0.000278554	111.38	3	TDAK(1)NNEVSFSQIK(1)PK	0.7597	1.552	0.563
Q64455	932	K	0.651	Down	Receptor-type tyrosine-protein phosphatase eta OS=Mus musculus OX=10090 GN=Ptprj PE=1 SV=2	Ptprj	1	6.97929e-05	123.42	2	VENFEAYFK(1)K	2.3702	1.242	0.808
Q64462	170	K	0.646	Down	Cytochrome P450 4B1 OS=Mus musculus OX=10090 GN=Cyp4b1 PE=1 SV=1	Cyp4b1	0.999946	0.000568371	103.8	2	VMLDKWEK(1)K	0.018708	1.2	0.775
Q64704	58	K	0.237	Down	Syntaxin-3 OS=Mus musculus OX=10090 GN=Stx3 PE=1 SV=1	Stx3	1	5.38926e-09	113.34	2	K(1)LYSIILSAPIPEPK	-3.1851	1.61	0.382
Q64704	100	K	0.595	Down	Syntaxin-3 OS=Mus musculus OX=10090 GN=Stx3 PE=1 SV=1	Stx3	1	0.000245034	80.623	2	SMEK(1)HIEEDEVR	-0.82285	1.252	0.745
Q64727	666	K	0.659	Down	Vinculin OS=Mus musculus OX=10090 GN=Vcl PE=1 SV=4	Vcl	1	2.22172e-36	179.98	2	STVEGIQASVK(1)TAR	0.813	1.204	0.793
Q64727	792	K	0.56	Down	Vinculin OS=Mus musculus OX=10090 GN=Vcl PE=1 SV=4	Vcl	1	5.01766e-17	122.66	2	AASDELSK(1)TISPMVMDAK	-0.31154	1.279	0.716
Q64727	496	K	0.643	Down	Vinculin OS=Mus musculus OX=10090 GN=Vcl PE=1 SV=4	Vcl	1	5.34316e-05	90.689	3	AAVHLEGK(1)IEQAQR	-1.025	1.215	0.781
Q64727	464	K	0.422	Down	Vinculin OS=Mus musculus OX=10090 GN=Vcl PE=1 SV=4	Vcl	1	2.16739e-15	175.68	2	ALAK(1)QVATALQNLQTK	-0.88408	1.402	0.591
Q64727	366	K	0.608	Down	Vinculin OS=Mus musculus OX=10090 GN=Vcl PE=1 SV=4	Vcl	1	1.80656e-05	65.421	3	AQQVSQGLDVLTAK(1)VENAAR	0.78061	1.241	0.754
Q64727	996	K	0.407	Down	Vinculin OS=Mus musculus OX=10090 GN=Vcl PE=1 SV=4	Vcl	1	4.88332e-14	153.52	2	IPTISTQLK(1)ILSTVK	-0.44359	1.416	0.576
Q64727	381	K	0.476	Down	Vinculin OS=Mus musculus OX=10090 GN=Vcl PE=1 SV=4	Vcl	1	1.09276e-08	132.93	2	KLEAMTNSK(1)QSIAK	-2.7122	1.351	0.643
Q64727	915	K	0.475	Down	Vinculin OS=Mus musculus OX=10090 GN=Vcl PE=1 SV=4	Vcl	1	0.000188751	75.012	3	WSSK(1)GNDIIAAAK	0.092524	1.352	0.642
Q64727	646	K	0.421	Down	Vinculin OS=Mus musculus OX=10090 GN=Vcl PE=1 SV=4	Vcl	1	3.82375e-29	232.35	2	LGATAEK(1)AAAVGTANK	-2.1943	1.403	0.59
Q68FD5	86	K	0.525	Down	Clathrin heavy chain 1 OS=Mus musculus OX=10090 GN=Cltc PE=1 SV=3	Cltc	1	5.30822e-19	137.58	2	AGK(1)TLQIFNIEMK	-0.67692	1.308	0.687
Q68FD5	1122	K	0.572	Down	Clathrin heavy chain 1 OS=Mus musculus OX=10090 GN=Cltc PE=1 SV=3	Cltc	1	2.48859e-05	74.524	2	GMVK(1)EAIDSYIK	-0.71691	1.27	0.726
Q68FD5	1441	K	0.4	Down	Clathrin heavy chain 1 OS=Mus musculus OX=10090 GN=Cltc PE=1 SV=3	Cltc	1	0.00703773	85.716	2	AVNYFSK(1)VK	0.61029	1.424	0.569
Q68FD5	1443	K	0.397	Down	Clathrin heavy chain 1 OS=Mus musculus OX=10090 GN=Cltc PE=1 SV=3	Cltc	1	0.000333782	105.36	2	VK(1)QLPLVK	0.26021	1.427	0.567
Q68FD5	767	K	0.569	Down	Clathrin heavy chain 1 OS=Mus musculus OX=10090 GN=Cltc PE=1 SV=3	Cltc	1	8.31611e-06	82.437	3	EAK(1)LTDQLPLIIVCDR	0.1756	1.272	0.724
Q68FD5	43	K	0.514	Down	Clathrin heavy chain 1 OS=Mus musculus OX=10090 GN=Cltc PE=1 SV=3	Cltc	1	2.10334e-12	109.42	3	EK(1)VGEQAQVVIIDMNDPSNPIR	0.23169	1.318	0.678
Q68FD5	507	K	0.482	Down	Clathrin heavy chain 1 OS=Mus musculus OX=10090 GN=Cltc PE=1 SV=3	Cltc	1	0.00178379	57.293	3	K(1)VGYTPDWIFLLR	-3.1763	1.346	0.649
Q68FD5	245	K	0.617	Down	Clathrin heavy chain 1 OS=Mus musculus OX=10090 GN=Cltc PE=1 SV=3	Cltc	1	4.23239e-26	251.02	3	LHIIEVGTPPTGNQPFPK(1)K	0.80116	1.235	0.762
Q68FD5	798	K	0.627	Down	Clathrin heavy chain 1 OS=Mus musculus OX=10090 GN=Cltc PE=1 SV=3	Cltc	1	1.29989e-18	166.65	2	NNLQK(1)YIEIYVQK	-0.14061	1.227	0.769
[truncated: 582 more rows]

## Sheet: Table S5
Table S5. The proteins interacted with OAS3 in lung tissue of CLP mouse identified by IP-MS
[truncated: 521 more rows]
